# Supplementary material for: Macrophages expressing macrophage receptor with collagen structure attenuate liver fibrosis through a tissue restoration phenotype
Source: JCI Insight. 2026 Mar 23;11(6):e193172. doi: 10.1172/jci.insight.193172 (PMC13043091; doi:10.1172/jci.insight.193172)
Supplement: Supplemental data set 1 [file jciinsight-11-193172-s331.xlsx]

## Sheet: Supplemental table 4 - nCounter
Probe Name	Accession #	NS Probe ID	Class Name	Analyte Type	% Samples above Threshold	Control A	Control B	Control C	MARCO negative A	MARCO negative B	MARCO negative	MARCO positive A	MARCO positive B	MARCO positive C
Abcb10	NM_019552.2	NM_019552.2:1090	Endogenous	mRNA	58.33	80.52	86.58	73.4	48.06	44.87	79.58	53.7	81.75	48.2
Abcb1a	NM_011076.1	NM_011076.1:2600	Endogenous	mRNA	91.67	37.92	35.83	32.73	264.87	281.49	187.46	264.2	270.14	260.49
Abcf1	NM_013854.1	NM_013854.1:875	Endogenous	mRNA	100	233.24	148	102.66	396.31	371.38	383.76	322.5	412.31	355.39
Abl1	NM_009594.3	NM_009594.3:4216	Endogenous	mRNA	100	196.88	168.47	156.22	177.25	182.14	180.38	163.98	191.94	184.21
Adal	NM_029475.1	NM_029475.1:1202	Endogenous	mRNA	25	50.91	49.9	47.61	48.06	44.87	43.03	53.7	44.57	48.2
Ahr	NM_013464.4	NM_013464.4:1327	Endogenous	mRNA	41.67	29.61	34.75	32.73	48.06	44.87	43.03	53.7	94.19	48.2
Aicda	NM_009645.2	NM_009645.2:552	Endogenous	mRNA	0	24.05	34.75	32.73	48.06	44.87	43.03	53.7	44.57	48.2
Aire	NM_009646.1	NM_009646.1:656	Endogenous	mRNA	33.33	24.05	34.75	32.73	115.51	44.87	43.03	53.7	92.42	48.2
App	NM_007471.2	NM_007471.2:511	Endogenous	mRNA	100	5431.02	5226.88	5242.15	12482.8	13055.1	11817	11036.1	11185.8	10525.9
Arhgdib	NM_007486.4	NM_007486.4:280	Endogenous	mRNA	100	6272.56	6755.07	6732.96	11923.2	11647.6	11785.1	11557.2	11921.6	11175.2
Atg16l1	NM_029846.3	NM_029846.3:1250	Endogenous	mRNA	100	336.61	326.71	306.99	1015.67	1021.89	988.58	1022.16	968.58	855.91
Atm	NM_007499.1	NM_007499.1:7840	Endogenous	mRNA	33.33	54.54	44.78	41.66	48.06	44.87	43.03	53.7	44.57	48.2
B2m	NM_009735.3	NM_009735.3:177	Endogenous	mRNA	100	58104.9	53311.2	45838.8	233796	226689	225394	199832	212379	184769
Batf	NM_016767.2	NM_016767.2:750	Endogenous	mRNA	100	186.49	217.09	207.8	5452.78	5133.09	4665.25	3984.79	4220.89	3654.37
Batf3	NM_030060.2	NM_030060.2:345	Endogenous	mRNA	8.33	29.09	34.75	32.73	48.06	44.87	43.03	53.7	44.57	48.2
Bax	NM_007527.3	NM_007527.3:735	Endogenous	mRNA	100	1145.42	1162.24	1090.59	2206.6	2228.28	2031.98	2129.96	2217.97	2134.2
Bcap31	NM_012060.4	NM_012060.4:65	Endogenous	mRNA	100	2263.31	2360.73	2522.88	3560.84	3474.89	3276.99	3460.05	3446.02	3416.2
Bcl2	NM_009741.3	NM_009741.3:1844	Endogenous	mRNA	100	69.61	63.12	80.84	117.5	163.22	148.55	116.61	152.84	174.9
Bcl3	NM_033601.3	NM_033601.3:1620	Endogenous	mRNA	100	111.69	101.51	110.6	629.32	756.95	680.86	615.85	670.01	563.79
Bcl6	NM_009744.3	NM_009744.3:185	Endogenous	mRNA	100	202.59	197.47	189.95	477.96	477.83	498.71	378.98	462.08	413.07
Bid	NM_007544.3	NM_007544.3:1307	Endogenous	mRNA	100	406.22	441.86	474.12	2439.61	2594.93	2219.44	1882.16	1734.56	1782.53
Blnk	NM_008528.4	NM_008528.4:1546	Endogenous	mRNA	100	1607.75	1580.65	1645.05	4480.92	4754.61	4283.25	4150.6	4523.02	3816.25
Bst1	NM_009763.3	NM_009763.3:542	Endogenous	mRNA	100	252.98	278.94	314.43	1410	1400.36	1627	1133.31	1124.98	1401.09
Bst2	NM_198095.2	NM_198095.2:468	Endogenous	mRNA	100	2889.27	3338.3	3117.52	40895.9	40317.2	35958.5	33441.6	34991.6	29623.8
Btk	NM_013482.2	NM_013482.2:2255	Endogenous	mRNA	100	727.25	722.93	711.19	898.18	889.42	868.32	925.59	870.84	846.61
Btla	NM_177584.3	NM_177584.3:2050	Endogenous	mRNA	0	24.05	34.75	32.73	48.06	44.87	43.03	53.7	44.57	48.2
Btnl1	NM_001111094.1	NM_001111094.1:1740	Endogenous	mRNA	0	24.05	34.75	32.73	48.06	44.87	43.03	53.7	44.57	48.2
Btnl2	NM_079835.2	NM_079835.2:300	Endogenous	mRNA	0	24.05	34.75	32.73	48.06	44.87	43.03	53.7	44.57	48.2
C1qa	NM_007572.2	NM_007572.2:566	Endogenous	mRNA	100	1291.39	1253.94	1320.21	2204.61	2048.5	2268.96	2410.55	3218.54	2418.88
C1qb	NM_009777.2	NM_009777.2:865	Endogenous	mRNA	100	15667.1	14112.8	13452	24955.7	22129	24017.7	21374.3	23798.7	19946.5
C1qbp	NM_007573.2	NM_007573.2:630	Endogenous	mRNA	100	578.69	638.49	604.56	378.39	437.61	420.9	413.6	488.73	427.96
C1ra	NM_023143.3	NM_023143.3:1923	Endogenous	mRNA	100	47.79	37.96	42.65	342.54	314.61	392.6	264.2	280.8	219.56
C1s	NM_144938.2	NM_144938.2:2490	Endogenous	mRNA	33.33	24.05	34.75	51.58	48.06	44.87	43.03	53.7	44.57	48.2
C2	NM_013484.2	NM_013484.2:2359	Endogenous	mRNA	58.33	24.05	34.75	32.73	48.06	44.87	86.66	111.14	163.5	100.48
C3	NM_009778.2	NM_009778.2:285	Endogenous	mRNA	100	1725.67	1808.83	1828.55	42457.2	43472.8	40146.2	31810.9	32791.4	27100.8
C4a	NM_011413.2	NM_011413.2:56	Endogenous	mRNA	0	24.05	34.75	32.73	48.06	44.87	43.03	53.7	44.57	48.2
C4bp	NM_007576.3	NM_007576.3:580	Endogenous	mRNA	0	24.05	34.75	32.73	48.06	44.87	43.03	53.7	44.57	48.2
C6	NM_016704.2	NM_016704.2:170	Endogenous	mRNA	0	24.05	34.75	32.73	48.06	44.87	43.03	53.7	44.57	48.2
C7	XM_356827.6	XM_356827.6:215	Endogenous	mRNA	0	24.05	34.75	32.73	48.06	44.87	43.03	53.7	44.57	48.2
C8a	NM_146148.1	NM_146148.1:1350	Endogenous	mRNA	0	24.05	34.75	32.73	48.06	44.87	43.03	53.7	44.57	48.2
C8b	NM_133882.2	NM_133882.2:1200	Endogenous	mRNA	0	24.05	34.75	32.73	48.06	44.87	43.03	53.7	44.57	48.2
C8g	NM_027062.1	NM_027062.1:770	Endogenous	mRNA	0	24.05	34.75	32.73	48.06	44.87	43.03	53.7	44.57	48.2
C9	NM_013485.1	NM_013485.1:226	Endogenous	mRNA	0	24.05	34.75	32.73	48.06	44.87	43.03	53.7	44.57	48.2
Camp	NM_009921.2	NM_009921.2:355	Endogenous	mRNA	50	57.66	50.33	52.57	48.06	44.87	43.03	53.7	44.57	48.2
Card9	NM_001037747.1	NM_001037747.1:1227	Endogenous	mRNA	100	403.63	374.48	340.22	398.3	461.27	548.23	468.26	430.09	435.4
Casp1	NM_009807.2	NM_009807.2:259	Endogenous	mRNA	100	1513.72	1540.98	1379.72	16852.2	16908.4	14216.8	13862	13641.9	12537.2
Casp2	NM_007610.1	NM_007610.1:2770	Endogenous	mRNA	100	162.59	156.1	195.9	145.38	165.58	155.63	142.12	213.27	156.3
Casp3	NM_009810.2	NM_009810.2:630	Endogenous	mRNA	100	412.98	401.35	373.45	2033.34	1887.65	1710.12	1636.19	1826.98	1680.19
Casp8	NM_009812.2	NM_009812.2:1463	Endogenous	mRNA	100	942.83	994.62	1165.97	3459.27	3995.29	3185.03	3332.5	3094.14	2945.45
Ccbp2	NM_021609.3	NM_021609.3:1765	Endogenous	mRNA	0	24.05	34.75	32.73	48.06	44.87	43.03	53.7	44.57	48.2
Ccl11	NM_011330.3	NM_011330.3:430	Endogenous	mRNA	0	24.05	34.75	32.73	48.06	44.87	43.03	53.7	44.57	48.2
Ccl12	NM_011331.2	NM_011331.2:56	Endogenous	mRNA	100	32.21	37.53	42.65	6570.02	6904.83	5549.48	8102.59	8208.97	6934.74
Ccl19	NM_011888.2	NM_011888.2:465	Endogenous	mRNA	0	24.05	34.75	32.73	48.06	44.87	43.03	53.7	44.57	48.2
Ccl2	NM_011333.3	NM_011333.3:415	Endogenous	mRNA	100	1028.54	1503.45	1386.17	59442.9	60986.8	50608.5	68069.4	67713.8	61004.2
Ccl20	NM_016960.1	NM_016960.1:120	Endogenous	mRNA	0	24.05	34.75	32.73	48.06	44.87	43.03	53.7	44.57	48.2
Ccl22	NM_009137.2	NM_009137.2:1096	Endogenous	mRNA	75	24.05	34.75	32.73	3031.09	3403.92	2422.81	1925.89	1963.83	1691.36
Ccl24	NM_019577.4	NM_019577.4:335	Endogenous	mRNA	0	24.05	34.75	32.73	48.06	44.87	43.03	53.7	44.57	48.2
Ccl25	NM_009138.3	NM_009138.3:626	Endogenous	mRNA	100	54.02	55.02	43.15	165.3	257.84	183.92	235.04	211.49	202.81
Ccl26	NM_001013412.2	NM_001013412.2:140	Endogenous	mRNA	0	24.05	34.75	32.73	48.06	44.87	43.03	53.7	44.57	48.2
Ccl3	NM_011337.1	NM_011337.1:60	Endogenous	mRNA	100	1363.08	1591.31	1425.84	29777.2	33128.5	24199.8	38144.3	45070.2	31216.6
Ccl4	NM_013652.1	NM_013652.1:140	Endogenous	mRNA	100	346.48	432.05	511.82	4727.87	4879.98	3754.48	5005.13	5649.77	3704.61
Ccl5	NM_013653.1	NM_013653.1:165	Endogenous	mRNA	100	878.42	1278.25	1081.66	260146	240463	244936	214516	234955	192489
Ccl6	NM_009139.2	NM_009139.2:825	Endogenous	mRNA	100	1070.62	1078.22	1142.16	738.85	764.05	848.87	1025.81	1025.45	1001.04
Ccl7	NM_013654.2	NM_013654.2:215	Endogenous	mRNA	100	194.28	248.23	220.7	12046.7	12896.6	10234.2	12493.7	12566.7	11069.2
Ccl8	NM_021443.2	NM_021443.2:150	Endogenous	mRNA	75	24.05	34.75	32.73	1766.48	1601.43	1757.87	1683.56	1498.19	1397.37
Ccl9	NM_011338.2	NM_011338.2:1125	Endogenous	mRNA	100	8639.76	8732.37	9259.31	55441.9	55248.1	49526.2	52640.4	53233	48388.8
Ccr10	NM_007721.4	NM_007721.4:1480	Endogenous	mRNA	0	24.05	34.75	32.73	48.06	44.87	43.03	53.7	44.57	48.2
Ccr2	NM_009915.2	NM_009915.2:2965	Endogenous	mRNA	50	68.57	59.28	65.96	105.55	44.87	109.65	53.7	44.57	48.2
Ccr3	NM_009914.4	NM_009914.4:2290	Endogenous	mRNA	8.33	30.13	34.75	32.73	48.06	44.87	43.03	53.7	44.57	48.2
Ccr4	NM_009916.2	NM_009916.2:1670	Endogenous	mRNA	0	24.05	34.75	32.73	48.06	44.87	43.03	53.7	44.57	48.2
Ccr5	NM_009917.5	NM_009917.5:1340	Endogenous	mRNA	100	394.79	312.21	352.12	967.88	955.65	1114.14	637.71	531.39	695.89
Ccr6	NM_001190333.1	NM_001190333.1:660	Endogenous	mRNA	8.33	24.05	34.75	32.73	48.06	44.87	43.03	53.7	79.97	48.2
Ccr7	NM_007719.2	NM_007719.2:755	Endogenous	mRNA	75	24.05	34.75	32.73	398.3	376.11	295.34	224.11	172.39	163.74
Ccr8	NM_007720.2	NM_007720.2:426	Endogenous	mRNA	0	24.05	34.75	32.73	48.06	44.87	43.03	53.7	44.57	48.2
Ccr9	NM_009913.6	NM_009913.6:820	Endogenous	mRNA	0	24.05	34.75	32.73	48.06	44.87	43.03	53.7	44.57	48.2
Ccrl1	NM_145700.2	NM_145700.2:780	Endogenous	mRNA	50	24.05	34.75	32.73	139.41	141.93	43.03	53.7	81.75	91.17
Ccrl2	NM_017466.4	NM_017466.4:655	Endogenous	mRNA	100	151.68	147.15	156.22	12233.9	13346	10932.7	10728.1	11415.1	9405.72
Cd109	NM_153098.3	NM_153098.3:2720	Endogenous	mRNA	83.33	144.41	115.16	117.54	139.41	44.87	95.5	98.39	83.53	96.76
Cd14	NM_009841.3	NM_009841.3:235	Endogenous	mRNA	100	2697.07	2808.57	2677.12	5221.76	5613.28	5232.93	5127.21	5688.87	5003.36
Cd160	NM_001163496.1	NM_001163496.1:1403	Endogenous	mRNA	0	24.05	34.75	32.73	48.06	44.87	43.03	53.7	44.57	48.2
Cd163	NM_053094.2	NM_053094.2:3225	Endogenous	mRNA	0	24.05	34.75	32.73	48.06	44.87	43.03	53.7	44.57	48.2
Cd164	NM_016898.2	NM_016898.2:688	Endogenous	mRNA	100	854.52	928.09	935.85	4970.83	4993.52	4599.81	4556.91	4546.12	4463.76
Cd19	NM_009844.2	NM_009844.2:1697	Endogenous	mRNA	0	24.05	34.75	32.73	48.06	44.87	43.03	53.7	44.57	48.2
Cd1d1	NM_007639.3	NM_007639.3:1340	Endogenous	mRNA	100	177.14	181.69	181.02	161.31	146.66	168.01	142.12	163.5	135.83
Cd2	NM_013486.2	NM_013486.2:278	Endogenous	mRNA	33.33	24.05	34.75	32.73	48.06	115.91	43.03	53.7	44.57	102.34
Cd209g	NM_027343.3	NM_027343.3:644	Endogenous	mRNA	0	24.05	34.75	32.73	48.06	44.87	43.03	53.7	44.57	48.2
Cd22	NM_001043317.2	NM_001043317.2:865	Endogenous	mRNA	75	47.27	51.61	55.05	48.06	44.87	77.81	112.97	140.4	96.76
Cd226	NM_001039149.1	NM_001039149.1:733	Endogenous	mRNA	0	24.05	34.75	32.73	48.06	44.87	43.03	53.7	44.57	48.2
Cd244	NM_018729.2	NM_018729.2:262	Endogenous	mRNA	83.33	40	34.75	33.23	109.53	120.64	116.72	53.7	95.97	106.06
Cd247	NM_001113391.2	NM_001113391.2:215	Endogenous	mRNA	0	24.05	34.75	32.73	48.06	44.87	43.03	53.7	44.57	48.2
Cd24a	NM_009846.2	NM_009846.2:584	Endogenous	mRNA	25	63.37	55.87	64.97	48.06	44.87	43.03	53.7	44.57	48.2
Cd27	NM_001042564.1	NM_001042564.1:730	Endogenous	mRNA	0	24.05	34.75	32.73	48.06	44.87	43.03	53.7	44.57	48.2
Cd274	NM_021893.2	NM_021893.2:515	Endogenous	mRNA	100	685.18	604.37	577.78	47653.1	50890.9	44542.7	47192.5	48583.8	41552.6
Cd28	NM_007642.4	NM_007642.4:3304	Endogenous	mRNA	25	129.35	124.11	101.67	48.06	44.87	43.03	53.7	44.57	48.2
Cd34	NM_001111059.1	NM_001111059.1:560	Endogenous	mRNA	16.67	28.05	34.75	33.72	48.06	44.87	43.03	53.7	44.57	48.2
Cd36	NM_007643.3	NM_007643.3:1520	Endogenous	mRNA	100	11715.5	11142.6	11438.5	7456.25	7988.22	7599.15	10593.3	10455.4	11340.8
Cd3d	NM_013487.2	NM_013487.2:289	Endogenous	mRNA	0	24.05	34.75	32.73	48.06	44.87	43.03	53.7	44.57	48.2
Cd3e	NM_007648.4	NM_007648.4:380	Endogenous	mRNA	0	24.05	34.75	32.73	48.06	44.87	43.03	53.7	44.57	48.2
Cd3eap	NM_145822.2	NM_145822.2:1858	Endogenous	mRNA	33.33	46.75	36.25	37.2	48.06	44.87	43.03	53.7	44.57	48.2
Cd4	NM_013488.2	NM_013488.2:950	Endogenous	mRNA	66.67	78.44	89.57	112.08	48.06	44.87	77.81	118.43	135.07	102.34
Cd40	NM_011611.2	NM_011611.2:1425	Endogenous	mRNA	100	60.78	65.68	53.56	14078	14767.7	11053	11841.4	13169.2	10224.4
Cd40lg	NM_011616.2	NM_011616.2:600	Endogenous	mRNA	0	24.05	34.75	32.73	48.06	44.87	43.03	53.7	44.57	48.2
Cd44	NM_009851.2	NM_009851.2:3075	Endogenous	mRNA	100	2780.18	2534.32	2597.77	2977.32	3235.97	3015.26	3736.99	4341.74	3641.34
Cd46	NM_010778.3	NM_010778.3:115	Endogenous	mRNA	0	24.05	34.75	32.73	48.06	44.87	43.03	53.7	44.57	48.2
Cd48	NM_007649.4	NM_007649.4:30	Endogenous	mRNA	100	3834.7	3834.33	4013.19	7093.79	7720.92	6964.27	7313.65	7474.98	6940.33
Cd5	NM_007650.3	NM_007650.3:1395	Endogenous	mRNA	0	24.05	34.75	32.73	48.06	44.87	43.03	53.7	44.57	48.2
Cd53	NM_007651.3	NM_007651.3:2300	Endogenous	mRNA	100	300.25	325.43	300.05	430.17	506.21	438.58	358.94	350.11	420.51
Cd55	NM_010016.2	NM_010016.2:1058	Endogenous	mRNA	66.67	36.88	39.67	35.71	48.06	44.87	43.03	112.97	179.5	104.2
Cd59b	NM_181858.1	NM_181858.1:310	Endogenous	mRNA	0	24.05	34.75	32.73	48.06	44.87	43.03	53.7	44.57	48.2
Cd6	NM_001037801.2	NM_001037801.2:1315	Endogenous	mRNA	0	24.05	34.75	32.73	48.06	44.87	43.03	53.7	44.57	48.2
Cd69	NM_001033122.3	NM_001033122.3:91	Endogenous	mRNA	100	36.36	39.67	39.18	10158.7	11938.6	7951.08	12296.9	12117.1	10109.1
Cd7	NM_009854.1	NM_009854.1:234	Endogenous	mRNA	0	24.05	34.75	32.73	48.06	44.87	43.03	53.7	44.57	48.2
Cd74	NM_001042605.1	NM_001042605.1:391	Endogenous	mRNA	100	2240.98	2318.08	2113.23	7788.83	7389.75	6981.95	3011.82	2944.85	2562.15
Cd79a	NM_007655.3	NM_007655.3:1175	Endogenous	mRNA	16.67	24.05	34.75	32.73	48.06	111.18	43.03	53.7	81.75	48.2
Cd79b	NM_008339.2	NM_008339.2:330	Endogenous	mRNA	25	77.92	59.28	63.48	48.06	44.87	43.03	53.7	44.57	48.2
Cd80	NM_009855.2	NM_009855.2:210	Endogenous	mRNA	100	256.62	276.81	292.11	348.52	366.65	343.08	353.47	376.77	420.51
Cd81	NM_133655.2	NM_133655.2:575	Endogenous	mRNA	100	2570.32	2738.2	2548.17	1754.53	1960.98	1901.11	1962.33	1972.71	2126.75
Cd82	NM_001271430.1	NM_001271430.1:186	Endogenous	mRNA	100	602.58	552.33	429.49	918.09	934.36	861.25	810.81	876.17	774.04
Cd83	NM_009856.2	NM_009856.2:1624	Endogenous	mRNA	100	655.57	692.23	715.65	2537.2	2545.25	2085.04	2037.04	2196.64	1858.82
Cd86	NM_019388.3	NM_019388.3:251	Endogenous	mRNA	100	107.01	124.97	117.54	2730.37	2890.61	2507.7	2077.12	2191.31	1985.34
Cd8a	NM_001081110.2	NM_001081110.2:355	Endogenous	mRNA	0	24.05	34.75	32.73	48.06	44.87	43.03	53.7	44.57	48.2
Cd8b1	NM_009858.2	NM_009858.2:1075	Endogenous	mRNA	0	24.05	34.75	32.73	48.06	44.87	43.03	53.7	44.57	48.2
Cd9	NM_007657.3	NM_007657.3:620	Endogenous	mRNA	100	4035.73	3887.21	2512.46	1694.78	1866.36	1591.63	2137.25	1981.6	2005.81
Cd96	NM_032465.2	NM_032465.2:34	Endogenous	mRNA	0	24.05	34.75	32.73	48.06	44.87	43.03	53.7	44.57	48.2
Cd97	NM_011925.1	NM_011925.1:1975	Endogenous	mRNA	100	452.46	414.99	393.78	221.06	175.05	229.9	173.09	216.82	160.02
Cd99	NM_025584.2	NM_025584.2:716	Endogenous	mRNA	100	1569.31	1503.45	2257.55	2770.2	3363.71	2803.04	2867.88	3186.55	2491.45
Cdh5	NM_009868.3	NM_009868.3:1615	Endogenous	mRNA	0	24.05	34.75	32.73	48.06	44.87	43.03	53.7	44.57	48.2
Cdkn1a	NM_007669.4	NM_007669.4:1670	Endogenous	mRNA	100	2370.84	2567.59	2785.23	4682.06	5180.4	4168.3	5160	5447.17	4701.93
Ceacam1	NM_001039185.1	NM_001039185.1:294	Endogenous	mRNA	41.67	85.71	86.16	85.3	48.06	44.87	77.81	53.7	44.57	48.2
Cebpb	NM_009883.3	NM_009883.3:1147	Endogenous	mRNA	100	1048.28	1038.13	1070.75	15380.5	16144.4	15253.1	14436	14944.6	13715
Cfb	NM_008198.2	NM_008198.2:1685	Endogenous	mRNA	91.67	28.05	45.64	32.73	9812.22	10396.3	8962.65	8421.45	8415.12	8226.05
Cfd	NM_013459.1	NM_013459.1:526	Endogenous	mRNA	0	24.05	34.75	32.73	48.06	44.87	43.03	53.7	44.57	48.2
Cfh	NM_009888.3	NM_009888.3:807	Endogenous	mRNA	91.67	311.16	289.6	298.56	111.53	144.29	43.03	100.21	133.29	130.25
Cfi	NM_007686.2	NM_007686.2:421	Endogenous	mRNA	0	24.05	34.75	32.73	48.06	44.87	43.03	53.7	44.57	48.2
Cfp	NM_008823.3	NM_008823.3:1107	Endogenous	mRNA	100	7104.22	6991.36	6994.33	8778.62	9005.38	8870.69	8995.39	9214.87	8456.78
Chuk	NM_001162410.1	NM_001162410.1:2240	Endogenous	mRNA	100	423.88	395.8	425.52	695.04	823.19	756.91	690.55	675.34	740.55
Ciita	NM_007575.2	NM_007575.2:3988	Endogenous	mRNA	100	32.21	40.09	56.04	276.82	354.82	265.27	238.69	204.38	173.04
Cish	NM_009895.3	NM_009895.3:1541	Endogenous	mRNA	0	24.05	34.75	32.73	48.06	44.87	43.03	53.7	44.57	48.2
Clec4a4	NM_001005860.2	NM_001005860.2:722	Endogenous	mRNA	58.33	24.41	36.68	32.73	125.47	44.87	120.26	53.7	44.57	48.2
Clec4e	NM_019948.2	NM_019948.2:685	Endogenous	mRNA	100	1044.65	1260.76	1190.27	73180.4	72504.3	61785.3	60590	61733.4	54249.9
Clec5a	NM_001038604.1	NM_001038604.1:605	Endogenous	mRNA	100	357.91	464.9	403.7	270.85	342.99	307.72	442.75	467.41	520.99
Clu	NM_013492.2	NM_013492.2:354	Endogenous	mRNA	16.67	24.05	34.75	32.73	48.06	44.87	43.03	53.7	44.57	48.2
Cmklr1	NM_008153.3	NM_008153.3:445	Endogenous	mRNA	100	48.31	48.2	43.64	97.58	149.03	123.79	112.97	154.62	150.71
Cr2	NM_007758.2	NM_007758.2:1650	Endogenous	mRNA	0	24.05	34.75	32.73	48.06	44.87	43.03	53.7	44.57	48.2
Cradd	NM_009950.2	NM_009950.2:1470	Endogenous	mRNA	41.67	64.41	62.7	68.44	48.06	44.87	93.73	53.7	87.08	48.2
Crlf2	NM_001164735.1	NM_001164735.1:1225	Endogenous	mRNA	100	1103.87	1115.75	1040.49	2929.53	2909.54	2836.64	2569.07	2799.12	2344.45
Csf1	NM_001113530.1	NM_001113530.1:833	Endogenous	mRNA	100	337.13	417.13	382.87	1840.16	1861.63	1513.82	1505	1281.37	1203.86
Csf1r	NM_001037859.1	NM_001037859.1:3655	Endogenous	mRNA	100	8543.14	8644.51	10023.1	5034.56	5154.38	5061.38	4720.89	4844.69	4832.18
Csf2	NM_009969.4	NM_009969.4:452	Endogenous	mRNA	16.67	24.05	34.75	32.73	48.06	44.87	43.03	53.7	44.57	48.2
Csf2rb	NM_007780.4	NM_007780.4:4185	Endogenous	mRNA	100	969.32	994.2	1040.99	2214.57	2464.83	2267.19	2129.96	2049.13	2104.43
Csf3r	NM_001252651.1	NM_001252651.1:1294	Endogenous	mRNA	100	326.74	274.25	260.37	3443.34	3276.19	3453.84	2286.65	2287.28	1955.57
Ctla4	NM_009843.3	NM_009843.3:1475	Endogenous	mRNA	0	24.05	34.75	32.73	48.06	44.87	43.03	53.7	44.57	48.2
Ctnnb1	NM_007614.2	NM_007614.2:2975	Endogenous	mRNA	100	2704.34	2462.24	2432.12	4891.17	5019.54	4939.36	4314.58	4462.59	4247.93
Ctsc	NM_009982.2	NM_009982.2:2225	Endogenous	mRNA	100	870.63	960.5	865.92	8547.6	8397.45	7715.87	6781.62	7240.38	6774.73
Ctsg	NM_007800.1	NM_007800.1:785	Endogenous	mRNA	75	24.05	34.75	32.73	123.47	182.14	83.12	138.47	122.63	119.08
Ctss	NM_021281.2	NM_021281.2:740	Endogenous	mRNA	100	38573.5	37347.8	35932.3	61832.7	61722.4	58900.9	55205.8	53352.1	53849.8
Cul9	NM_001081335.2	NM_001081335.2:2552	Endogenous	mRNA	100	160.52	133.92	146.3	213.09	253.11	215.75	216.82	227.48	221.42
Cx3cl1	NM_009142.3	NM_009142.3:125	Endogenous	mRNA	0	24.05	34.75	32.73	48.06	44.87	43.03	53.7	44.57	48.2
Cx3cr1	NM_009987.3	NM_009987.3:2696	Endogenous	mRNA	25	46.23	41.8	46.62	48.06	44.87	43.03	53.7	44.57	48.2
Cxcl1	NM_008176.1	NM_008176.1:560	Endogenous	mRNA	75	28.57	34.75	32.73	141.4	115.91	127.33	53.7	111.96	145.13
Cxcl10	NM_021274.1	NM_021274.1:115	Endogenous	mRNA	100	97.14	84.88	98.2	53755.1	54933.5	48058.4	52212.2	55719.3	39993.4
Cxcl11	NM_019494.1	NM_019494.1:345	Endogenous	mRNA	75	24.05	34.75	32.73	6651.68	7120.09	5167.49	5497.08	5100.61	4160.47
Cxcl12	NM_021704.3	NM_021704.3:259	Endogenous	mRNA	50	123.11	127.1	122.99	48.06	44.87	43.03	53.7	44.57	48.2
Cxcl13	NM_018866.2	NM_018866.2:551	Endogenous	mRNA	0	24.05	34.75	32.73	48.06	44.87	43.03	53.7	44.57	48.2
Cxcl15	NM_011339.2	NM_011339.2:419	Endogenous	mRNA	0	24.05	34.75	32.73	48.06	44.87	43.03	53.7	44.57	48.2
Cxcl3	NM_203320.2	NM_203320.2:275	Endogenous	mRNA	75	24.05	34.75	32.73	97.58	115.91	93.73	134.83	113.74	120.94
Cxcl9	NM_008599.2	NM_008599.2:40	Endogenous	mRNA	75	24.05	34.75	32.73	4678.08	4220.01	4702.38	3959.28	3996.96	4400.5
Cxcr1	NM_178241.4	NM_178241.4:860	Endogenous	mRNA	0	24.05	34.75	32.73	48.06	44.87	43.03	53.7	44.57	48.2
Cxcr2	NM_009909.3	NM_009909.3:440	Endogenous	mRNA	0	24.05	34.75	32.73	48.06	44.87	43.03	53.7	44.57	48.2
Cxcr3	NM_009910.2	NM_009910.2:605	Endogenous	mRNA	100	84.15	71.23	54.06	306.69	295.68	228.13	218.64	140.4	143.27
Cxcr4	NM_009911.3	NM_009911.3:704	Endogenous	mRNA	100	955.3	806.96	811.37	653.22	667.06	714.47	666.86	819.3	667.98
Cxcr5	NM_007551.2	NM_007551.2:1648	Endogenous	mRNA	0	24.05	34.75	32.73	48.06	44.87	43.03	53.7	44.57	48.2
Cxcr6	NM_030712.4	NM_030712.4:650	Endogenous	mRNA	0	24.05	34.75	32.73	48.06	44.87	43.03	53.7	44.57	48.2
Cybb	NM_007807.2	NM_007807.2:1535	Endogenous	mRNA	100	12119.1	12778.7	11609.1	47027.8	49071.8	42673.4	42635.6	45519.9	41312.6
Ddx58	NM_172689.3	NM_172689.3:1751	Endogenous	mRNA	100	1115.81	1220.25	1232.92	18102.9	19020.8	15242.5	15953.7	15849.2	14518.9
Defb1	NM_007843.3	NM_007843.3:157	Endogenous	mRNA	0	24.05	34.75	32.73	48.06	44.87	43.03	53.7	44.57	48.2
Defb14	NM_183026.2	NM_183026.2:128	Endogenous	mRNA	0	24.05	34.75	32.73	48.06	44.87	43.03	53.7	44.57	48.2
Dpp4	NM_001159543.1	NM_001159543.1:1303	Endogenous	mRNA	75	24.05	34.75	32.73	219.07	274.4	182.15	189.49	188.39	225.14
Ebi3	NM_015766.2	NM_015766.2:1015	Endogenous	mRNA	100	1059.71	1153.28	1082.65	11927.2	11460.7	9853.96	8669.24	8976.73	7945.09
Emr1	NM_010130.1	NM_010130.1:995	Endogenous	mRNA	100	29945.2	29520.5	27952	69294.9	69942.5	63972.9	63199.1	66988.7	60347.3
Entpd1	NM_009848.3	NM_009848.3:170	Endogenous	mRNA	100	1413.99	1330.71	1376.75	1290.5	1140.16	1234.4	987.54	1144.53	1045.7
Eomes	NM_010136.2	NM_010136.2:2665	Endogenous	mRNA	0	24.05	34.75	32.73	48.06	44.87	43.03	53.7	44.57	48.2
Ets1	NM_001038642.1	NM_001038642.1:740	Endogenous	mRNA	33.33	79.48	75.07	81.83	48.06	44.87	43.03	53.7	44.57	48.2
Fadd	NM_010175.5	NM_010175.5:2641	Endogenous	mRNA	91.67	41.04	56.3	44.14	109.53	137.2	122.02	53.7	110.19	102.34
Fas	NM_007987.2	NM_007987.2:95	Endogenous	mRNA	100	69.61	56.3	41.66	695.04	742.76	730.38	683.26	634.47	664.26
Fasl	NM_010177.3	NM_010177.3:645	Endogenous	mRNA	100	27.01	42.65	36.2	169.28	210.53	150.32	163.98	168.84	176.76
Fcamr	NM_001170632.1	NM_001170632.1:542	Endogenous	mRNA	0	24.05	34.75	32.73	48.06	44.87	43.03	53.7	44.57	48.2
Fcer1a	NM_010184.1	NM_010184.1:114	Endogenous	mRNA	0	24.05	34.75	32.73	48.06	44.87	43.03	53.7	44.57	48.2
Fcer1g	NM_010185.4	NM_010185.4:264	Endogenous	mRNA	100	5487.12	5619.7	6523.67	25101.1	25559	24560.6	24076.4	24898.8	21101.9
Fcgr1	NM_010186.5	NM_010186.5:185	Endogenous	mRNA	100	3674.19	3640.27	3691.82	52110.1	49757.8	45377.4	42192.9	41117.7	37846.2
Fcgr2b	NM_001077189.1	NM_001077189.1:1225	Endogenous	mRNA	100	1863.84	1957.68	1913.36	15177.4	14438.9	14821.6	12173	13409.1	12794
Fcgr3	NM_010188.5	NM_010188.5:1175	Endogenous	mRNA	100	1906.96	1807.55	1755.65	3435.37	3470.16	4035.67	3829.92	3906.32	4419.11
Fcgr4	NM_144559.1	NM_144559.1:608	Endogenous	mRNA	100	869.07	896.52	883.28	11905.3	10661.2	11672	10544.1	10357.6	10503.5
Fcgrt	NM_010189.3	NM_010189.3:750	Endogenous	mRNA	100	776.6	617.59	566.37	348.52	428.15	376.69	368.05	414.09	374
Fkbp5	NM_010220.3	NM_010220.3:2125	Endogenous	mRNA	66.67	35.32	34.97	35.21	48.06	44.87	77.81	53.7	95.97	48.2
Fn1	NM_010233.1	NM_010233.1:2627	Endogenous	mRNA	58.33	356.35	269.98	331.79	48.06	44.87	43.03	53.7	97.75	48.2
Folr4	NM_022888.2	NM_022888.2:245	Endogenous	mRNA	0	24.05	34.75	32.73	48.06	44.87	43.03	53.7	44.57	48.2
Foxp3	NM_054039.1	NM_054039.1:150	Endogenous	mRNA	0	24.05	34.75	32.73	48.06	44.87	43.03	53.7	44.57	48.2
Frmpd4	NM_001033330.2	NM_001033330.2:4690	Endogenous	mRNA	0	24.05	34.75	32.73	48.06	44.87	43.03	53.7	44.57	48.2
Fyn	NM_008054.2	NM_008054.2:1030	Endogenous	mRNA	100	338.17	319.03	320.38	479.96	463.63	452.73	377.16	312.79	334.92
Gata3	NM_008091.3	NM_008091.3:1943	Endogenous	mRNA	0	24.05	34.75	32.73	48.06	44.87	43.03	53.7	44.57	48.2
Gfi1	NM_010278.2	NM_010278.2:1875	Endogenous	mRNA	33.33	24.05	34.75	32.73	99.58	44.87	77.81	53.7	44.57	48.2
Gm10499	XM_003086920.1	XM_003086920.1:898	Endogenous	mRNA	100	215.06	185.53	168.13	647.24	662.33	634.88	593.98	591.81	561.92
Gp1bb	NM_010327.2	NM_010327.2:1555	Endogenous	mRNA	0	24.05	34.75	32.73	48.06	44.87	43.03	53.7	44.57	48.2
Gpi1	NM_008155.3	NM_008155.3:2675	Endogenous	mRNA	8.33	37.92	34.75	32.73	48.06	44.87	43.03	53.7	44.57	48.2
Gpr183	NM_183031.2	NM_183031.2:238	Endogenous	mRNA	25	182.85	166.34	209.79	48.06	44.87	43.03	53.7	44.57	48.2
Gpr44	NM_009962.2	NM_009962.2:270	Endogenous	mRNA	33.33	24.05	34.75	32.73	48.06	106.45	43.03	53.7	44.57	48.2
Gzma	NM_010370.2	NM_010370.2:188	Endogenous	mRNA	0	24.05	34.75	32.73	48.06	44.87	43.03	53.7	44.57	48.2
Gzmb	NM_013542.2	NM_013542.2:1020	Endogenous	mRNA	0	24.05	34.75	32.73	48.06	44.87	43.03	53.7	44.57	48.2
H2-Aa	NM_010378.2	NM_010378.2:450	Endogenous	mRNA	100	2424.35	2749.71	2885.41	6171.72	5783.59	4868.62	2567.25	2333.49	2113.73
H2-Ab1	NM_207105.2	NM_207105.2:164	Endogenous	mRNA	100	1317.89	1417.29	1439.73	6281.25	6587.86	5087.91	2842.38	2818.67	2627.28
H2-DMa	NM_010386.3	NM_010386.3:530	Endogenous	mRNA	100	296.1	273.39	274.26	1065.46	1010.06	946.14	745.21	732.21	720.08
H2-DMb2	NM_010388.4	NM_010388.4:195	Endogenous	mRNA	25	26.49	34.75	32.73	48.06	106.45	43.03	53.7	44.57	48.2
H2-Ea-ps	NM_010381.2	NM_010381.2:735	Endogenous	mRNA	0	24.05	34.75	32.73	48.06	44.87	43.03	53.7	44.57	48.2
H2-Eb1	NM_010382.2	NM_010382.2:935	Endogenous	mRNA	100	629.07	688.39	713.17	1852.11	1944.42	1549.19	885.51	733.99	716.36
H2-K1	NM_001001892.2	NM_001001892.2:1370	Endogenous	mRNA	100	3957.29	4793.98	5788.19	20604.3	22767.7	19274.6	16613.3	17528.7	14835.2
H2-Ob	NM_010389.3	NM_010389.3:1205	Endogenous	mRNA	0	24.05	34.75	32.73	48.06	44.87	43.03	53.7	44.57	48.2
H2-Q10	NM_010391.4	NM_010391.4:890	Endogenous	mRNA	25	24.05	34.75	32.73	48.06	44.87	79.58	53.7	44.57	48.2
H60a	NM_010400.2	NM_010400.2:2020	Endogenous	mRNA	0	24.05	34.75	32.73	48.06	44.87	43.03	53.7	44.57	48.2
Hamp	NM_032541.1	NM_032541.1:202	Endogenous	mRNA	75	24.05	34.75	32.73	133.43	203.43	159.16	142.12	168.84	180.49
Hc	NM_010406.1	NM_010406.1:1065	Endogenous	mRNA	0	24.05	34.75	32.73	48.06	44.87	43.03	53.7	44.57	48.2
Hcst	NM_011827.3	NM_011827.3:166	Endogenous	mRNA	100	88.31	71.23	78.36	143.39	153.76	125.56	138.47	147.51	133.97
Hfe	NM_010424.4	NM_010424.4:1505	Endogenous	mRNA	100	779.2	771.56	786.07	244.96	205.8	222.83	251.44	227.48	236.31
Hif1a	NM_010431.1	NM_010431.1:2335	Endogenous	mRNA	100	372.98	342.06	350.14	2049.27	2017.75	2044.36	1559.66	1842.97	1561.11
Hlx	NM_008250.2	NM_008250.2:1825	Endogenous	mRNA	100	234.8	210.27	220.7	131.44	167.95	160.93	131.19	154.62	132.11
Icam1	NM_010493.2	NM_010493.2:2195	Endogenous	mRNA	100	180.25	153.54	153.25	3114.74	3146.09	2893.23	3328.86	3323.4	2711.01
Icam2	NM_010494.1	NM_010494.1:375	Endogenous	mRNA	100	140.78	126.67	134.4	197.16	177.41	196.3	205.89	161.73	169.32
Icam4	NM_023892.2	NM_023892.2:540	Endogenous	mRNA	0	24.05	34.75	32.73	48.06	44.87	43.03	53.7	44.57	48.2
Icam5	NM_008319.2	NM_008319.2:1867	Endogenous	mRNA	0	24.05	34.75	32.73	48.06	44.87	43.03	53.7	44.57	48.2
Icos	NM_017480.1	NM_017480.1:142	Endogenous	mRNA	0	24.05	34.75	32.73	48.06	44.87	43.03	53.7	44.57	48.2
Icosl	NM_015790.3	NM_015790.3:349	Endogenous	mRNA	100	98.18	91.7	77.86	1063.47	998.23	817.04	798.05	797.97	731.25
Ifi204	NM_008329.2	NM_008329.2:1296	Endogenous	mRNA	100	1312.17	1206.17	1106.95	18662.5	17899.6	17361.2	15839	16974.2	14619.3
Ifi35	NM_027320.4	NM_027320.4:820	Endogenous	mRNA	100	537.13	561.71	551.99	8003.92	7754.04	6817.48	6920.09	7517.63	6317
Ifih1	NM_027835.2	NM_027835.2:1997	Endogenous	mRNA	100	689.85	670.47	686.39	14309.1	15425.3	11769.2	13674.4	13711.2	12375.4
Ifit2	NM_008332.2	NM_008332.2:230	Endogenous	mRNA	100	1223.34	1384.88	1231.93	140695	141262	117820	123069	125585	110094
Ifitm1	NM_001112715.1	NM_001112715.1:412	Endogenous	mRNA	75	36.36	37.11	40.67	115.51	106.45	129.1	53.7	44.57	48.2
Ifna1	NM_010502.2	NM_010502.2:354	Endogenous	mRNA	0	24.05	34.75	32.73	48.06	44.87	43.03	53.7	44.57	48.2
Ifna2	NM_010503.2	NM_010503.2:89	Endogenous	mRNA	0	24.05	34.75	32.73	48.06	44.87	43.03	53.7	44.57	48.2
Ifnar1	NM_010508.1	NM_010508.1:1195	Endogenous	mRNA	100	1749.56	1797.31	1784.91	5257.61	5215.88	5220.55	4214.37	3861.89	4287
Ifnar2	NM_001110498.1	NM_001110498.1:725	Endogenous	mRNA	100	1039.45	995.47	953.7	2588.98	2460.1	2636.8	2190.09	2305.05	2031.86
Ifnb1	NM_010510.1	NM_010510.1:335	Endogenous	mRNA	75	24.05	34.75	32.73	121.48	127.74	116.72	122.08	99.52	106.06
Ifng	NM_008337.1	NM_008337.1:95	Endogenous	mRNA	0	24.05	34.75	32.73	48.06	44.87	43.03	53.7	44.57	48.2
Ifngr1	NM_010511.2	NM_010511.2:985	Endogenous	mRNA	100	2471.1	2164.11	2137.53	824.49	738.03	937.29	839.96	730.44	876.38
Ifngr2	NM_008338.3	NM_008338.3:797	Endogenous	mRNA	100	1228.54	1160.11	1038.51	5040.54	4749.88	4794.34	4176.11	4496.36	3823.69
Igf2r	NM_010515.1	NM_010515.1:2585	Endogenous	mRNA	100	1574.5	1375.92	1462.54	1135.17	1301.01	1161.89	1215.3	1110.76	1278.29
Ikbkap	NM_026079.3	NM_026079.3:38	Endogenous	mRNA	100	215.06	144.16	144.82	175.25	243.64	213.99	200.42	222.15	202.81
Ikbkb	NM_010546.2	NM_010546.2:4280	Endogenous	mRNA	100	478.95	454.66	479.08	1069.45	1156.72	954.98	918.31	1053.89	947.08
Ikbke	NM_019777.3	NM_019777.3:2495	Endogenous	mRNA	100	2012.93	1996.92	1916.34	7725.1	7761.13	7233.08	7186.11	7336.35	7126.39
Ikbkg	NM_178590.2	NM_178590.2:525	Endogenous	mRNA	100	250.38	227.76	213.75	842.41	1050.27	802.89	805.34	865.5	753.57
Ikzf1	NM_001025597.1	NM_001025597.1:4420	Endogenous	mRNA	100	143.89	139.47	143.33	408.26	451.81	399.68	384.45	451.41	413.07
Ikzf2	NM_011770.4	NM_011770.4:7230	Endogenous	mRNA	100	42.08	36.25	43.64	159.32	250.74	137.94	174.92	131.51	156.3
Ikzf3	NM_011771.1	NM_011771.1:675	Endogenous	mRNA	0	24.05	34.75	32.73	48.06	44.87	43.03	53.7	44.57	48.2
Ikzf4	NM_011772.2	NM_011772.2:2057	Endogenous	mRNA	0	24.05	34.75	32.73	48.06	44.87	43.03	53.7	44.57	48.2
Il10	NM_010548.1	NM_010548.1:985	Endogenous	mRNA	83.33	24.41	34.75	32.73	231.02	300.42	198.07	258.73	199.05	234.45
Il10ra	NM_008348.2	NM_008348.2:75	Endogenous	mRNA	100	873.22	788.19	683.91	1272.58	1353.05	1246.78	1333.73	1348.91	1133.15
Il10rb	NM_008349.5	NM_008349.5:465	Endogenous	mRNA	100	3284.59	3209.06	3157.69	7635.49	7292.77	6835.17	6291.49	6371.32	5693.67
Il11ra1	NM_010549.3	NM_010549.3:22	Endogenous	mRNA	0	24.05	34.75	32.73	48.06	44.87	43.03	53.7	44.57	48.2
Il12a	NM_008351.1	NM_008351.1:355	Endogenous	mRNA	16.67	24.05	34.75	32.73	48.06	44.87	43.03	53.7	79.97	48.2
Il12b	NM_008352.1	NM_008352.1:1045	Endogenous	mRNA	75	24.05	34.75	32.73	798.6	988.77	776.36	1259.03	1697.24	1159.2
Il12rb1	NM_008353.2	NM_008353.2:1757	Endogenous	mRNA	75	24.05	34.75	32.73	814.53	818.46	732.15	584.87	465.63	569.37
Il12rb2	NM_008354.3	NM_008354.3:1395	Endogenous	mRNA	58.33	97.14	85.73	76.87	48.06	44.87	95.5	53.7	85.31	48.2
Il13	NM_008355.2	NM_008355.2:425	Endogenous	mRNA	0	24.05	34.75	32.73	48.06	44.87	43.03	53.7	44.57	48.2
Il13ra1	NM_133990.4	NM_133990.4:845	Endogenous	mRNA	100	144.93	130.09	139.86	752.79	858.67	687.94	821.74	842.4	848.47
Il15	NM_008357.2	NM_008357.2:854	Endogenous	mRNA	100	252.98	244.39	296.08	4395.28	4449.46	3586.47	3880.94	3760.59	3347.36
Il15ra	NM_008358.2	NM_008358.2:800	Endogenous	mRNA	75	24.05	34.75	32.73	2282.28	2672.99	2214.13	2042.5	2006.48	1856.96
Il16	NM_010551.3	NM_010551.3:3095	Endogenous	mRNA	58.33	192.2	177.43	190.44	48.06	44.87	102.57	53.7	85.31	48.2
Il17a	NM_010552.3	NM_010552.3:205	Endogenous	mRNA	0	24.05	34.75	32.73	48.06	44.87	43.03	53.7	44.57	48.2
Il17b	NM_019508.1	NM_019508.1:346	Endogenous	mRNA	0	24.05	34.75	32.73	48.06	44.87	43.03	53.7	44.57	48.2
Il17f	NM_145856.2	NM_145856.2:625	Endogenous	mRNA	8.33	24.05	34.75	32.73	48.06	44.87	43.03	53.7	44.57	48.2
Il17ra	NM_008359.1	NM_008359.1:312	Endogenous	mRNA	100	140.26	145.44	145.31	874.28	1024.25	866.55	912.84	957.92	974.99
Il17rb	NM_019583.3	NM_019583.3:285	Endogenous	mRNA	0	24.05	34.75	32.73	48.06	44.87	43.03	53.7	44.57	48.2
Il17re	NM_001034029.1	NM_001034029.1:130	Endogenous	mRNA	0	24.05	34.75	32.73	48.06	44.87	43.03	53.7	44.57	48.2
Il18	NM_008360.1	NM_008360.1:270	Endogenous	mRNA	100	255.06	258.89	249.96	2700.5	2784.17	2390.98	2477.97	2740.47	2234.67
Il18r1	NM_001161842.1	NM_001161842.1:620	Endogenous	mRNA	0	24.05	34.75	32.73	48.06	44.87	43.03	53.7	44.57	48.2
Il18rap	NM_010553.2	NM_010553.2:2055	Endogenous	mRNA	0	24.05	34.75	32.73	48.06	44.87	43.03	53.7	44.57	48.2
Il19	NM_001009940.1	NM_001009940.1:464	Endogenous	mRNA	75	24.05	34.75	32.73	125.47	144.29	129.1	109.32	124.41	130.25
Il1a	NM_010554.4	NM_010554.4:225	Endogenous	mRNA	75	24.05	34.75	32.73	4903.12	6225.94	4670.55	6613.99	8464.89	6696.58
Il1b	NM_008361.3	NM_008361.3:1120	Endogenous	mRNA	91.67	24.93	34.75	35.21	4387.32	5201.69	4051.58	4720.89	6355.33	4698.21
Il1r1	NM_001123382.1	NM_001123382.1:820	Endogenous	mRNA	66.67	24.05	37.53	33.23	48.06	127.74	43.03	120.25	92.42	48.2
Il1r2	NM_010555.4	NM_010555.4:1077	Endogenous	mRNA	66.67	24.05	34.75	32.73	101.57	127.74	129.1	125.72	126.18	117.22
Il1rap	NM_134103.2	NM_134103.2:945	Endogenous	mRNA	41.67	77.4	51.61	60.51	48.06	44.87	43.03	53.7	87.08	48.2
Il1rl1	NM_001025602.2	NM_001025602.2:815	Endogenous	mRNA	50	33.25	36.25	37.2	48.06	44.87	43.03	53.7	44.57	48.2
Il1rl2	NM_133193.3	NM_133193.3:860	Endogenous	mRNA	16.67	26.49	34.75	32.73	48.06	44.87	77.81	53.7	44.57	48.2
Il1rn	NM_031167.5	NM_031167.5:224	Endogenous	mRNA	100	449.34	556.6	495.45	63712.7	62902.8	59640.2	56151.5	56449.8	52793
Il2	NM_008366.2	NM_008366.2:485	Endogenous	mRNA	0	24.05	34.75	32.73	48.06	44.87	43.03	53.7	44.57	48.2
Il20	NM_021380.1	NM_021380.1:375	Endogenous	mRNA	0	24.05	34.75	32.73	48.06	44.87	43.03	53.7	44.57	48.2
Il21	NM_021782.2	NM_021782.2:1762	Endogenous	mRNA	0	24.05	34.75	32.73	48.06	44.87	43.03	53.7	44.57	48.2
Il21r	NM_021887.1	NM_021887.1:619	Endogenous	mRNA	91.67	41.56	41.8	32.73	276.82	231.82	311.25	215	245.26	189.79
Il22	NM_016971.1	NM_016971.1:477	Endogenous	mRNA	0	24.05	34.75	32.73	48.06	44.87	43.03	53.7	44.57	48.2
Il22ra2	NM_178258.5	NM_178258.5:20	Endogenous	mRNA	0	24.05	34.75	32.73	48.06	44.87	43.03	53.7	44.57	48.2
Il23a	NM_031252.1	NM_031252.1:360	Endogenous	mRNA	8.33	24.05	34.75	32.73	48.06	44.87	83.12	53.7	44.57	48.2
Il23r	NM_144548.1	NM_144548.1:690	Endogenous	mRNA	75	24.05	34.75	32.73	169.28	179.78	125.56	143.94	111.96	126.53
Il25	NM_080729.2	NM_080729.2:649	Endogenous	mRNA	0	24.05	34.75	32.73	48.06	44.87	43.03	53.7	44.57	48.2
Il27	NM_145636.1	NM_145636.1:175	Endogenous	mRNA	75	24.05	34.75	32.73	967.88	1111.77	919.61	1328.26	1505.3	1058.73
Il27ra	NM_016671.3	NM_016671.3:2320	Endogenous	mRNA	25	36.36	40.94	35.21	48.06	44.87	43.03	53.7	44.57	48.2
Il28a	NM_001024673.2	NM_001024673.2:72	Endogenous	mRNA	0	24.05	34.75	32.73	48.06	44.87	43.03	53.7	44.57	48.2
Il2ra	NM_008367.2	NM_008367.2:325	Endogenous	mRNA	50	24.05	34.75	32.73	167.29	149.03	185.69	53.7	44.57	48.2
Il2rb	NM_008368.3	NM_008368.3:2365	Endogenous	mRNA	25	50.39	34.75	32.73	48.06	44.87	123.79	53.7	113.74	48.2
Il2rg	NM_013563.3	NM_013563.3:1226	Endogenous	mRNA	100	1084.13	1220.67	1214.57	4731.85	5099.97	4239.04	4132.38	4087.6	3555.75
Il3	NM_010556.4	NM_010556.4:155	Endogenous	mRNA	16.67	24.05	34.75	32.73	48.06	106.45	43.03	53.7	44.57	48.2
Il33	NM_133775.1	NM_133775.1:1011	Endogenous	mRNA	0	24.05	34.75	32.73	48.06	44.87	43.03	53.7	44.57	48.2
Il4	NM_021283.1	NM_021283.1:345	Endogenous	mRNA	83.33	24.05	34.75	33.23	107.54	139.56	120.26	107.5	85.31	132.11
Il4ra	NM_001008700.3	NM_001008700.3:670	Endogenous	mRNA	100	828.03	775.4	693.83	3116.73	2966.31	3213.32	2199.2	2273.06	2301.66
Il5	NM_010558.1	NM_010558.1:177	Endogenous	mRNA	0	24.05	34.75	32.73	48.06	44.87	43.03	53.7	44.57	48.2
Il6	NM_031168.1	NM_031168.1:40	Endogenous	mRNA	75	24.05	34.75	32.73	1529.49	1750.45	1241.47	1605.21	1588.83	1175.95
Il6ra	NM_010559.2	NM_010559.2:2825	Endogenous	mRNA	100	369.86	295.57	293.6	256.91	234.18	320.09	249.62	207.93	217.7
Il6st	NM_010560.2	NM_010560.2:2325	Endogenous	mRNA	100	727.25	717.82	757.81	471.99	565.35	521.7	399.03	403.43	513.55
Il7	NM_008371.2	NM_008371.2:1055	Endogenous	mRNA	0	24.05	34.75	32.73	48.06	44.87	43.03	53.7	44.57	48.2
Il7r	NM_008372.3	NM_008372.3:1020	Endogenous	mRNA	100	1462.3	1352.89	1449.65	5886.93	6571.3	5843.05	4480.39	4485.7	4348.4
Il9	NM_008373.1	NM_008373.1:39	Endogenous	mRNA	0	24.05	34.75	32.73	48.06	44.87	43.03	53.7	44.57	48.2
Ilf3	NM_010561.2	NM_010561.2:1902	Endogenous	mRNA	100	112.72	108.33	85.8	308.69	324.07	385.53	293.35	353.67	236.31
Irak1	NM_008363.2	NM_008363.2:951	Endogenous	mRNA	100	562.58	531.43	575.3	645.25	662.33	617.2	506.53	543.83	584.25
Irak2	NM_001113553.1	NM_001113553.1:485	Endogenous	mRNA	100	615.05	580.05	586.7	3160.54	3626.28	2999.34	3079.24	3220.32	2666.35
Irak3	NM_028679.3	NM_028679.3:921	Endogenous	mRNA	100	308.56	327.99	300.05	1698.77	1745.72	1657.06	1617.97	1768.33	1663.45
Irak4	NM_029926.5	NM_029926.5:250	Endogenous	mRNA	100	730.37	661.94	631.84	744.83	775.88	813.5	623.14	709.11	649.38
Irf1	NM_008390.1	NM_008390.1:365	Endogenous	mRNA	100	1046.72	974.58	886.75	12470.9	12813.8	10946.9	11107.1	10842.8	10708.2
Irf3	NM_016849.3	NM_016849.3:1527	Endogenous	mRNA	0	24.05	34.75	32.73	48.06	44.87	43.03	53.7	44.57	48.2
Irf4	NM_013674.1	NM_013674.1:1878	Endogenous	mRNA	0	24.05	34.75	32.73	48.06	44.87	43.03	53.7	44.57	48.2
Irf5	NM_012057.3	NM_012057.3:1826	Endogenous	mRNA	100	1967.22	1957.26	1935.68	7573.75	7363.73	6513.3	6211.32	6296.68	5611.8
Irf7	NM_016850.2	NM_016850.2:705	Endogenous	mRNA	100	532.97	583.04	547.03	41409.7	38767.8	36963	32330.2	32873.2	27370.6
Irf8	NM_008320.3	NM_008320.3:2274	Endogenous	mRNA	100	950.62	880.74	784.59	1149.11	1088.12	1117.68	1167.92	1155.19	1257.82
Irgm1	NM_008326.1	NM_008326.1:27	Endogenous	mRNA	100	1491.39	1571.69	1641.09	34053	35382.8	29627.3	29983.4	30692.5	28055.3
Itga2b	NM_010575.2	NM_010575.2:461	Endogenous	mRNA	0	24.05	34.75	32.73	48.06	44.87	43.03	53.7	44.57	48.2
Itga4	NM_010576.3	NM_010576.3:6600	Endogenous	mRNA	100	755.82	643.6	654.65	938.01	889.42	939.06	932.88	829.96	803.81
Itga5	NM_010577.3	NM_010577.3:2446	Endogenous	mRNA	100	578.17	461.91	497.93	5289.48	5788.33	4995.95	5464.28	5281.89	4646.11
Itga6	NM_008397.3	NM_008397.3:910	Endogenous	mRNA	100	1392.17	1291.9	1316.74	458.05	392.67	472.18	362.59	355.44	374
Itgal	NM_008400.2	NM_008400.2:950	Endogenous	mRNA	100	222.33	267	229.13	2124.95	2372.57	2060.28	2248.39	2884.42	2229.09
Itgam	NM_001082960.1	NM_001082960.1:3025	Endogenous	mRNA	100	2522.53	2420.87	2616.12	3650.46	3645.2	3779.24	3531.1	3335.84	3410.62
Itgax	NM_021334.2	NM_021334.2:3773	Endogenous	mRNA	100	648.81	629.1	686.89	497.88	591.37	551.77	878.22	890.39	971.27
Itgb1	NM_010578.1	NM_010578.1:1855	Endogenous	mRNA	100	4997.27	4776.49	4794.81	8444.04	8347.77	7721.18	7791.02	8216.08	7556.21
Itgb2	NM_008404.4	NM_008404.4:2542	Endogenous	mRNA	100	3794.18	3917.5	4458.06	3839.65	4028.41	3904.8	4256.27	4188.9	4130.7
Itln1	NM_010584.3	NM_010584.3:853	Endogenous	mRNA	0	24.05	34.75	32.73	48.06	44.87	43.03	53.7	44.57	48.2
Jak1	NM_146145.2	NM_146145.2:4080	Endogenous	mRNA	100	1760.47	1674.48	1819.13	5090.32	4783	4712.99	4269.03	4350.63	4359.57
Jak2	NM_001048177.1	NM_001048177.1:730	Endogenous	mRNA	100	338.17	319.88	369.48	6275.28	6521.62	5354.95	5688.4	5726.19	5135.47
Jak3	NM_010589.5	NM_010589.5:145	Endogenous	mRNA	100	121.56	126.25	107.62	374.41	411.59	456.27	317.03	341.23	321.9
Kir3dl1	NM_177749.3	NM_177749.3:942	Endogenous	mRNA	33.33	24.05	34.75	32.73	48.06	44.87	83.12	53.7	87.08	48.2
Kir3dl2	NM_177748.2	NM_177748.2:1519	Endogenous	mRNA	0	24.05	34.75	32.73	48.06	44.87	43.03	53.7	44.57	48.2
Kit	NM_001122733.1	NM_001122733.1:4275	Endogenous	mRNA	0	24.05	34.75	32.73	48.06	44.87	43.03	53.7	44.57	48.2
Klra1	NM_016659.3	NM_016659.3:105	Endogenous	mRNA	0	24.05	34.75	32.73	48.06	44.87	43.03	53.7	44.57	48.2
Klra21	NM_053151.1	NM_053151.1:41	Endogenous	mRNA	0	24.05	34.75	32.73	48.06	44.87	43.03	53.7	44.57	48.2
Klra4	NM_010649.3	NM_010649.3:169	Endogenous	mRNA	0	24.05	34.75	32.73	48.06	44.87	43.03	53.7	44.57	48.2
Klra5	NM_008463.2	NM_008463.2:174	Endogenous	mRNA	0	24.05	34.75	32.73	48.06	44.87	43.03	53.7	44.57	48.2
Klra6	NM_008464.2	NM_008464.2:880	Endogenous	mRNA	25	24.05	34.75	32.73	48.06	44.87	43.03	53.7	44.57	48.2
Klra7	NM_001110323.1	NM_001110323.1:250	Endogenous	mRNA	25	24.05	34.75	32.73	48.06	44.87	95.5	53.7	44.57	48.2
Klra8	NM_010650.3	NM_010650.3:842	Endogenous	mRNA	25	37.4	34.97	42.16	48.06	44.87	43.03	53.7	44.57	48.2
Klrb1	NM_001099918.1	NM_001099918.1:327	Endogenous	mRNA	0	24.05	34.75	32.73	48.06	44.87	43.03	53.7	44.57	48.2
Klrc1	NM_001136068.1	NM_001136068.1:68	Endogenous	mRNA	0	24.05	34.75	32.73	48.06	44.87	43.03	53.7	44.57	48.2
Klrc2	NM_001098669.1	NM_001098669.1:250	Endogenous	mRNA	0	24.05	34.75	32.73	48.06	44.87	43.03	53.7	44.57	48.2
Klrc3	NM_021378.1	NM_021378.1:242	Endogenous	mRNA	0	24.05	34.75	32.73	48.06	44.87	43.03	53.7	44.57	48.2
Klrd1	NM_010654.2	NM_010654.2:434	Endogenous	mRNA	0	24.05	34.75	32.73	48.06	44.87	43.03	53.7	44.57	48.2
Klrk1	NM_001083322.1	NM_001083322.1:144	Endogenous	mRNA	75	24.05	34.75	32.73	716.95	754.59	488.1	583.05	527.83	494.94
Lair1	NM_001113474.1	NM_001113474.1:1865	Endogenous	mRNA	100	1461.78	1401.94	1355.92	687.07	624.49	613.66	969.32	865.5	971.27
Lck	NM_010693.2	NM_010693.2:1180	Endogenous	mRNA	0	24.05	34.75	32.73	48.06	44.87	43.03	53.7	44.57	48.2
Lcp2	NM_010696.3	NM_010696.3:2605	Endogenous	mRNA	100	98.7	78.48	76.38	213.09	260.2	256.43	298.81	255.92	316.32
Lef1	NM_010703.3	NM_010703.3:1337	Endogenous	mRNA	0	24.05	34.75	32.73	48.06	44.87	43.03	53.7	44.57	48.2
Lif	NM_008501.2	NM_008501.2:3435	Endogenous	mRNA	25	24.05	34.75	32.73	48.06	44.87	43.03	53.7	44.57	48.2
Lilra5	NM_001081239.2	NM_001081239.2:994	Endogenous	mRNA	0	24.05	34.75	32.73	48.06	44.87	43.03	53.7	44.57	48.2
Lilra6	NM_011090.2	NM_011090.2:424	Endogenous	mRNA	50	89.87	80.61	74.39	48.06	44.87	88.42	53.7	44.57	48.2
Lilrb3	NM_011095.2	NM_011095.2:2040	Endogenous	mRNA	100	3253.42	2992.4	3072.88	8559.55	8801.95	9349.94	7698.1	7419.88	7751.58
Lilrb4	NM_013532.2	NM_013532.2:1262	Endogenous	mRNA	100	13566.9	13903.8	13516.5	39127.4	38036.9	34234.2	35686.4	35153.4	33722.9
Litaf	NM_019980.1	NM_019980.1:1100	Endogenous	mRNA	100	2255.52	2383.34	2314.08	7637.48	7167.4	7622.14	5692.04	5548.47	5941.14
Lta	NM_010735.1	NM_010735.1:1115	Endogenous	mRNA	75	24.05	34.75	32.73	113.52	193.97	145.02	142.12	161.73	117.22
Ltb	NM_008518.2	NM_008518.2:163	Endogenous	mRNA	58.33	24.05	34.75	32.73	48.06	120.64	79.58	98.39	99.52	96.76
Ltb4r1	NM_008519.2	NM_008519.2:125	Endogenous	mRNA	0	24.05	34.75	32.73	48.06	44.87	43.03	53.7	44.57	48.2
Ltb4r2	NM_020490.2	NM_020490.2:788	Endogenous	mRNA	0	24.05	34.75	32.73	48.06	44.87	43.03	53.7	44.57	48.2
Ltbr	NM_010736.3	NM_010736.3:1962	Endogenous	mRNA	100	512.71	471.72	457.26	1155.08	1241.88	1050.48	983.9	1046.78	1015.93
Ltf	NM_008522.3	NM_008522.3:2545	Endogenous	mRNA	0	24.05	34.75	32.73	48.06	44.87	43.03	53.7	44.57	48.2
Ly86	NM_010745.2	NM_010745.2:725	Endogenous	mRNA	100	1914.23	1984.55	2143.48	6811	7285.67	6355.91	7191.57	7325.69	6335.61
Ly96	NM_016923.1	NM_016923.1:368	Endogenous	mRNA	100	594.27	573.66	595.63	1605.16	1547.02	1478.45	1368.35	1350.69	1220.6
Maf	NM_001025577.2	NM_001025577.2:43	Endogenous	mRNA	100	905.95	893.11	738.96	830.46	877.59	891.31	787.12	815.74	731.25
Map4k1	NM_008279.2	NM_008279.2:1758	Endogenous	mRNA	25	57.14	64.83	63.98	48.06	44.87	43.03	53.7	44.57	48.2
Map4k2	NM_009006.2	NM_009006.2:666	Endogenous	mRNA	100	124.67	110.47	124.48	171.27	205.8	183.92	158.52	149.29	146.99
Map4k4	NM_008696.2	NM_008696.2:3425	Endogenous	mRNA	100	422.85	418.41	381.38	426.19	435.25	449.19	439.11	373.22	400.05
Mapk1	NM_011949.3	NM_011949.3:1210	Endogenous	mRNA	100	1310.61	1215.55	1185.31	1238.73	1102.31	1351.12	1275.42	1350.69	1155.48
Mapk11	NM_011161.5	NM_011161.5:2107	Endogenous	mRNA	0	24.05	34.75	32.73	48.06	44.87	43.03	53.7	44.57	48.2
Mapk14	NM_011951.2	NM_011951.2:1420	Endogenous	mRNA	100	734.53	724.64	683.91	400.3	357.19	509.32	459.15	460.3	487.5
Mapkapk2	NM_008551.1	NM_008551.1:1991	Endogenous	mRNA	100	1007.25	1244.98	1169.44	3951.18	3867.56	3563.48	3664.11	3646.85	3211.53
Marco	NM_010766.2	NM_010766.2:350	Endogenous	mRNA	100	607.78	763.88	623.9	1394.06	1393.27	1400.63	7419.33	25984.7	8581.44
Masp1	NM_008555.2	NM_008555.2:210	Endogenous	mRNA	16.67	24.05	34.75	32.73	48.06	44.87	84.89	53.7	44.57	48.2
Masp2	NM_010767.3	NM_010767.3:363	Endogenous	mRNA	0	24.05	34.75	32.73	48.06	44.87	43.03	53.7	44.57	48.2
Mbl2	NM_010776.1	NM_010776.1:525	Endogenous	mRNA	25	24.05	34.75	32.73	48.06	44.87	43.03	53.7	44.57	48.2
Mbp	NM_010777.3	NM_010777.3:761	Endogenous	mRNA	25	50.91	37.96	38.19	48.06	44.87	43.03	53.7	44.57	48.2
Mif	NM_010798.2	NM_010798.2:373	Endogenous	mRNA	100	1478.92	1623.3	2068.59	3276.05	3538.76	3308.82	3124.79	3277.19	3165.01
Mme	NM_008604.3	NM_008604.3:285	Endogenous	mRNA	0	24.05	34.75	32.73	48.06	44.87	43.03	53.7	44.57	48.2
Mr1	NM_008209.4	NM_008209.4:1360	Endogenous	mRNA	100	153.24	139.04	135.39	193.18	201.07	251.12	187.67	167.06	206.54
Ms4a1	NM_007641.5	NM_007641.5:166	Endogenous	mRNA	8.33	24.41	34.75	32.73	48.06	44.87	43.03	53.7	44.57	48.2
Msr1	NM_001113326.1	NM_001113326.1:555	Endogenous	mRNA	100	1577.62	1778.55	1816.65	11242.1	12085.2	10976.9	12544.7	13163.9	11960.4
Muc1	NM_013605.1	NM_013605.1:1445	Endogenous	mRNA	0	24.05	34.75	32.73	48.06	44.87	43.03	53.7	44.57	48.2
Mx1	NM_010846.1	NM_010846.1:2485	Endogenous	mRNA	100	254.02	247.38	214.74	26377.7	27155.7	23294.4	22445.7	22691.5	19570.6
Myd88	NM_010851.2	NM_010851.2:1595	Endogenous	mRNA	100	377.65	327.99	300.05	1495.63	1301.01	1368.8	1220.76	1455.54	1028.95
Ncam1	NM_001113204.1	NM_001113204.1:740	Endogenous	mRNA	0	24.05	34.75	32.73	48.06	44.87	43.03	53.7	44.57	48.2
Ncf4	NM_008677.2	NM_008677.2:741	Endogenous	mRNA	100	1813.98	1733.76	1639.1	4980.79	5492.64	5026.01	4646.19	5269.45	4558.66
Nfatc1	NM_016791.4	NM_016791.4:1570	Endogenous	mRNA	91.67	153.76	145.01	160.69	119.49	44.87	155.63	125.72	131.51	109.78
Nfatc2	NM_001037177.1	NM_001037177.1:1559	Endogenous	mRNA	100	182.85	145.44	144.82	117.5	158.49	155.63	118.43	110.19	128.39
Nfatc3	NM_010901.2	NM_010901.2:2260	Endogenous	mRNA	100	179.74	200.03	211.77	266.86	267.3	302.41	289.7	268.36	247.47
Nfil3	NM_017373.3	NM_017373.3:1299	Endogenous	mRNA	100	90.91	98.52	101.67	444.11	416.32	468.65	284.24	252.36	256.77
Nfkb1	NM_008689.2	NM_008689.2:2125	Endogenous	mRNA	100	673.75	623.13	614.48	2676.6	3042.01	2451.11	2634.66	2656.94	2322.12
Nfkb2	NM_019408.2	NM_019408.2:1150	Endogenous	mRNA	100	855.04	888.85	873.86	10148.8	11971.7	9659.43	9758.82	10638.4	9135.92
Nfkbia	NM_010907.2	NM_010907.2:646	Endogenous	mRNA	100	290.38	302.82	296.08	5560.32	6138.42	5333.73	5395.05	6033.65	4796.83
Nfkbiz	NM_030612.1	NM_030612.1:1305	Endogenous	mRNA	100	275.32	315.62	277.23	1192.92	1338.86	1036.33	1251.74	1336.47	1053.14
Nod2	NM_145857.2	NM_145857.2:2890	Endogenous	mRNA	100	45.71	55.02	44.64	487.92	435.25	381.99	391.74	367.88	310.73
Nos2	NM_010927.3	NM_010927.3:3715	Endogenous	mRNA	75	24.05	34.75	32.73	7213.28	8168	6184.37	7228.02	6836.96	6575.63
Notch1	NM_008714.2	NM_008714.2:1425	Endogenous	mRNA	100	184.93	168.47	171.1	637.29	704.91	610.12	650.47	575.82	532.15
Notch2	NM_010928.1	NM_010928.1:5110	Endogenous	mRNA	100	704.92	681.99	781.11	808.56	827.92	825.88	931.06	1004.13	841.03
Nox1	NM_172203.1	NM_172203.1:475	Endogenous	mRNA	75	24.05	34.75	32.73	135.42	172.68	155.63	180.38	138.62	122.8
Nox3	NM_198958.2	NM_198958.2:1240	Endogenous	mRNA	0	24.05	34.75	32.73	48.06	44.87	43.03	53.7	44.57	48.2
Nox4	NM_015760.4	NM_015760.4:1535	Endogenous	mRNA	0	24.05	34.75	32.73	48.06	44.87	43.03	53.7	44.57	48.2
Npc1	NM_008720.2	NM_008720.2:2645	Endogenous	mRNA	100	2399.93	2084.78	1898.98	3178.47	3465.43	3276.99	2718.48	2877.32	2815.2
Nt5e	NM_011851.3	NM_011851.3:1600	Endogenous	mRNA	25	24.05	34.75	32.73	48.06	44.87	77.81	53.7	94.19	48.2
Pax5	NM_008782.2	NM_008782.2:90	Endogenous	mRNA	0	24.05	34.75	32.73	48.06	44.87	43.03	53.7	44.57	48.2
Pdcd1	NM_008798.1	NM_008798.1:1134	Endogenous	mRNA	0	24.05	34.75	32.73	48.06	44.87	43.03	53.7	44.57	48.2
Pdcd1lg2	NM_021396.2	NM_021396.2:1870	Endogenous	mRNA	41.67	24.05	34.75	32.73	48.06	120.64	86.66	53.7	79.97	48.2
Pdcd2	NM_008799.2	NM_008799.2:837	Endogenous	mRNA	58.33	56.62	47.77	60.01	123.47	44.87	99.03	53.7	44.57	94.89
Pdgfb	NM_011057.3	NM_011057.3:2325	Endogenous	mRNA	100	1148.54	819.33	693.33	681.1	574.81	709.16	564.83	579.37	563.79
Pdgfrb	NM_008809.1	NM_008809.1:1185	Endogenous	mRNA	0	24.05	34.75	32.73	48.06	44.87	43.03	53.7	44.57	48.2
Pecam1	NM_008816.2	NM_008816.2:1100	Endogenous	mRNA	75	24.05	34.75	32.73	422.2	489.65	371.38	335.25	271.91	260.49
Phlpp1	NM_133821.3	NM_133821.3:3246	Endogenous	mRNA	100	325.19	293.01	322.36	2075.16	2266.13	1837.45	1570.59	1551.51	1421.56
Phlpp2	NM_001122594.2	NM_001122594.2:7105	Endogenous	mRNA	100	86.23	89.99	84.81	149.36	167.95	155.63	143.94	142.18	135.83
Pigr	NM_011082.3	NM_011082.3:585	Endogenous	mRNA	0	24.05	34.75	32.73	48.06	44.87	43.03	53.7	44.57	48.2
Pla2g2a	NM_001082531.1	NM_001082531.1:220	Endogenous	mRNA	33.33	24.05	34.75	32.73	48.06	44.87	90.19	53.7	79.97	48.2
Pla2g2e	NM_012044.2	NM_012044.2:224	Endogenous	mRNA	16.67	30.13	34.75	32.73	48.06	44.87	93.73	53.7	44.57	48.2
Plau	NM_008873.2	NM_008873.2:1950	Endogenous	mRNA	100	879.98	1091.44	1153.57	922.07	998.23	1015.11	1339.2	1860.75	1380.62
Plaur	NM_011113.3	NM_011113.3:1085	Endogenous	mRNA	100	332.46	388.98	336.25	1053.51	1140.16	1029.25	1333.73	1517.74	1404.81
Pml	NM_008884.2	NM_008884.2:2765	Endogenous	mRNA	100	476.35	479.4	453.79	3592.7	3519.83	3075.38	3133.9	3174.11	2936.15
Pou2f2	NM_001163554.1	NM_001163554.1:2422	Endogenous	mRNA	100	525.7	507.55	533.14	2208.6	2363.11	2047.9	2084.41	2024.25	1875.56
Pparg	NM_011146.1	NM_011146.1:1060	Endogenous	mRNA	91.67	275.32	269.55	343.69	121.48	130.1	109.65	111.14	90.64	48.2
Ppbp	NM_023785.2	NM_023785.2:225	Endogenous	mRNA	0	24.05	34.75	32.73	48.06	44.87	43.03	53.7	44.57	48.2
Prdm1	NM_007548.3	NM_007548.3:1440	Endogenous	mRNA	100	172.98	193.64	237.06	179.24	177.41	182.15	185.85	161.73	156.3
Prf1	NM_011073.2	NM_011073.2:1350	Endogenous	mRNA	0	24.05	34.75	32.73	48.06	44.87	43.03	53.7	44.57	48.2
Prim1	NM_008921.2	NM_008921.2:1166	Endogenous	mRNA	25	101.82	105.77	98.69	48.06	44.87	43.03	53.7	44.57	48.2
Prkcd	NM_011103.2	NM_011103.2:1265	Endogenous	mRNA	100	3678.34	3510.18	3734.47	10136.8	10890.7	9949.46	9771.58	9851.12	9137.79
Psmb10	NM_013640.3	NM_013640.3:401	Endogenous	mRNA	100	235.32	289.17	286.66	3562.83	3732.72	3347.73	3407.21	3767.7	2792.88
Psmb11	NM_175204.4	NM_175204.4:3953	Endogenous	mRNA	41.67	24.05	34.75	32.73	103.56	106.45	79.58	53.7	79.97	48.2
Psmb5	NM_011186.1	NM_011186.1:334	Endogenous	mRNA	100	1107.5	1099.54	1039.01	3437.36	3172.11	3298.21	3392.63	3511.78	3224.55
Psmb7	NM_011187.1	NM_011187.1:184	Endogenous	mRNA	100	962.05	952.82	845.59	3124.69	3051.47	2937.44	2729.41	2854.21	2601.23
Psmb9	NM_013585.2	NM_013585.2:540	Endogenous	mRNA	100	273.76	241.83	260.37	2499.36	2535.79	2530.69	2399.62	2541.42	2037.44
Psmc2	NM_011188.3	NM_011188.3:654	Endogenous	mRNA	100	1634.24	1705.61	1842.94	5552.36	5471.35	4999.49	4857.55	4851.8	4882.42
Psmd7	NM_010817.2	NM_010817.2:1424	Endogenous	mRNA	100	660.76	661.52	695.32	1822.24	1681.86	1770.25	1628.9	1874.96	1575.99
Ptafr	NM_001081211.1	NM_001081211.1:1685	Endogenous	mRNA	100	3082.51	2841.41	2938.98	15271	14961.6	13818.9	12364.3	11617.7	11339
Ptger4	NM_008965.1	NM_008965.1:315	Endogenous	mRNA	91.67	100.26	95.11	87.29	111.53	44.87	95.5	122.08	115.52	106.06
Ptgs2	NM_011198.3	NM_011198.3:675	Endogenous	mRNA	83.33	27.53	34.75	32.73	17567.2	21383.9	15023.2	15660.4	16967.1	13813.7
Ptk2	NM_007982.2	NM_007982.2:1060	Endogenous	mRNA	100	72.21	70.37	64.97	260.89	264.93	205.14	255.08	314.57	262.36
Ptpn2	NM_001127177.1	NM_001127177.1:160	Endogenous	mRNA	100	210.38	230.74	184.49	1071.44	1047.91	870.09	907.37	895.72	790.79
Ptpn22	NM_008979.1	NM_008979.1:1203	Endogenous	mRNA	100	547	502.86	570.83	354.49	352.46	339.55	244.15	270.14	279.1
Ptpn6	NM_013545.2	NM_013545.2:1691	Endogenous	mRNA	100	2993.16	3077.27	3138.84	8444.04	8442.39	7404.62	8496.15	8854.1	7874.38
Ptprc	NM_011210.3	NM_011210.3:2320	Endogenous	mRNA	100	2426.95	2302.3	2287.8	4453.04	4804.29	4412.35	4473.1	4842.92	4491.67
Rae1	NM_175112.5	NM_175112.5:1485	Endogenous	mRNA	100	497.13	478.12	478.59	936.01	960.38	1006.26	834.49	1036.12	928.48
Rag1	NM_009019.2	NM_009019.2:1945	Endogenous	mRNA	0	24.05	34.75	32.73	48.06	44.87	43.03	53.7	44.57	48.2
Rag2	NM_009020.3	NM_009020.3:1318	Endogenous	mRNA	0	24.05	34.75	32.73	48.06	44.87	43.03	53.7	44.57	48.2
Rela	NM_009045.4	NM_009045.4:645	Endogenous	mRNA	100	663.88	639.34	602.57	1770.46	1878.19	1648.22	1616.15	1754.11	1590.88
Relb	NM_009046.2	NM_009046.2:2013	Endogenous	mRNA	100	632.71	661.09	694.32	2983.3	3077.49	2953.36	2705.72	2763.57	2528.66
Rorc	NM_011281.2	NM_011281.2:1687	Endogenous	mRNA	0	24.05	34.75	32.73	48.06	44.87	43.03	53.7	44.57	48.2
Runx1	NM_001111021.1	NM_001111021.1:3055	Endogenous	mRNA	100	852.96	860.27	819.3	643.26	520.41	560.61	564.83	584.7	571.23
Runx3	NM_019732.2	NM_019732.2:100	Endogenous	mRNA	0	24.05	34.75	32.73	48.06	44.87	43.03	53.7	44.57	48.2
S100a8	NM_013650.2	NM_013650.2:227	Endogenous	mRNA	100	1227.5	1195.93	1148.61	113.52	175.05	185.69	276.95	270.14	321.9
S100a9	NM_009114.2	NM_009114.2:112	Endogenous	mRNA	100	1974.49	1925.69	1823.1	117.5	165.58	212.22	154.87	158.17	293.99
Sele	NM_011345.2	NM_011345.2:2575	Endogenous	mRNA	0	24.05	34.75	32.73	48.06	44.87	43.03	53.7	44.57	48.2
Sell	NM_001164059.1	NM_001164059.1:664	Endogenous	mRNA	75	24.05	34.75	32.73	2409.74	2372.57	2398.06	1463.09	1283.15	1241.07
Selplg	NM_009151.3	NM_009151.3:2210	Endogenous	mRNA	0	24.05	34.75	32.73	48.06	44.87	43.03	53.7	44.57	48.2
Serping1	NM_009776.3	NM_009776.3:1480	Endogenous	mRNA	8.33	24.05	34.75	32.73	48.06	44.87	43.03	53.7	44.57	48.2
Sh2d1a	NM_011364.3	NM_011364.3:250	Endogenous	mRNA	0	24.05	34.75	32.73	48.06	44.87	43.03	53.7	44.57	48.2
Sigirr	NM_023059.3	NM_023059.3:800	Endogenous	mRNA	25	44.15	40.52	43.64	48.06	44.87	43.03	53.7	44.57	48.2
Ski	NM_011385.2	NM_011385.2:1210	Endogenous	mRNA	100	267.53	215.81	198.38	244.96	238.91	222.83	196.78	188.39	208.4
Slamf1	NM_013730.4	NM_013730.4:95	Endogenous	mRNA	75	24.05	34.75	32.73	601.44	683.62	567.68	326.14	396.32	372.14
Slamf7	NM_144539.5	NM_144539.5:750	Endogenous	mRNA	100	2005.14	1876.65	1784.41	38667.3	37842.9	34223.6	32370.3	32938.9	28866.5
Smad3	NM_016769.3	NM_016769.3:1845	Endogenous	mRNA	100	149.09	128.81	132.91	312.67	276.76	309.48	184.03	179.5	234.45
Smad5	NM_008541.2	NM_008541.2:2630	Endogenous	mRNA	100	206.75	187.24	209.29	440.13	418.69	337.78	408.14	398.1	375.86
Socs1	NM_009896.2	NM_009896.2:1020	Endogenous	mRNA	83.33	30.13	34.75	32.73	2326.09	2571.27	2207.06	2226.53	2553.86	2039.3
Socs3	NM_007707.2	NM_007707.2:585	Endogenous	mRNA	75	24.05	34.75	32.73	1133.17	1230.05	1276.84	1126.02	1057.44	986.16
Spn	NM_001037810.1	NM_001037810.1:726	Endogenous	mRNA	25	97.66	84.02	67.94	48.06	44.87	43.03	53.7	44.57	48.2
Src	NM_001025395.2	NM_001025395.2:968	Endogenous	mRNA	100	129.87	119	128.45	1346.27	1509.18	1237.93	1231.7	1142.75	1066.17
Stat1	NM_009283.3	NM_009283.3:1590	Endogenous	mRNA	100	1619.18	1826.32	2003.62	22402.6	23607.5	20213.7	19800.1	20146.5	18444.9
Stat2	NM_019963.1	NM_019963.1:1955	Endogenous	mRNA	100	239.47	200.89	216.23	6339.01	6185.73	6274.56	5633.73	5946.57	4867.53
Stat3	NM_213659.2	NM_213659.2:2130	Endogenous	mRNA	100	821.28	761.32	777.15	9549.34	10084	8442.71	7548.69	7501.63	6951.49
Stat4	NM_011487.4	NM_011487.4:1816	Endogenous	mRNA	0	24.05	34.75	32.73	48.06	44.87	43.03	53.7	44.57	48.2
Stat5a	NM_011488.2	NM_011488.2:1545	Endogenous	mRNA	100	159.48	139.47	137.38	575.55	581.91	500.48	470.09	485.18	411.21
Stat5b	NM_011489.3	NM_011489.3:4855	Endogenous	mRNA	100	435.31	408.17	454.78	529.74	645.78	569.45	455.51	454.97	442.84
Stat6	NM_009284.2	NM_009284.2:3465	Endogenous	mRNA	100	1452.43	1445.87	1517.59	1469.74	1357.78	1489.06	1488.6	1556.84	1471.8
Syk	NM_011518.2	NM_011518.2:3970	Endogenous	mRNA	100	3138.1	2909.65	2642.4	14285.2	15188.7	12779	13268.1	14043.6	12695.4
Tagap	NM_145968.2	NM_145968.2:350	Endogenous	mRNA	100	132.46	132.64	117.54	1601.18	1686.59	1526.2	1406.61	1450.21	1287.59
Tal1	NM_011527.2	NM_011527.2:2490	Endogenous	mRNA	100	226.49	228.18	211.27	758.77	733.3	687.94	544.79	458.52	524.71
Tap1	NM_001161730.1	NM_001161730.1:856	Endogenous	mRNA	100	737.64	838.95	845.09	12982.7	14805.5	11422.6	11449.7	11783	10204
Tapbp	NM_009318.2	NM_009318.2:2195	Endogenous	mRNA	100	1907.48	1890.29	1744.74	12960.8	12998.3	11521.6	11012.4	10928.1	9963.92
Tbk1	NM_019786.4	NM_019786.4:440	Endogenous	mRNA	100	418.17	371.92	329.31	1702.75	1821.42	1678.29	1627.08	1643.93	1501.57
Tbx21	NM_019507.1	NM_019507.1:625	Endogenous	mRNA	0	24.05	34.75	32.73	48.06	44.87	43.03	53.7	44.57	48.2
Tcf4	NM_013685.1	NM_013685.1:3045	Endogenous	mRNA	100	588.56	573.23	544.55	1489.66	1476.06	1241.47	1182.5	1432.44	1235.49
Tcf7	NM_009331.3	NM_009331.3:1810	Endogenous	mRNA	0	24.05	34.75	32.73	48.06	44.87	43.03	53.7	44.57	48.2
Tfrc	NM_011638.3	NM_011638.3:1930	Endogenous	mRNA	100	1869.56	1882.19	2008.58	352.5	357.19	304.18	459.15	657.57	539.6
Tgfb1	NM_011577.1	NM_011577.1:1470	Endogenous	mRNA	100	4787.4	4759.43	4770.01	4339.52	4160.88	4095.8	4310.94	4418.16	4169.78
Tgfb2	NM_009367.1	NM_009367.1:1685	Endogenous	mRNA	0	24.05	34.75	32.73	48.06	44.87	43.03	53.7	44.57	48.2
Tgfb3	NM_009368.2	NM_009368.2:2410	Endogenous	mRNA	16.67	29.09	34.75	32.73	48.06	44.87	43.03	53.7	44.57	48.2
Tgfbi	NM_009369.4	NM_009369.4:1295	Endogenous	mRNA	100	222.33	202.17	197.39	1200.89	1078.66	1458.99	807.16	733.99	911.73
Tgfbr1	NM_009370.2	NM_009370.2:4425	Endogenous	mRNA	100	1464.38	1323.03	1349.47	1173.01	1128.33	1006.26	1126.02	1233.39	971.27
Tgfbr2	NM_009371.2	NM_009371.2:475	Endogenous	mRNA	100	829.59	795.02	802.94	768.73	903.61	962.05	927.42	952.59	854.05
Thy1	NM_009382.3	NM_009382.3:425	Endogenous	mRNA	8.33	24.05	34.75	32.73	48.06	44.87	43.03	53.7	95.97	48.2
Tigit	NM_001146325.1	NM_001146325.1:730	Endogenous	mRNA	0	24.05	34.75	32.73	48.06	44.87	43.03	53.7	44.57	48.2
Tirap	NM_001177847.1	NM_001177847.1:200	Endogenous	mRNA	100	95.58	84.45	82.33	163.3	127.74	160.93	123.9	133.29	156.3
Tlr1	NM_030682.1	NM_030682.1:805	Endogenous	mRNA	100	421.29	490.06	506.86	3813.76	3687.78	3400.78	2955.34	3136.79	2880.33
Tlr2	NM_011905.2	NM_011905.2:255	Endogenous	mRNA	100	197.4	199.61	203.34	585.51	626.85	611.89	481.02	687.78	589.83
Tlr3	NM_126166.2	NM_126166.2:1165	Endogenous	mRNA	100	62.86	59.71	49.1	722.92	648.14	622.5	595.81	572.26	496.8
Tlr4	NM_021297.2	NM_021297.2:2510	Endogenous	mRNA	100	1344.38	1276.12	1270.61	928.05	875.23	863.02	905.55	806.86	751.71
Tlr5	NM_016928.2	NM_016928.2:560	Endogenous	mRNA	0	24.05	34.75	32.73	48.06	44.87	43.03	53.7	44.57	48.2
Tlr8	NM_133212.2	NM_133212.2:110	Endogenous	mRNA	100	2124.1	2007.16	2244.16	1943.72	2013.02	1936.48	2275.72	2308.61	2204.9
Tlr9	NM_031178.2	NM_031178.2:1801	Endogenous	mRNA	100	400.51	403.48	406.68	3935.24	3567.14	3696.12	3030.04	2770.68	2820.79
Tmem173	NM_028261.1	NM_028261.1:130	Endogenous	mRNA	100	199.99	206	192.92	225.04	229.45	242.28	202.25	174.17	215.84
Tnf	NM_013693.1	NM_013693.1:1135	Endogenous	mRNA	100	171.42	205.58	209.79	5655.92	6169.17	5277.14	6770.68	7638.48	5956.03
Tnfaip3	NM_009397.2	NM_009397.2:232	Endogenous	mRNA	100	406.74	393.24	382.87	6496.34	6741.61	5715.72	5706.62	5884.37	5258.27
Tnfaip6	NM_009398.2	NM_009398.2:620	Endogenous	mRNA	16.67	24.05	34.75	32.73	48.06	44.87	81.35	53.7	44.57	48.2
Tnfrsf11a	NM_009399.3	NM_009399.3:3870	Endogenous	mRNA	100	694.53	650.43	624.4	1019.66	962.75	910.77	869.11	810.41	878.24
Tnfrsf13b	NM_021349.1	NM_021349.1:340	Endogenous	mRNA	33.33	132.46	121.98	112.58	48.06	44.87	88.42	53.7	44.57	48.2
Tnfrsf13c	NM_028075.2	NM_028075.2:1170	Endogenous	mRNA	0	24.05	34.75	32.73	48.06	44.87	43.03	53.7	44.57	48.2
Tnfrsf14	NM_178931.2	NM_178931.2:625	Endogenous	mRNA	100	914.78	881.6	780.62	4887.19	5140.18	4670.55	3795.3	3861.89	3427.37
Tnfrsf17	NM_011608.1	NM_011608.1:140	Endogenous	mRNA	0	24.05	34.75	32.73	48.06	44.87	43.03	53.7	44.57	48.2
Tnfrsf1b	NM_011610.3	NM_011610.3:3270	Endogenous	mRNA	100	2024.36	1784.52	2113.23	24436	27094.2	24847.1	22157.8	23759.6	20888
Tnfrsf4	NM_011659.2	NM_011659.2:320	Endogenous	mRNA	0	24.05	34.75	32.73	48.06	44.87	43.03	53.7	44.57	48.2
Tnfrsf8	NM_009401.2	NM_009401.2:1275	Endogenous	mRNA	83.33	25.97	34.75	32.73	175.25	172.68	169.77	158.52	163.5	161.88
Tnfrsf9	NM_001077508.1	NM_001077508.1:1590	Endogenous	mRNA	0	24.05	34.75	32.73	48.06	44.87	43.03	53.7	44.57	48.2
Tnfsf10	NM_009425.2	NM_009425.2:2055	Endogenous	mRNA	91.67	28.05	39.24	32.73	1778.43	1965.71	1351.12	1499.54	1252.94	1229.91
Tnfsf11	NM_011613.3	NM_011613.3:615	Endogenous	mRNA	0	24.05	34.75	32.73	48.06	44.87	43.03	53.7	44.57	48.2
Tnfsf12	NM_011614.3	NM_011614.3:1215	Endogenous	mRNA	100	1023.87	1059.88	1088.11	732.88	733.3	693.24	732.46	764.2	774.04
Tnfsf13b	NM_033622.1	NM_033622.1:225	Endogenous	mRNA	0	24.05	34.75	32.73	48.06	44.87	43.03	53.7	44.57	48.2
Tnfsf14	NM_019418.2	NM_019418.2:1060	Endogenous	mRNA	8.33	32.73	34.75	32.73	48.06	44.87	43.03	53.7	44.57	48.2
Tnfsf15	NM_177371.3	NM_177371.3:4695	Endogenous	mRNA	83.33	28.57	34.75	32.73	575.55	667.06	481.03	577.59	536.72	552.62
Tnfsf18	NM_183391.3	NM_183391.3:1445	Endogenous	mRNA	0	24.05	34.75	32.73	48.06	44.87	43.03	53.7	44.57	48.2
Tnfsf8	NM_009403.2	NM_009403.2:125	Endogenous	mRNA	25	24.05	34.75	32.73	48.06	44.87	43.03	53.7	44.57	48.2
Tollip	NM_023764.3	NM_023764.3:260	Endogenous	mRNA	100	901.79	905.91	866.42	1676.86	1648.74	1540.34	1546.91	1519.52	1479.24
Traf1	NM_009421.3	NM_009421.3:1420	Endogenous	mRNA	100	123.11	121.56	122.5	7814.72	8066.28	6997.87	6821.7	6938.26	5660.18
Traf2	NM_009422.2	NM_009422.2:262	Endogenous	mRNA	100	76.88	84.02	83.81	838.43	884.69	783.44	754.32	719.77	634.49
Traf3	NM_001048206.1	NM_001048206.1:6385	Endogenous	mRNA	100	151.68	149.71	164.65	663.18	754.59	604.82	697.84	686.01	606.58
Traf4	NM_009423.4	NM_009423.4:2210	Endogenous	mRNA	0	24.05	34.75	32.73	48.06	44.87	43.03	53.7	44.57	48.2
Traf5	NM_011633.1	NM_011633.1:1940	Endogenous	mRNA	100	154.28	150.56	172.59	440.13	574.81	567.68	526.57	561.6	526.57
Traf6	NM_009424.2	NM_009424.2:980	Endogenous	mRNA	100	157.92	166.77	189.45	460.04	432.88	550	455.51	495.84	440.98
Trem1	NM_021406.3	NM_021406.3:290	Endogenous	mRNA	0	24.05	34.75	32.73	48.06	44.87	43.03	53.7	44.57	48.2
Trem2	NM_031254.2	NM_031254.2:646	Endogenous	mRNA	100	4671.04	4605.88	4570.14	2152.83	2436.44	2155.77	2663.82	2665.83	2603.09
Trp53	NM_011640.1	NM_011640.1:1835	Endogenous	mRNA	100	115.32	107.48	106.63	187.2	222.35	191	191.31	207.93	169.32
Tslp	NM_021367.1	NM_021367.1:638	Endogenous	mRNA	16.67	24.05	34.75	32.73	48.06	44.87	43.03	53.7	44.57	48.2
Tyk2	NM_018793.2	NM_018793.2:3465	Endogenous	mRNA	100	228.05	223.92	238.05	1113.26	1144.89	1214.94	1038.56	1244.05	826.14
Tyrobp	NM_011662.2	NM_011662.2:130	Endogenous	mRNA	100	26074.6	26761.4	28572.9	20775.5	20468.5	20003.3	20554.4	20955.2	19773.4
Ube2l3	NM_009456.2	NM_009456.2:1817	Endogenous	mRNA	100	1568.27	1630.12	1641.09	2571.05	2635.14	2419.28	2160.93	2185.98	2331.43
Vcam1	NM_011693.2	NM_011693.2:1440	Endogenous	mRNA	100	51.95	42.65	59.51	539.7	659.97	537.62	726.99	1045	602.86
Vtn	NM_011707.2	NM_011707.2:1385	Endogenous	mRNA	83.33	24.05	34.75	33.23	113.52	158.49	114.95	111.14	108.41	156.3
Xbp1	NM_013842.2	NM_013842.2:825	Endogenous	mRNA	100	1866.96	1993.94	2104.3	2543.17	2479.02	2421.05	2202.84	2269.51	2139.78
Xcl1	NM_008510.1	NM_008510.1:103	Endogenous	mRNA	0	24.05	34.75	32.73	48.06	44.87	43.03	53.7	44.57	48.2
Xcr1	NM_011798.4	NM_011798.4:350	Endogenous	mRNA	0	24.05	34.75	32.73	48.06	44.87	43.03	53.7	44.57	48.2
Zap70	NM_009539.2	NM_009539.2:1030	Endogenous	mRNA	0	24.05	34.75	32.73	48.06	44.87	43.03	53.7	44.57	48.2
Zbtb7b	NM_009565.4	NM_009565.4:2178	Endogenous	mRNA	100	218.7	189.37	190.44	629.32	735.66	723.31	592.16	666.46	623.33
Zeb1	NM_011546.2	NM_011546.2:4150	Endogenous	mRNA	100	50.91	50.75	54.06	416.23	432.88	336.01	388.09	343	288.4
Alas1	NM_020559.2	NM_020559.2:1034	Housekeeping	mRNA	100	702.84	712.7	774.17	1718.68	1923.13	2035.52	2339.49	2150.43	2584.48
Eef1g	NM_026007.4	NM_026007.4:338	Housekeeping	mRNA	100	2283.57	2195.25	1758.13	2780.16	2701.38	2753.52	2773.14	2884.42	2712.87
G6pdx	NM_008062.2	NM_008062.2:2030	Housekeeping	mRNA	100	1660.73	1669.36	1751.19	2304.19	2292.15	2221.21	2131.78	2178.87	2206.76
Gapdh	NM_001001303.1	NM_001001303.1:890	Housekeeping	mRNA	100	16484.2	17681.4	18683.3	23721	24343.1	25432.5	22575	24326.5	22986.8
Gusb	NM_010368.1	NM_010368.1:1735	Housekeeping	mRNA	100	6041.39	5504.54	5177.68	3523	3564.78	3584.71	3746.1	3760.59	3620.88
Hprt	NM_013556.2	NM_013556.2:30	Housekeeping	mRNA	100	219.21	231.6	245.49	179.24	165.58	185.69	202.25	172.39	197.23
Oaz1	NM_008753.4	NM_008753.4:809	Housekeeping	mRNA	100	4220.14	4445.09	4539.89	6028.33	5977.56	5717.49	5555.39	6094.08	5563.42
Polr1b	NM_009086.2	NM_009086.2:2795	Housekeeping	mRNA	0	24.05	34.75	32.73	48.06	44.87	43.03	53.7	44.57	48.2
Polr2a	NM_009089.2	NM_009089.2:2220	Housekeeping	mRNA	100	1656.06	1662.11	1741.76	1720.67	1871.09	1840.99	1694.49	1649.26	1976.04
Ppia	NM_008907.1	NM_008907.1:390	Housekeeping	mRNA	100	9918.69	10393.2	10993.1	13233.6	12068.7	11985	11544.4	12269.9	11169.6
Rpl19	NM_009078.2	NM_009078.2:92	Housekeeping	mRNA	100	13012.6	14061.6	15576.7	20642.1	20844.6	19143.8	20383.1	21331.9	19836.7
Sdha	NM_023281.1	NM_023281.1:250	Housekeeping	mRNA	100	1265.42	1345.64	1225.98	1688.81	1575.41	1547.42	1463.09	1595.94	1462.49
Tbp	NM_013684.3	NM_013684.3:70	Housekeeping	mRNA	100	198.44	159.51	146.3	244.96	224.72	240.51	247.8	215.04	213.98
Tubb5	NM_011655.4	NM_011655.4:2260	Housekeeping	mRNA	100	372.46	296.42	351.13	304.7	290.95	350.16	338.9	343	325.62
NEG_A	ERCC_00096.1	ERCC_00096.1:230	Negative	SYSTEM	0	24	43	30	54	36	58	45	48	35
NEG_B	ERCC_00041.1	ERCC_00041.1:440	Negative	SYSTEM	0	27	28	19	64	55	41	82	57	70
NEG_C	ERCC_00019.1	ERCC_00019.1:140	Negative	SYSTEM	0	17	22	33	10	16	15	13	14	17
NEG_D	ERCC_00076.1	ERCC_00076.1:355	Negative	SYSTEM	0	14	18	13	9	42	21	19	23	34
NEG_E	ERCC_00098.1	ERCC_00098.1:785	Negative	SYSTEM	0	17	21	23	25	37	30	29	30	24
NEG_F	ERCC_00126.1	ERCC_00126.1:220	Negative	SYSTEM	0	21	34	37	26	20	27	24	24	30
NEG_G	ERCC_00144.1	ERCC_00144.1:15	Negative	SYSTEM	0	17	20	17	19	10	15	17	18	17
NEG_H	ERCC_00154.1	ERCC_00154.1:115	Negative	SYSTEM	0	21	10	7	7	9	17	15	21	19
POS_A	ERCC_00117.1	ERCC_00117.1:385	Positive	SYSTEM	0	20104	8580	4834	9556	7256	13772	9355	12757	8244
POS_B	ERCC_00112.1	ERCC_00112.1:695	Positive	SYSTEM	0	7413	3146	1520	3312	2547	4964	3244	4658	2946
POS_C	ERCC_00002.1	ERCC_00002.1:850	Positive	SYSTEM	0	2474	1122	526	1199	922	1571	1187	1577	1096
POS_D	ERCC_00092.1	ERCC_00092.1:540	Positive	SYSTEM	0	638	317	153	283	215	393	285	360	254
POS_E	ERCC_00035.1	ERCC_00035.1:485	Positive	SYSTEM	0	84	68	45	50	45	72	50	70	49
POS_F	ERCC_00034.1	ERCC_00034.1:195	Positive	SYSTEM	0	47	44	23	42	41	48	33	42	36
