# Supplementary material for: Macrophages expressing macrophage receptor with collagen structure attenuate liver fibrosis through a tissue restoration phenotype
Source: JCI Insight. 2026 Mar 23;11(6):e193172. doi: 10.1172/jci.insight.193172 (PMC13043091; doi:10.1172/jci.insight.193172)
Supplement: Supporting data values [file jciinsight-11-193172-s333.xlsx]

## Sheet: 2A
Column1	p_val	avg_log2FC	pct.1	pct.2	p_val_adj	Column12	Column13		Due to floating point limits all highly significant pvalues were rounded to zero
Cd63	0	5.60693	0.634	0.029	0	1e-300	300		by R. To facilitate a volcano plot, the values were assigned visible p values
Ccl9	0	5.06605	0.658	0.061	0	1e-300	300		by rank order of log fold change in steps of 4. The idea was to faithfully preserve
Sh3pxd2b	0	3.59905	0.67	0.086	0	1e-300	300		the trends in the data and facilitate visualization. This method has been accepted for use by other groups, previously.
Mmp12	0	6.5604	0.568	0.023	0	1e-299	299
Cd9	0	3.32776	0.626	0.102	0	1e-299	299
Bcl2l1	0	2.90737	0.644	0.127	0	1e-299	299
Anxa2	0	2.84932	0.653	0.146	0	1e-299	299
Mmp14	0	3.52179	0.589	0.083	0	1e-298	298
Gpnmb	0	8.61725	0.481	0.005	0	1e-298	298
C5ar1	0	2.57397	0.843	0.376	0	1e-298	298
Vat1	0	2.36372	0.861	0.395	0	1e-298	298
Fam20c	0	5.40492	0.471	0.021	0	1e-297	297
Hpgd	0	-2.17964	0.536	0.981	0	1e-297	297
Adgre4	0	-1.48433	0.487	0.931	0	1e-297	297
Il1rn	0	4.46626	0.629	0.19	0	1e-297	297
Fcgrt	0	-1.33315	0.47	0.905	0	1e-296	296
Ikbke	0	2.21018	0.64	0.207	0	1e-296	296
Clic4	0	2.23747	0.629	0.199	0	1e-296	296
B4galt5	0	2.76243	0.541	0.122	0	1e-296	296
Apoc1	0	-0.95087	0.554	0.97	0	1e-295	295
Capg	0	2.81709	0.522	0.107	0	1e-295	295
Lmna	0	3.42968	0.485	0.071	0	1e-295	295
Anxa4	0	2.25526	0.614	0.201	0	1e-295	295
Clec4f	0	-1.65998	0.558	0.97	0	1e-294	294
Bcl2a1b	0	2.15663	0.67	0.261	0	1e-294	294
Plbd1	0	-1.41043	0.524	0.932	0	1e-294	294
Lrrc59	0	1.61898	0.717	0.309	0	1e-294	294
Itga5	0	3.2905	0.473	0.069	0	1e-293	293
Vsig4	0	-1.21946	0.563	0.96	0	1e-293	293
Tagln2	0	1.69711	0.771	0.375	0	1e-293	293
Trem2	0	2.89799	0.476	0.089	0	1e-293	293
Gpr35	0	3.35732	0.457	0.073	0	1e-292	292
Ifngr1	0	-1.57085	0.567	0.944	0	1e-292	292
Ccl4	0	3.49552	0.487	0.111	0	1e-292	292
Alox5ap	0	-1.26272	0.47	0.837	0	1e-292	292
C4b	0	-0.805999	0.477	0.843	0	1e-291	291
Ms4a7	0	2.36091	0.557	0.193	0	1e-291	291
Clec1b	0	-1.35233	0.595	0.959	0	1e-291	291
Lilra5	0	-1.23795	0.518	0.877	0	1e-291	291
Fcna	0	-1.29739	0.608	0.966	0	1e-290	290
Rhoc	0	2.32535	0.518	0.16	0	1e-290	290
Ncoa4	0	-1.22899	0.526	0.884	0	1e-290	290
Ncf1	0	-1.0263	0.49	0.834	0	1e-290	290
Tuba1c	0	1.47663	0.752	0.41	0	1e-289	289
Pten	0	-1.19017	0.458	0.8	0	1e-289	289
Cd164	0	-1.24953	0.574	0.914	0	1e-289	289
Cd300lb	0	1.73009	0.642	0.304	0	1e-289	289
Lst1	0	-1.28895	0.544	0.882	0	1e-288	288
Folr2	0	-1.60375	0.616	0.951	0	1e-288	288
Ctla2b	0	-0.423744	0.485	0.82	0	1e-288	288
Mfsd12	0	2.33651	0.467	0.134	0	1e-288	288
Txnip	0	-1.37818	0.625	0.954	0	1e-287	287
Epb41l3	0	-0.626484	0.464	0.791	0	1e-287	287
Capn2	0	2.04124	0.466	0.14	0	1e-287	287
Vim	0	2.08646	0.868	0.547	0	1e-287	287
Mt1	0	1.78447	0.781	0.461	0	1e-286	286
Ptgs1	0	-1.28462	0.664	0.983	0	1e-286	286
Usp12	0	-1.04618	0.458	0.773	0	1e-286	286
Epsti1	0	-1.11315	0.515	0.829	0	1e-286	286
Atp2a2	0	1.21119	0.668	0.36	0	1e-285	285
Dnmt3a	0	1.74841	0.679	0.372	0	1e-285	285
Por	0	1.93388	0.468	0.162	0	1e-285	285
Slamf9	0	2.06474	0.453	0.15	0	1e-285	285
Atp6v0a1	0	1.80466	0.489	0.187	0	1e-284	284
Samhd1	0	-0.951239	0.544	0.846	0	1e-284	284
Gusb	0	1.35339	0.852	0.553	0	1e-284	284
Tlnrd1	0	1.81	0.452	0.154	0	1e-284	284
Ldha	0	1.2739	0.797	0.502	0	1e-283	283
Pik3r5	0	2.01246	0.451	0.16	0	1e-283	283
Sema6d	0	-0.746196	0.489	0.779	0	1e-283	283
Ptms	0	1.41204	0.671	0.383	0	1e-283	283
Themis2	0	-1.06457	0.634	0.918	0	1e-282	282
Pgam1	0	1.66187	0.46	0.181	0	1e-282	282
Il18bp	0	-0.971049	0.647	0.924	0	1e-282	282
Stk17b	0	-0.931311	0.46	0.73	0	1e-282	282
Rab7b	0	1.5808	0.456	0.187	0	1e-281	281
Ifi27l2a	0	-0.927695	0.513	0.782	0	1e-281	281
Asph	0	1.47888	0.571	0.305	0	1e-281	281
Smpdl3a	0	-1.122	0.642	0.907	0	1e-281	281
Glrx	0	1.60664	0.531	0.267	0	1e-280	280
Adgre5	0	-1.17131	0.706	0.969	0	1e-280	280
Pi4k2a	0	1.44327	0.472	0.209	0	1e-280	280
Rab20	0	1.09676	0.662	0.401	0	1e-280	280
Rxra	0	-0.906844	0.67	0.928	0	1e-279	279
Ets2	0	1.32737	0.515	0.257	0	1e-279	279
Cept1	0	-0.863317	0.534	0.791	0	1e-279	279
Ifitm3	0	-0.841212	0.66	0.917	0	1e-279	279
Atp6v1c1	0	1.17617	0.558	0.302	0	1e-278	278
Fnip2	0	1.61799	0.484	0.228	0	1e-278	278
Pmp22	0	-0.62241	0.511	0.767	0	1e-278	278
Slc37a2	0	1.68927	0.471	0.217	0	1e-278	278
Rab3il1	0	1.32325	0.699	0.445	0	1e-277	277
Myh9	0	1.10141	0.551	0.299	0	1e-277	277
Arhgap25	0	1.34473	0.635	0.383	0	1e-277	277
Frmd4b	0	-0.795069	0.613	0.865	0	1e-277	277
Ctnnd1	0	-0.593368	0.581	0.832	0	1e-276	276
Hsp90aa1	0	1.07253	0.567	0.316	0	1e-276	276
Snx8	0	1.29545	0.459	0.209	0	1e-276	276
Camk1d	0	-0.840756	0.488	0.736	0	1e-276	276
Septin9	0	1.05052	0.616	0.369	0	1e-275	275
Ddx21	0	0.912972	0.69	0.445	0	1e-275	275
Basp1	0	1.3939	0.791	0.547	0	1e-275	275
Scarb1	0	-0.810418	0.644	0.884	0	1e-275	275
Eif4e	0	1.08574	0.513	0.274	0	1e-274	274
Tpcn2	0	1.23311	0.482	0.245	0	1e-274	274
Cd74	0	-0.195681	0.731	0.968	0	1e-274	274
Sod1	0	-0.735681	0.503	0.736	0	1e-274	274
Acly	0	-0.711677	0.626	0.856	0	1e-273	273
Hspa8	0	1.40652	0.954	0.725	0	1e-273	273
Peds1	0	1.34234	0.458	0.23	0	1e-273	273
Bax	0	0.882804	0.849	0.622	0	1e-273	273
Gna13	0	1.18659	0.815	0.592	0	1e-272	272
Pkm	0	0.978056	0.753	0.531	0	1e-272	272
Txnrd1	0	1.20461	0.78	0.559	0	1e-272	272
Pcyox1	0	-0.594263	0.583	0.803	0	1e-272	272
Aldoa	0	0.889284	0.731	0.512	0	1e-271	271
Slc29a1	0	-0.660757	0.483	0.702	0	1e-271	271
Abi3	0	-0.589925	0.659	0.876	0	1e-271	271
Id2	0	1.65751	0.916	0.702	0	1e-271	271
Ncoa3	0	-0.710229	0.454	0.666	0	1e-270	270
Itgam	0	1.25504	0.505	0.293	0	1e-270	270
Efhd2	0	1.34485	0.895	0.683	0	1e-270	270
Fabp7	0	-0.740385	0.643	0.855	0	1e-270	270
Plin2	0	1.37712	0.85	0.639	0	1e-269	269
Eif5a	0	0.744333	0.704	0.493	0	1e-269	269
Ergic1	0	1.01992	0.495	0.285	0	1e-269	269
Zyx	0	-0.549881	0.603	0.813	0	1e-269	269
Dse	0	-0.612085	0.57	0.779	0	1e-268	268
Lrch4	0	-0.63417	0.571	0.779	0	1e-268	268
Slc30a1	0	1.07581	0.523	0.317	0	1e-268	268
Epn1	0	-0.638194	0.669	0.874	0	1e-268	268
Slc16a10	0	0.931603	0.555	0.352	0	1e-267	267
Dok2	0	0.978818	0.733	0.53	0	1e-267	267
Sod2	0	1.04438	0.547	0.347	0	1e-267	267
Slc40a1	0	-1.09856	0.775	0.975	0	1e-267	267
Pf4	0	1.87331	0.469	0.269	0	1e-266	266
Blvrb	0	-0.726427	0.717	0.916	0	1e-266	266
Cd5l	0	-0.656965	0.774	0.973	0	1e-266	266
Hfe	0	-0.726631	0.744	0.942	0	1e-266	266
Cstb	0	1.53012	0.921	0.724	0	1e-265	265
Tlr2	0	1.30013	0.459	0.263	0	1e-265	265
Dock10	0	-0.663628	0.542	0.738	0	1e-265	265
Dmpk	0	-0.899575	0.783	0.979	0	1e-265	265
Siglec1	0	-0.858224	0.745	0.938	0	1e-264	264
Cndp2	0	0.750108	0.786	0.599	0	1e-264	264
Ifnar2	0	-0.868597	0.743	0.926	0	1e-264	264
Igf1	0	-0.731119	0.705	0.887	0	1e-264	264
Grk2	0	-0.644468	0.677	0.858	0	1e-263	263
Eif4g2	0	0.684554	0.805	0.625	0	1e-263	263
Asah1	0	-0.648713	0.61	0.79	0	1e-263	263
Itsn1	0	-0.532745	0.709	0.889	0	1e-263	263
Trf	0	-0.807528	0.769	0.949	0	1e-262	262
Sh3bp2	0	0.75039	0.759	0.58	0	1e-262	262
Nfe2l2	0	0.88269	0.742	0.564	0	1e-262	262
Pla2g15	0	-0.81565	0.751	0.928	0	1e-262	262
Cd81	0	-0.930294	0.821	0.996	0	1e-261	261
Nceh1	0	0.805657	0.651	0.477	0	1e-261	261
Plek	0	1.45685	0.897	0.724	0	1e-261	261
Lcp2	0	-0.524535	0.723	0.896	0	1e-261	261
Ptprj	0	-0.647729	0.728	0.9	0	1e-260	260
Metrnl	0	0.824009	0.68	0.509	0	1e-260	260
Plxnb2	0	-0.600206	0.741	0.909	0	1e-260	260
Tnfrsf11a	0	0.74365	0.713	0.545	0	1e-260	260
Atp13a2	0	-0.6035	0.715	0.881	0	1e-259	259
Manf	0	0.815939	0.742	0.576	0	1e-259	259
Plekhb2	0	-0.618057	0.644	0.809	0	1e-259	259
Mrc1	0	-0.956282	0.821	0.986	0	1e-259	259
P2ry6	0	0.708223	0.749	0.585	0	1e-258	258
Myof	0	0.969914	0.76	0.596	0	1e-258	258
Tgfb1	0	0.812906	0.88	0.717	0	1e-258	258
Abcc3	0	-0.695645	0.788	0.951	0	1e-258	258
Coro1a	0	0.930269	0.769	0.607	0	1e-257	257
Treml4	0	-0.559694	0.741	0.901	0	1e-257	257
Atp6ap2	0	0.637184	0.783	0.623	0	1e-257	257
Ms4a6d	0	0.819868	0.842	0.683	0	1e-257	257
Daglb	0	0.884903	0.66	0.502	0	1e-256	256
Hspa5	0	0.789133	0.762	0.606	0	1e-256	256
Bin2	0	-0.836199	0.8	0.956	0	1e-256	256
Tmem86a	0	-0.560284	0.776	0.93	0	1e-256	256
Adipor1	0	-0.580653	0.772	0.924	0	1e-255	255
Tcn2	0	-0.557399	0.821	0.973	0	1e-255	255
Blvra	0	0.798795	0.828	0.676	0	1e-255	255
Ndfip1	0	-0.633455	0.796	0.948	0	1e-255	255
Itgb5	0	-0.526853	0.733	0.883	0	1e-254	254
Slc3a2	0	0.680642	0.85	0.7	0	1e-254	254
Nrros	0	0.747442	0.829	0.679	0	1e-254	254
Pilra	0	-0.526941	0.697	0.844	0	1e-254	254
Cxcl16	0	0.890085	0.874	0.727	0	1e-253	253
Tmem106a	0	0.65577	0.827	0.68	0	1e-253	253
Pld4	0	-0.87661	0.827	0.973	0	1e-253	253
Pld3	0	0.858395	0.747	0.602	0	1e-253	253
Irf7	0	-0.830418	0.814	0.958	0	1e-252	252
Tcirg1	0	0.857447	0.85	0.714	0	1e-252	252
Man2b1	0	-0.65434	0.802	0.938	0	1e-252	252
Actn1	0	-0.718418	0.812	0.947	0	1e-252	252
St3gal5	0	-0.799242	0.837	0.969	0	1e-251	251
Flna	0	0.700794	0.869	0.739	0	1e-251	251
Gngt2	0	-0.6868	0.819	0.946	0	1e-251	251
Cd36	0	1.05592	0.759	0.633	0	1e-251	251
Dab2	0	0.880209	0.741	0.615	0	1e-250	250
Plekho2	0	0.784972	0.866	0.742	0	1e-250	250
Ccr5	0	-0.451558	0.819	0.935	0	1e-250	250
Slc39a1	0	0.821183	0.929	0.816	0	1e-250	250
Ywhag	0	0.618241	0.925	0.816	0	1e-249	249
Wdr1	0	0.54612	0.865	0.756	0	1e-249	249
Aldh2	0	-0.870654	0.881	0.988	0	1e-249	249
Cd84	0	0.632852	0.835	0.73	0	1e-249	249
Myl12a	0	0.604959	0.873	0.768	0	1e-248	248
Serinc3	0	-0.622255	0.883	0.987	0	1e-248	248
M6pr	0	0.564849	0.858	0.756	0	1e-248	248
Iqgap1	0	0.740038	0.877	0.775	0	1e-248	248
Ly86	0	-0.716025	0.849	0.951	0	1e-247	247
Srgn	0	1.87666	0.909	0.813	0	1e-247	247
Ptpn6	0	-0.479185	0.829	0.924	0	1e-247	247
Abca1	0	0.728088	0.821	0.73	0	1e-247	247
Tkt	0	0.649414	0.869	0.78	0	1e-246	246
Fyb	0	-0.527456	0.878	0.967	0	1e-246	246
Gnas	0	-0.391048	0.858	0.945	0	1e-246	246
C3ar1	0	1.00263	0.828	0.741	0	1e-246	246
Cd300ld	0	-0.476069	0.864	0.95	0	1e-245	245
Rab32	0	-0.440045	0.874	0.957	0	1e-245	245
Sat1	0	-0.420822	0.878	0.958	0	1e-245	245
Fcgr3	0	-0.657735	0.881	0.959	0	1e-245	245
Cd300a	0	-0.543631	0.87	0.944	0	1e-244	244
Lilrb4a	0	0.66867	0.906	0.833	0	1e-244	244
Itgal	0	-0.530596	0.893	0.966	0	1e-244	244
Tgm2	0	1.13037	0.936	0.865	0	1e-244	244
Pitpna	0	0.442578	0.924	0.854	0	1e-243	243
Itm2c	0	-0.415162	0.894	0.963	0	1e-243	243
Wfdc17	0	-0.90522	0.912	0.974	0	1e-243	243
Gns	0	-0.472991	0.904	0.964	0	1e-243	243
Tln1	0	-0.366396	0.903	0.962	0	1e-242	242
Atp6v0c	0	0.701049	0.953	0.894	0	1e-242	242
Pltp	0	-0.67816	0.933	0.982	0	1e-242	242
Anxa5	0	0.769303	0.951	0.902	0	1e-242	242
Evl	0	0.88912	0.956	0.908	0	1e-241	241
Adgre1	0	-0.637794	0.942	0.985	0	1e-241	241
Selenop	0	-0.907017	0.958	0.999	0	1e-241	241
Aif1	0	-0.957324	0.947	0.984	0	1e-241	241
Creg1	0	-0.858342	0.944	0.977	0	1e-240	240
Actg1	0	1.09676	0.972	0.939	0	1e-240	240
Cfp	0	-0.870242	0.947	0.979	0	1e-240	240
Lgals3	0	1.06752	0.964	0.932	0	1e-240	240
Ccl6	0	0.820863	0.885	0.856	0	1e-239	239
Pfn1	0	0.414126	0.982	0.954	0	1e-239	239
Sdcbp	0	0.654248	0.976	0.953	0	1e-239	239
Ctsh	0	-0.850367	0.961	0.983	0	1e-239	239
Cotl1	0	0.785683	0.986	0.972	0	1e-238	238
Gpx1	0	-0.605732	0.983	0.996	0	1e-238	238
Ctsz	0	0.712915	0.993	0.981	0	1e-238	238
Axl	0	-0.423566	0.982	0.994	0	1e-238	238
Ctsc	0	-0.668851	0.982	0.994	0	1e-237	237
Ly6e	0	-0.961527	0.984	0.996	0	1e-237	237
C1qa	0	-0.644769	0.979	0.99	0	1e-237	237
Acp5	0	0.706258	0.951	0.94	0	1e-237	237
Lcp1	0	0.739082	0.993	0.982	0	1e-236	236
Unc93b1	0	-0.543862	0.975	0.986	0	1e-236	236
Slc15a3	0	0.759821	0.992	0.983	0	1e-236	236
Sdc3	0	-0.866534	0.99	0.998	0	1e-236	236
Csf1r	0	-0.96245	0.986	0.994	0	1e-235	235
Tyrobp	0	-0.319436	0.997	0.991	0	1e-235	235
Lpl	0	0.805116	0.907	0.913	0	1e-235	235
Itm2b	0	-0.83794	0.994	0.999	0	1e-235	235
Laptm5	0	-0.418635	0.991	0.987	0	1e-234	234
C1qb	0	-0.329302	0.993	0.997	0	1e-234	234
Msr1	0	0.489198	0.952	0.956	0	1e-234	234
Lrp1	0	-0.337178	0.986	0.99	0	1e-234	234
BC005537	0	0.366019	0.99	0.986	0	1e-233	233
Cst3	0	-0.470971	0.992	0.995	0	1e-233	233
Ctsd	0	0.643065	0.967	0.964	0	1e-233	233
Cfl1	0	0.63417	0.992	0.99	0	1e-233	233
Fth1	0	0.869857	0.999	0.997	0	1e-232	232
Mpeg1	0	-0.321773	0.992	0.99	0	1e-232	232
Syncrip	0	0.835338	0.558	0.344	0	1e-232	232
Gatm	0	-0.63198	0.489	0.715	0	1e-232	232
Mybbp1a	0	0.994373	0.466	0.257	0	1e-231	231
Hk3	0	-0.653879	0.495	0.703	0	1e-231	231
Ifi30	0	-0.348919	0.885	0.964	0	1e-231	231
Stab1	0	0.918413	0.487	0.261	0	1e-231	231
Sirpa	0	0.453145	0.941	0.907	0	1e-230	230
Cd47	0	-0.383111	0.857	0.951	0	1e-230	230
Eif4a1	0	0.890064	0.543	0.344	0	1e-230	230
Adap2	0	-0.380827	0.892	0.954	0	1e-230	230
Icam1	0	0.923023	0.612	0.434	0	1e-229	229
Hsp90ab1	0	0.562799	0.803	0.683	0	1e-229	229
Atox1	0	0.594728	0.795	0.669	0	1e-229	229
Eif4g3	0	-0.60858	0.525	0.722	0	1e-229	229
Npc1	0	0.848106	0.543	0.34	0	1e-228	228
Atp1a1	0	0.356701	0.967	0.952	0	1e-228	228
Stxbp2	0	-0.646412	0.504	0.689	0	1e-228	228
Sh3glb1	0	-0.446667	0.758	0.874	0	1e-228	228
Hnrnpab	0	0.825823	0.535	0.33	0	1e-227	227
Trafd1	0	-0.491258	0.632	0.815	0	1e-227	227
Myo9a	0	-0.536024	0.575	0.779	0	1e-227	227
Prdx5	0	-0.286303	0.935	0.971	0	1e-227	227
Rap2b	0	0.697097	0.68	0.515	0	1e-226	226
Slc35f6	0	0.830153	0.559	0.365	0	1e-226	226
Srsf5	0	-0.577567	0.537	0.727	0	1e-226	226
Clec4a3	0	-0.488298	0.659	0.824	0	1e-226	226
Spi1	0	-0.356267	0.898	0.948	0	1e-225	225
Rab1a	0	0.496249	0.813	0.692	0	1e-225	225
Ptprm	0	-0.546878	0.45	0.696	0	1e-225	225
Nfkb1	0	1.06398	0.522	0.357	0	1e-225	225
Apobec1	0	-0.518052	0.662	0.819	0	1e-224	224
Man2a1	0	0.712164	0.633	0.449	0	1e-224	224
Naa50	0	0.587281	0.739	0.577	0	1e-224	224
B2m	0	-0.305035	0.914	0.975	0	1e-224	224
Cmklr1	0	-0.51455	0.62	0.79	0	1e-223	223
Psap	0	0.450459	0.995	0.995	0	1e-223	223
Tmem50a	0	-0.464011	0.679	0.82	0	1e-223	223
Larp1	0	0.803593	0.525	0.335	0	1e-223	223
Wasf2	0	-0.631217	0.468	0.658	0	1e-222	222
Wipf1	0	-0.570846	0.511	0.699	0	1e-222	222
Abracl	0	0.81569	0.522	0.334	0	1e-222	222
Taldo1	0	-0.378941	0.851	0.917	0	1e-222	222
Cd14	0	1.36901	0.626	0.541	0	1e-221	221
Tubb5	0	0.556509	0.662	0.486	0	1e-221	221
Cebpa	0	-0.422625	0.651	0.836	0	1e-221	221
Trim14	0	-0.564592	0.531	0.714	0	1e-221	221
Niban1	0	-0.456594	0.623	0.803	0	1e-220	220
Tcf7l2	0	-0.557418	0.534	0.711	0	1e-220	220
Ano6	0	-0.482413	0.651	0.801	0	1e-220	220
Prkcb	0	-0.602026	0.477	0.662	0	1e-220	220
Spred1	0	0.731255	0.612	0.447	0	1e-219	219
Abcg3	0	-0.561385	0.472	0.671	0	1e-219	219
Rnf130	0	-0.454074	0.677	0.813	0	1e-219	219
Timp2	0	-0.570723	0.459	0.652	0	1e-219	219
Arf6	0	0.768576	0.524	0.341	0	1e-218	218
Id1	0	0.975256	0.484	0.308	0	1e-218	218
Ctss	0	-0.165432	0.998	0.997	0	1e-218	218
Rgl1	0	-0.406924	0.672	0.86	0	1e-218	218
Pirb	0	-0.417271	0.804	0.898	0	1e-217	217
Rasgef1b	0	-0.31794	0.844	0.946	0	1e-217	217
Tbc1d1	0	-0.543905	0.554	0.719	0	1e-217	217
Stat1	0	-0.646207	0.458	0.635	0	1e-217	217
Fgr	0	0.625043	0.714	0.596	0	1e-216	216
Kctd12	0	-0.247983	0.941	0.985	0	1e-216	216
Clec4n	0	0.732625	0.713	0.624	0	1e-216	216
Uap1l1	0	0.686277	0.589	0.422	0	1e-216	216
Bola2	0	0.76736	0.507	0.331	0	1e-215	215
Slfn2	0	0.6441	0.847	0.813	0	1e-215	215
Idh1	0	-0.517954	0.54	0.712	0	1e-215	215
Lamp1	0	-0.275214	0.936	0.964	0	1e-215	215
Ssr2	0	0.753538	0.521	0.349	0	1e-214	214
Psmc5	0	0.670323	0.555	0.378	0	1e-214	214
Tatdn2	0	0.832459	0.477	0.311	0	1e-214	214
Pid1	0	0.957615	0.547	0.418	0	1e-214	214
Cyth4	0	0.429074	0.887	0.831	0	1e-213	213
Fes	0	-0.471659	0.591	0.749	0	1e-213	213
Trim8	0	0.648087	0.601	0.437	0	1e-213	213
H2-Eb1	0	0.369238	0.492	0.809	0	1e-213	213
Tmem104	0	0.677331	0.619	0.484	0	1e-212	212
Rhbdf2	0	0.855105	0.48	0.325	0	1e-212	212
Psmb8	0	-0.499073	0.535	0.699	0	1e-212	212
Picalm	0	0.57644	0.689	0.559	0	1e-212	212
Atp6v1b2	0	0.390414	0.934	0.911	0	1e-211	211
Gnb1	0	0.400867	0.829	0.73	0	1e-211	211
Cybb	0	-0.270211	0.95	0.968	0	1e-211	211
Myo1f	0	0.574442	0.72	0.621	0	1e-211	211
Txn1	0	-0.276022	0.78	0.908	0	1e-210	210
Pkn1	0	-0.356104	0.768	0.869	0	1e-210	210
Morf4l1	0	-0.510231	0.52	0.679	0	1e-210	210
Adam10	0	-0.489808	0.55	0.707	0	1e-210	210
Itgb1	0	0.372282	0.855	0.78	0	1e-209	209
Psmd7	0	0.724916	0.474	0.309	0	1e-209	209
Siglece	0	-0.267871	0.673	0.893	0	1e-209	209
Adam9	0	0.503768	0.711	0.572	0	1e-209	209
Hs6st1	0	-0.458444	0.543	0.711	0	1e-208	208
Atp6v1a	0	0.468171	0.78	0.685	0	1e-208	208
Irf2bp2	0	0.529397	0.769	0.671	0	1e-208	208
Srsf6	0	0.515656	0.667	0.514	0	1e-208	208
Itprid2	0	0.709676	0.473	0.31	0	1e-207	207
Entpd1	0	-0.376307	0.664	0.817	0	1e-207	207
Zfand5	0	0.620167	0.637	0.5	0	1e-207	207
P2rx4	0	0.447339	0.804	0.726	0	1e-207	207
Drap1	0	-0.553024	0.457	0.616	0	1e-206	206
Plekho1	0	0.56983	0.658	0.527	0	1e-206	206
Fpr1	0	-0.199428	0.491	0.747	0	1e-206	206
Fam168b	0	-0.468322	0.563	0.708	0	1e-206	206
Mvp	0	0.65053	0.523	0.363	0	1e-205	205
Mertk	0	-0.304659	0.8	0.92	0	1e-205	205
Coro7	0	-0.453454	0.575	0.722	0	1e-205	205
mt-Co2	0	-0.478925	0.48	0.646	0	1e-205	205
Dbnl	0	-0.39177	0.64	0.792	0	1e-204	204
Lair1	0	-0.49828	0.541	0.691	0	1e-204	204
Rcan1	0	1.05252	0.47	0.338	0	1e-204	204
Slc7a8	0	0.391345	0.876	0.832	0	1e-204	204
Dennd4b	0	0.721783	0.481	0.329	0	1e-203	203
Ctnna1	0	-0.520393	0.46	0.619	0	1e-203	203
Lgmn	0	-0.217334	0.987	0.993	0	1e-203	203
Prdx1	0	0.578411	0.808	0.748	0	1e-203	203
Anp32a	0	-0.461815	0.45	0.63	0	1e-202	202
Dnajb11	0	0.621918	0.556	0.408	0	1e-202	202
Psme3	0	0.597782	0.545	0.391	0	1e-202	202
Ptprc	0	-0.399393	0.621	0.765	0	1e-202	202
Grina	0	-0.412307	0.501	0.664	0	1e-201	201
Pik3cd	0	-0.394786	0.618	0.767	0	1e-201	201
Rpn1	0	0.514013	0.704	0.596	0	1e-201	201
Atp5b	0	0.523663	0.614	0.468	0	1e-201	201
Igsf8	0	0.604307	0.628	0.51	0	1e-200	200
Ptpn1	0	-0.331204	0.707	0.843	0	1e-200	200
Mat2a	0	0.644597	0.523	0.378	0	1e-200	200
Map7d1	0	0.408038	0.76	0.645	0	1e-200	200
Itgb2	0	0.307639	0.963	0.944	0	1e-199	199
P4hb	0	0.423043	0.787	0.707	0	1e-199	199
Ahsa1	0	0.627407	0.545	0.406	0	1e-199	199
Mia2	0	-0.467892	0.521	0.661	0	1e-199	199
Rack1	0	0.32883	0.873	0.817	0	1e-198	198
Tbxas1	0	-0.292646	0.824	0.908	0	1e-198	198
Cers6	0	-0.470327	0.496	0.645	0	1e-198	198
Gnai2	0	-0.265712	0.817	0.907	0	1e-198	198
Ikzf1	0	-0.460679	0.457	0.617	0	1e-197	197
Akt1	0	-0.357703	0.667	0.79	0	1e-197	197
Vcp	0	0.35833	0.852	0.785	0	1e-197	197
Man2b2	0	-0.465309	0.513	0.654	0	1e-197	197
Serpinb6a	0	-0.294093	0.762	0.893	0	1e-196	196
Ranbp2	0	0.683931	0.468	0.328	0	1e-196	196
Larp4b	0	0.576933	0.538	0.397	0	1e-196	196
Ctsl	0	0.68171	0.666	0.585	0	1e-196	196
Gpsm3	0	-0.38587	0.583	0.723	0	1e-195	195
Macf1	0	-0.374076	0.665	0.779	0	1e-195	195
Arl8a	0	0.518884	0.598	0.464	0	1e-195	195
Cox5a	0	-0.292899	0.763	0.865	0	1e-195	195
Cd72	0	0.613494	0.758	0.749	0	1e-194	194
Rnh1	0	0.687378	0.489	0.356	0	1e-194	194
Dgkz	0	0.390155	0.84	0.793	0	1e-194	194
Tmbim6	0	-0.384141	0.629	0.74	0	1e-194	194
Pak2	0	0.430764	0.69	0.568	0	1e-193	193
Mgrn1	0	0.540162	0.587	0.459	0	1e-193	193
Wdfy3	0	-0.225878	0.9	0.959	0	1e-193	193
C1qc	0	-0.23561	0.967	0.979	0	1e-193	193
Mbnl2	0	0.593825	0.517	0.385	0	1e-192	192
Cox14	0	-0.470733	0.464	0.604	0	1e-192	192
Ncl	0	0.641198	0.459	0.324	0	1e-192	192
Cd68	0	-0.20704	0.973	0.976	0	1e-192	192
Rap1a	0	-0.450508	0.477	0.617	0	1e-191	191
Dnaja2	0	0.52038	0.545	0.406	0	1e-191	191
Rab31	0	-0.411507	0.536	0.67	0	1e-191	191
Emp3	0	0.384305	0.822	0.76	0	1e-191	191
Rrbp1	0	0.312918	0.868	0.813	0	1e-190	190
Usp8	0	-0.429136	0.512	0.648	0	1e-190	190
Hip1	0	0.419938	0.718	0.622	0	1e-190	190
Bri3	0	0.444114	0.721	0.633	0	1e-190	190
Oasl2	0	0.695493	0.535	0.422	0	1e-189	189
Riok3	0	0.619168	0.465	0.333	0	1e-189	189
Ssr1	0	0.470058	0.625	0.501	0	1e-189	189
Gsap	0	0.529255	0.599	0.479	0	1e-189	189
Jun	0	-0.500815	0.703	0.777	0	1e-188	188
Vmp1	0	0.345641	0.853	0.769	0	1e-188	188
Plod3	0	0.619871	0.454	0.32	0	1e-188	188
Snx18	0	0.559797	0.559	0.441	0	1e-188	188
Lnpep	0	-0.386301	0.56	0.691	0	1e-187	187
Top1	0	0.566337	0.526	0.396	0	1e-187	187
Tmed10	0	-0.451128	0.498	0.625	0	1e-187	187
Psme1	0	-0.299006	0.747	0.833	0	1e-187	187
Abr	0	0.456525	0.68	0.579	0	1e-186	186
Jdp2	0	0.697047	0.621	0.538	0	1e-186	186
Snd1	0	0.404498	0.73	0.635	0	1e-186	186
Shisa5	0	0.336614	0.83	0.767	0	1e-186	186
Bst2	0	0.331484	0.912	0.908	0	1e-185	185
H2-D1	0	-0.415233	0.55	0.669	0	1e-185	185
Snx3	0	0.306552	0.835	0.762	0	1e-185	185
U2af2	0	0.49319	0.54	0.404	0	1e-185	185
Dusp3	0	0.304733	0.854	0.817	0	1e-184	184
Pik3ap1	0	0.26543	0.977	0.972	0	1e-184	184
Cab39	0	0.584633	0.462	0.333	0	1e-184	184
Tmsb4x	0	-0.118625	1	1	0	1e-184	184
Fos	0	-0.320536	0.645	0.781	0	1e-183	183
Atp8a1	0	-0.348035	0.597	0.727	0	1e-183	183
Mef2a	0	-0.361955	0.53	0.669	0	1e-183	183
Ap3d1	0	0.519549	0.514	0.384	0	1e-183	183
Cttnbp2nl	0	0.536944	0.52	0.397	0	1e-182	182
Rnf149	0	0.388847	0.801	0.737	0	1e-182	182
Clta	0	0.19157	0.99	0.991	0	1e-182	182
Xbp1	0	0.385899	0.698	0.589	0	1e-182	182
Ly9	0	0.562245	0.577	0.477	0	1e-181	181
Camk2d	0	0.485049	0.577	0.457	0	1e-181	181
Mfsd1	0	0.428103	0.629	0.514	0	1e-181	181
Metap2	0	0.500741	0.527	0.404	0	1e-181	181
Id3	0	-0.186253	0.912	0.976	0	1e-180	180
Wwp1	0	-0.366125	0.478	0.62	0	1e-180	180
Arhgap30	0	-0.332319	0.649	0.748	0	1e-180	180
Mlf2	0	0.428538	0.599	0.482	0	1e-180	180
Slc25a3	0	0.346491	0.725	0.627	0	1e-179	179
Sdf4	0	-0.412024	0.488	0.609	0	1e-179	179
Gdi2	0	-0.397888	0.521	0.635	0	1e-179	179
Cmtm7	0	-0.361847	0.568	0.682	0	1e-179	179
Was	0	-0.385186	0.519	0.635	0	1e-178	178
Cyfip1	0	0.331641	0.808	0.755	0	1e-178	178
Fcgr4	0	-0.184774	0.906	0.947	0	1e-178	178
Vps26a	0	0.447397	0.57	0.456	0	1e-178	178
Rab21	0	0.550543	0.452	0.332	0	1e-177	177
Tnfaip2	0	-0.229166	0.674	0.816	0	1e-177	177
Rexo2	0	0.537591	0.455	0.335	0	1e-177	177
Etv5	0	0.43043	0.627	0.512	0	1e-177	177
Derl1	0	-0.36836	0.54	0.654	0	1e-176	176
Gna12	0	0.533573	0.471	0.354	0	1e-176	176
Calr	0	0.368756	0.768	0.701	0	1e-176	176
Cd300c2	0	-0.311809	0.671	0.767	0	1e-176	176
Vsir	0	-0.215287	0.556	0.732	0	1e-175	175
Itga9	0	-0.224858	0.847	0.928	0	1e-175	175
Ctnnb1	0	0.556653	0.466	0.35	0	1e-175	175
Ms4a6c	0	0.466563	0.618	0.522	0	1e-175	175
Lamp2	0	-0.224961	0.866	0.918	0	1e-174	174
Ppp2ca	0	0.479343	0.5	0.381	0	1e-174	174
Mafb	0	-0.185391	0.873	0.963	0	1e-174	174
Cwc15	0	-0.406172	0.476	0.591	0	1e-174	174
Pdia6	0	0.388944	0.69	0.598	0	1e-173	173
Btg2	0	-0.248186	0.465	0.612	0	1e-173	173
Sh3bgrl3	0	0.347027	0.827	0.778	0	1e-173	173
Ist1	0	0.516894	0.488	0.378	0	1e-173	173
Ostc	0	0.498448	0.502	0.392	0	1e-172	172
Rab7	0	0.421982	0.554	0.441	0	1e-172	172
Adpgk	0	-0.331824	0.498	0.632	0	1e-172	172
Ctsa	0	-0.157568	0.988	0.986	0	1e-172	172
Adam17	0	0.330638	0.808	0.758	0	1e-171	171
Gpx3	0	-0.333855	0.514	0.647	0	1e-171	171
Dhrs3	0	0.419173	0.623	0.532	0	1e-171	171
Gnai3	0	0.502008	0.454	0.341	0	1e-171	171
Timm13	0	0.476741	0.485	0.371	0	1e-170	170
App	0	0.226433	0.947	0.946	0	1e-170	170
Tmed9	0	0.449574	0.509	0.396	0	1e-170	170
Cebpb	0	0.333082	0.947	0.938	0	1e-170	170
Slc6a6	0	0.396838	0.661	0.578	0	1e-169	169
Pdcd6ip	0	0.368024	0.632	0.528	0	1e-169	169
Rbm47	0	0.439485	0.55	0.445	0	1e-169	169
Hck	0	-0.160275	0.938	0.965	0	1e-169	169
Irf8	0	-0.190104	0.649	0.763	0	1e-168	168
Cadm1	0	-0.224669	0.801	0.902	0	1e-168	168
Cyrib	0	-0.304387	0.574	0.685	0	1e-168	168
Hprt	0	-0.362354	0.509	0.619	0	1e-168	168
Snx5	0	-0.383399	0.464	0.575	0	1e-167	167
Ap2m1	0	0.373677	0.614	0.514	0	1e-167	167
Fnbp1	0	-0.340351	0.463	0.583	0	1e-167	167
Slc8a1	0	-0.281372	0.655	0.751	0	1e-167	167
Shtn1	0	-0.341324	0.532	0.64	0	1e-166	166
Clec12a	0	-0.215821	0.779	0.863	0	1e-166	166
Fkbp2	0	-0.345433	0.545	0.645	0	1e-166	166
Ywhah	0	0.362762	0.665	0.573	0	1e-166	166
Rab5if	0	-0.294553	0.632	0.724	0	1e-165	165
Ttyh3	0	-0.325332	0.519	0.63	0	1e-165	165
Mydgf	0	0.456295	0.486	0.379	0	1e-165	165
Gsr	0	-0.210334	0.56	0.708	0	1e-165	165
Fermt3	0	-0.257135	0.752	0.821	0	1e-164	164
Uqcrc1	0	0.317498	0.689	0.6	0	1e-164	164
Psmd1	0	0.463369	0.462	0.358	0	1e-164	164
Chchd2	0	0.308873	0.775	0.723	0	1e-164	164
Hnrnpk	0	0.35285	0.585	0.48	0	1e-163	163
Wdfy2	0	-0.314721	0.476	0.596	0	1e-163	163
Arf1	0	0.273151	0.787	0.726	0	1e-163	163
Nucb1	0	-0.351335	0.529	0.627	0	1e-163	163
Ybx1	0	0.287586	0.77	0.701	0	1e-162	162
Rgs10	0	-0.28297	0.529	0.649	0	1e-162	162
Il10rb	0	-0.203273	0.845	0.893	0	1e-162	162
B4galt6	0	0.443654	0.611	0.543	0	1e-162	162
H3f3a	0	0.246956	0.918	0.903	0	1e-161	161
Atp6v1e1	0	0.37072	0.578	0.482	0	1e-161	161
Ube2f	0	0.409803	0.528	0.428	0	1e-161	161
Elovl1	0	0.403087	0.501	0.399	0	1e-161	161
Ptbp1	0	0.377778	0.547	0.446	0	1e-160	160
Msn	0	0.140656	0.993	0.993	0	1e-160	160
Jpt1	0	0.384951	0.641	0.563	0	1e-160	160
Apoe	0	0.275998	0.996	1	0	1e-160	160
Evi2a	0	0.419952	0.517	0.42	0	1e-159	159
Rassf4	0	-0.243136	0.577	0.707	0	1e-159	159
Hmox2	0	-0.238363	0.689	0.782	0	1e-159	159
Atp6v1f	0	-0.297392	0.571	0.661	0	1e-159	159
Igsf6	0	-0.222343	0.684	0.788	0	1e-158	158
Phf23	0	0.403952	0.498	0.402	0	1e-158	158
Pdia4	0	0.398438	0.599	0.529	0	1e-158	158
Ttyh2	0	0.447678	0.562	0.495	0	1e-158	158
Nisch	0	0.388482	0.573	0.488	0	1e-157	157
Tmem14c	0	-0.264578	0.622	0.711	0	1e-157	157
Hnrnpu	0	0.363898	0.528	0.432	0	1e-157	157
Arl8b	0	0.421975	0.45	0.356	0	1e-157	157
Ndufa3	0	-0.25217	0.582	0.68	0	1e-156	156
Edem1	0	0.349349	0.636	0.56	0	1e-156	156
Tnfrsf1b	0	-0.226946	0.493	0.605	0	1e-156	156
Helz2	0	-0.201359	0.776	0.85	0	1e-156	156
Pepd	0	-0.304001	0.518	0.612	0	1e-155	155
Gsto1	0	-0.31526	0.479	0.577	0	1e-155	155
Tcf25	0	0.310851	0.587	0.493	0	1e-155	155
Cmtm3	0	0.385393	0.493	0.4	0	1e-155	155
Ubc	0	-0.157233	0.864	0.915	0	1e-154	154
Rap1b	0	-0.125916	0.961	0.983	0	1e-154	154
Crip1	0	0.394734	0.656	0.597	0	1e-154	154
Rbm17	0	-0.227525	0.546	0.659	0	1e-154	154
Tnfrsf1a	0	0.211369	0.863	0.85	0	1e-153	153
Lipa	0	-0.133337	0.926	0.959	0	1e-153	153
Smdt1	0	0.309121	0.629	0.55	0	1e-153	153
Clec2d	0	0.461462	0.535	0.465	0	1e-153	153
Mapre1	0	0.356597	0.489	0.396	0	1e-152	152
Tnfrsf21	0	-0.299678	0.502	0.596	0	1e-152	152
Dnm2	0	0.337006	0.534	0.444	0	1e-152	152
Adprh	0	0.37972	0.486	0.4	0	1e-152	152
Hnrnpf	0	0.366719	0.473	0.383	0	1e-151	151
Glud1	0	-0.231728	0.657	0.736	0	1e-151	151
Vav1	0	-0.19157	0.783	0.842	0	1e-151	151
Isyna1	0	0.399282	0.463	0.377	0	1e-151	151
Pea15a	0	0.408538	0.464	0.383	0	1e-150	150
Camta2	0	0.351759	0.538	0.458	0	1e-150	150
Trappc14	0	0.431225	0.488	0.414	0	1e-150	150
Vcam1	0	0.586578	0.693	0.74	0	1e-150	150
Pla2g7	0	-0.23026	0.738	0.796	0	1e-149	149
Slc48a1	0	-0.197434	0.699	0.785	0	1e-149	149
Acsl5	0	-0.247488	0.577	0.665	0	1e-149	149
Dad1	0	0.352292	0.506	0.423	0	1e-149	149
Ddx24	0	0.369098	0.464	0.379	0	1e-148	148
Psma4	0	0.328374	0.539	0.457	0	1e-148	148
Atpif1	0	-0.30893	0.468	0.553	0	1e-148	148
Hdlbp	0	0.368054	0.471	0.386	0	1e-148	148
Txndc17	0	0.314544	0.537	0.451	0	1e-147	147
Usp25	0	-0.20044	0.713	0.79	0	1e-147	147
Tbcb	0	0.3656	0.489	0.409	0	1e-147	147
Slc12a7	0	0.377134	0.468	0.387	0	1e-147	147
Dync1h1	0	0.287004	0.588	0.509	0	1e-146	146
Hnrnpm	0	0.263903	0.663	0.589	0	1e-146	146
Btf3	0	0.34249	0.487	0.404	0	1e-146	146
Zfp385a	0	-0.283175	0.477	0.563	0	1e-146	146
Rhoa	0	-0.218574	0.643	0.717	0	1e-145	145
Mob1a	0	-0.262885	0.535	0.617	0	1e-145	145
Rhob	0	-0.127509	0.701	0.815	0	1e-145	145
E2f4	0	0.315647	0.509	0.424	0	1e-145	145
Cbl	0	-0.27079	0.482	0.569	0	1e-144	144
Stx7	0	0.286212	0.607	0.534	0	1e-144	144
Nop10	0	-0.28356	0.514	0.591	0	1e-144	144
Klf6	0	-0.191568	0.608	0.702	0	1e-144	144
Rtn3	0	-0.236898	0.611	0.679	0	1e-143	143
Csf2ra	0	0.29833	0.735	0.691	0	1e-143	143
Ppp1r9b	0	-0.168774	0.766	0.823	0	1e-143	143
Msrb1	0	-0.131742	0.744	0.842	0	1e-143	143
Ddost	0	-0.205557	0.635	0.714	0	1e-142	142
Nckap1l	0	-0.125292	0.877	0.911	0	1e-142	142
Dnajc13	0	-0.277202	0.45	0.533	0	1e-142	142
Eef2	0	0.315346	0.466	0.385	0	1e-142	142
Glmp	0	0.268155	0.591	0.519	0	1e-141	141
Nr1h3	0	0.272519	0.81	0.802	0	1e-141	141
Arpc1b	0	0.133611	0.979	0.964	0	1e-141	141
Arhgef1	0	-0.257583	0.465	0.547	0	1e-141	141
Arf3	0	-0.1922	0.704	0.763	0	1e-140	140
Sf3b2	0	-0.250356	0.476	0.559	0	1e-140	140
Cltc	0	0.278443	0.541	0.466	0	1e-140	140
Csrp1	0	0.630595	0.526	0.544	0	1e-140	140
Ifngr2	0	0.308453	0.487	0.411	0	1e-139	139
Cd38	0	0.280031	0.766	0.782	0	1e-139	139
Slc8b1	0	-0.190283	0.546	0.64	0	1e-139	139
Nfkbia	0	0.331543	0.712	0.679	0	1e-139	139
Tnfaip8	0	0.346399	0.463	0.395	0	1e-138	138
Tm6sf1	0	-0.151542	0.651	0.738	0	1e-138	138
Frmd4a	0	-0.188423	0.521	0.606	0	1e-138	138
Lfng	0	-0.139082	0.724	0.803	0	1e-138	138
Arpc4	0	-0.217992	0.633	0.687	0	1e-137	137
Fuca2	0	-0.265047	0.458	0.534	0	1e-137	137
Stard5	0	0.353355	0.47	0.403	0	1e-137	137
Saraf	0	-0.23379	0.526	0.6	0	1e-137	137
Clptm1	0	0.227081	0.637	0.57	0	1e-136	136
Colgalt1	0	-0.143592	0.806	0.866	0	1e-136	136
Hmox1	0	0.424652	0.913	0.92	0	1e-136	136
Uba1	0	0.259509	0.558	0.488	0	1e-136	136
Atp2b1	0	-0.144673	0.668	0.743	0	1e-135	135
Serf2	0	0.191106	0.786	0.75	0	1e-135	135
Atp5d	0	0.287622	0.467	0.393	0	1e-135	135
Ubqln1	0	0.265676	0.503	0.43	0	1e-135	135
Prkcd	0	0.364181	0.721	0.713	0	1e-134	134
Zeb2	0	-0.114084	0.939	0.959	0	1e-134	134
Dazap1	0	0.314458	0.456	0.389	0	1e-134	134
Rab10	0	0.292436	0.499	0.433	0	1e-134	134
Wdr26	0	0.210914	0.72	0.667	0	1e-133	133
Rnasek	0	0.185314	0.816	0.789	0	1e-133	133
Lyz1	0	0.329285	0.77	0.757	0	1e-133	133
Rgs1	0	0.209978	0.89	0.877	0	1e-133	133
Abi1	0	0.19252	0.769	0.735	0	1e-132	132
Tpt1	0	0.184049	0.968	0.978	0	1e-132	132
Park7	0	-0.231474	0.471	0.546	0	1e-132	132
Cat	0	-0.366409	0.498	0.569	0	1e-132	132
Rtp4	0	-0.204163	0.611	0.671	0	1e-131	131
Ifi204	0	-0.152812	0.598	0.679	0	1e-131	131
Tmx1	0	-0.168858	0.521	0.606	0	1e-131	131
Arhgef2	0	0.221502	0.682	0.633	0	1e-131	131
Ckb	0	-0.224397	0.49	0.561	0	1e-130	130
Hexb	0	0.269443	0.776	0.755	0	1e-130	130
Cox5b	0	0.248985	0.567	0.509	0	1e-130	130
Calm1	0	0.147569	0.921	0.911	0	1e-130	130
Aoah	0	0.34614	0.518	0.473	0	1e-129	129
Scimp	0	0.415704	0.483	0.445	0	1e-129	129
Anxa3	0	0.26652	0.791	0.808	0	1e-129	129
Aup1	0	0.211122	0.624	0.566	0	1e-129	129
Ppib	0	0.220501	0.66	0.615	0	1e-128	128
Eef1b2	0	0.255711	0.501	0.436	0	1e-128	128
Macroh2a1	0	0.218623	0.62	0.562	0	1e-128	128
Actr2	0	0.181465	0.692	0.634	0	1e-128	128
Arcn1	0	0.269706	0.467	0.402	0	1e-127	127
Copa	0	0.198086	0.636	0.579	0	1e-127	127
Cyria	0	-0.151534	0.457	0.54	0	1e-127	127
Rabac1	0	-0.208923	0.471	0.541	0	1e-127	127
Tapbp	0	0.220007	0.738	0.703	0	1e-126	126
Pcbp1	0	0.247359	0.478	0.414	0	1e-126	126
Ehbp1l1	0	-0.141098	0.748	0.79	0	1e-126	126
Rnpep	0	-0.13503	0.634	0.711	0	1e-126	126
Grn	0	0.113834	0.995	0.998	0	1e-125	125
Septin2	0	0.215931	0.539	0.479	0	1e-125	125
Arf5	0	0.200799	0.587	0.531	0	1e-125	125
Trir	0	0.197717	0.604	0.545	0	1e-125	125
Clptm1l	0	0.23878	0.456	0.394	0	1e-124	124
Tm9sf2	0	-0.201897	0.497	0.556	0	1e-124	124
Atp6v0d1	0	0.23965	0.494	0.439	0	1e-124	124
Cd44	0	0.173633	0.912	0.916	0	1e-124	124
Arpc2	0	-0.113496	0.827	0.874	0	1e-123	123
Mbd3	0	0.19555	0.581	0.524	0	1e-123	123
Psenen	0	-0.172226	0.592	0.644	0	1e-123	123
H3f3b	0	-0.190105	0.587	0.643	0	1e-123	123
Oas1a	0	0.226305	0.54	0.487	0	1e-122	122
Mbd2	0	0.209319	0.634	0.592	0	1e-122	122
Ndufa13	0	-0.166299	0.613	0.664	0	1e-122	122
Madd	0	0.346527	0.459	0.417	0	1e-122	122
Otulinl	0	0.291776	0.492	0.449	0	1e-121	121
Erp29	0	-0.149431	0.655	0.702	0	1e-121	121
Psma6	0	-0.158827	0.641	0.685	0	1e-121	121
Arhgdia	0	0.121898	0.863	0.84	0	1e-121	121
Nadk	0	0.227693	0.514	0.465	0	1e-120	120
Cenpb	0	0.221442	0.49	0.436	0	1e-120	120
Neurl3	0	-0.134719	0.536	0.604	0	1e-120	120
Itpripl2	0	0.227411	0.585	0.546	0	1e-120	120
Ptbp3	0	0.133578	0.813	0.791	0	1e-119	119
Smarcc2	0	-0.187063	0.499	0.553	0	1e-119	119
Ppp1r18	0	-0.159496	0.587	0.637	0	1e-119	119
Comt	0	0.211597	0.551	0.505	0	1e-119	119
Nptn	0	-0.137108	0.663	0.711	0	1e-118	118
Nono	0	-0.172293	0.458	0.518	0	1e-118	118
Elmo1	0	0.21804	0.524	0.478	0	1e-118	118
Sgpl1	0	0.201863	0.593	0.556	0	1e-118	118
Stat6	0	-0.151366	0.558	0.612	0	1e-117	117
Junb	0	-0.209154	0.615	0.646	0	1e-117	117
Son	0	-0.145176	0.568	0.622	0	1e-117	117
Twf1	0	-0.152337	0.491	0.555	0	1e-117	117
Sdf2l1	0	0.336136	0.532	0.51	0	1e-116	116
Inpp5d	0	-0.116109	0.666	0.719	0	1e-116	116
Ncf4	0	0.256574	0.459	0.419	0	1e-116	116
Csk	0	-0.147249	0.558	0.607	0	1e-116	116
Cops6	0	0.200403	0.453	0.403	0	1e-115	115
Grb2	0	-0.122534	0.633	0.682	0	1e-115	115
Wnk1	0	-0.105275	0.722	0.77	0	1e-115	115
Eif3k	0	0.200355	0.521	0.483	0	1e-115	115
Gltp	0	-0.132689	0.584	0.634	0	1e-114	114
Tmem51	0	-0.141997	0.501	0.554	0	1e-114	114
Arpc5	0	0.132294	0.753	0.722	0	1e-114	114
Mcfd2	0	0.174587	0.616	0.583	0	1e-114	114
Nsd1	0	-0.149338	0.47	0.524	0	1e-113	113
Marco	0	2.19367	0.45	0.526	0	1e-113	113
Tram1	0	0.149426	0.664	0.626	0	1e-113	113
Ogdh	0	0.14941	0.637	0.599	0	1e-113	113
Rab8b	0	0.185632	0.575	0.539	0	1e-112	112
Skil	0	-0.129295	0.562	0.615	0	1e-112	112
Cd86	0	0.405172	0.678	0.737	0	1e-112	112
Ubap2l	0	-0.167067	0.457	0.503	0	1e-112	112
Hnrnpul1	0	-0.104595	0.636	0.69	0	1e-111	111
Trip12	0	0.173246	0.537	0.496	0	1e-111	111
Skap2	0	0.176257	0.569	0.531	0	1e-111	111
Xdh	0	-0.116817	0.476	0.534	0	1e-111	111
Rab1b	0	0.164359	0.573	0.536	0	1e-110	110
Eif4a2	0	-0.12362	0.5	0.552	0	1e-110	110
Ppt1	0	-0.135869	0.551	0.598	0	1e-110	110
Rhog	0	0.15112	0.611	0.573	0	1e-110	110
Ddx17	0	0.162653	0.465	0.421	0	1e-109	109
Susd6	0	-0.115145	0.455	0.509	0	1e-109	109
Surf4	0	0.144548	0.549	0.509	0	1e-109	109
Plbd2	0	0.15146	0.62	0.593	0	1e-109	109
Ppia	0	0.13053	0.559	0.518	0	1e-108	108
Tm9sf3	0	0.140147	0.574	0.539	0	1e-108	108
Capns1	0	-0.125961	0.528	0.567	0	1e-108	108
Cdc42se1	0	-0.101936	0.535	0.579	0	1e-108	108
Gpr65	0	0.131002	0.643	0.615	0	1e-107	107
Prex1	0	0.133861	0.697	0.689	0	1e-107	107
Itgav	0	0.167847	0.671	0.662	0	1e-107	107
Sppl2a	0	0.140839	0.599	0.571	0	1e-107	107
Cbfb	0	0.119778	0.584	0.546	0	1e-106	106
Zfp36	0	0.205222	0.884	0.908	0	1e-106	106
Ssb	0	0.142427	0.48	0.445	0	1e-106	106
Irak1	0	-0.132164	0.467	0.503	0	1e-106	106
Sem1	0	0.194316	0.485	0.461	0	1e-105	105
Cln8	0	-0.103991	0.567	0.604	0	1e-105	105
Syngr2	0	0.169906	0.489	0.458	0	1e-105	105
Mapkapk2	0	0.125538	0.723	0.705	0	1e-105	105
Pomp	0	-0.104905	0.576	0.607	0	1e-104	104
Dhx9	0	0.131671	0.481	0.447	0	1e-104	104
Myd88	0	0.15016	0.555	0.534	0	1e-104	104
Hnrnpa2b1	0	0.106611	0.645	0.622	0	1e-104	104
Cox7c	0	0.112462	0.536	0.505	0	1e-103	103
Dynlrb1	0	-0.100569	0.513	0.547	0	1e-103	103
Srsf9	0	0.121058	0.684	0.672	0	1e-103	103
Ehd4	0	0.155256	0.697	0.707	0	1e-103	103
Cd48	0	0.155588	0.658	0.657	0	1e-102	102
Sh3bgrl	0	0.111407	0.676	0.664	0	1e-102	102
Rnf187	0	0.165912	0.512	0.499	0	1e-102	102
Nmt1	0	0.119651	0.578	0.559	0	1e-102	102
Calm3	0	0.11621	0.538	0.517	0	1e-101	101
Bag1	0	0.106083	0.45	0.421	0	1e-101	101
Gm2a	0	0.104759	0.917	0.944	0	1e-101	101
Magt1	0	0.119994	0.464	0.439	0	1e-101	101
Sla	0	0.166163	0.556	0.56	0	1e-100	100
Cox6b1	0	0.129989	0.454	0.437	0	1e-100	100
Il1a	0	0.605244	0.495	0.513	1	1	0
Hsp90b1	0	0.105618	0.723	0.737	1	1	0
Lrp10	0	0.108967	0.532	0.516	1	1	0
Hebp1	0	0.175851	0.537	0.543	1	1	0
Zfp703	0	0.142926	0.493	0.482	1	1	0
Celf2	0	0.116823	0.511	0.499	1	1	0
Ptk2b	0	0.103584	0.705	0.714	1	1	0
Ddhd1	0	0.115862	0.537	0.597	1	1	0
Marcksl1	0	0.191129	0.663	0.727	1	1	0
Syk	0	0.107956	0.902	0.917	1	1	0
Il18	0	0.237566	0.518	0.547	1	1	0
Parp14	0	0.102623	0.504	0.502	1	1	0
Acvrl1	0	0.107538	0.507	0.513	1	1	0
Clec4a1	0	0.154231	0.579	0.631	1	1	0
Atp1b3	1	-0.378066	0.613	0.617	1	1	0

## Sheet: 2B
Column1	p_val	avg_log2FC	pct.1	pct.2	p_val_adj
Adam8	1.33543e-214	2.10021	0.542	0.247	2.10718e-210
Thbs1	5.23651e-184	1.68812	0.528	0.234	8.26269e-180
Acp5	2.40956e-117	1.5314	0.463	0.253	3.80205e-113
Vcan	5.47352e-81	1.38001	0.461	0.303	8.63667e-77
Apoe	2.31268e-62	1.37008	0.9	0.907	3.64918e-58
Slc15a3	3.93624e-283	1.35812	0.891	0.712	6.21099e-279
Hmox1	2.89415e-114	1.29436	0.744	0.573	4.56668e-110
Slc7a8	1.46605e-102	1.17937	0.468	0.264	2.31327e-98
Id2	9.14004e-115	1.12502	0.698	0.548	1.44221e-110
Tnfrsf11a	2.34654e-98	1.08222	0.46	0.253	3.7026e-94
Spp1	2.06903e-81	1.02983	0.501	0.305	3.26473e-77
C1qb	7.7453e-62	1.02415	0.513	0.37	1.22213e-57
Slc48a1	1.40411e-49	0.969106	0.465	0.342	2.21555e-45
Txnrd1	5.41447e-96	0.936541	0.528	0.326	8.5435e-92
Mt1	9.51515e-95	0.935039	0.714	0.562	1.5014e-90
Manf	5.13683e-94	0.911724	0.576	0.392	8.10541e-90
Slc3a2	1.33042e-97	0.897699	0.579	0.39	2.09927e-93
Hspa8	9.80474e-258	0.858193	0.908	0.738	1.54709e-253
Basp1	1.0509e-56	0.844265	0.463	0.316	1.65822e-52
Tgm2	1.5529e-117	0.836002	0.742	0.612	2.45032e-113
Ctsd	1.47878e-47	0.805269	0.781	0.698	2.33336e-43
Abca1	6.04925e-80	0.790568	0.542	0.35	9.54512e-76
Fcgr1	2.53868e-102	0.787872	0.582	0.362	4.00578e-98
Kdm6b	1.15661e-45	0.77707	0.472	0.344	1.82501e-41
Rgs1	2.48357e-65	0.770899	0.471	0.3	3.91883e-61
Marcks	4.15056e-114	0.761219	0.805	0.678	6.54917e-110
Gpr35	1.4351e-63	0.761216	0.565	0.418	2.26445e-59
Ier3	7.479e-46	0.754808	0.489	0.354	1.18011e-41
Slc2a1	1.42372e-58	0.75122	0.456	0.295	2.24649e-54
Hspa5	9.06856e-77	0.747007	0.606	0.45	1.43093e-72
Cd93	2.84554e-79	0.739747	0.631	0.467	4.48998e-75
Evl	1.64628e-68	0.738357	0.724	0.629	2.59767e-64
Itm2c	1.21538e-73	0.709458	0.718	0.62	1.91775e-69
Map2k3	9.59359e-48	0.697846	0.468	0.333	1.51377e-43
Clec4d	1.36198e-70	0.694989	0.519	0.326	2.14906e-66
Clec4e	1.62898e-32	0.686125	0.49	0.387	2.57037e-28
Ninj1	2.97573e-93	0.672906	0.708	0.527	4.69541e-89
Tcirg1	3.41774e-82	0.660861	0.735	0.612	5.39286e-78
Ms4a6d	3.62233e-107	0.657891	0.67	0.439	5.71567e-103
C5ar1	3.60368e-149	0.650669	0.836	0.588	5.68624e-145
Grn	8.19332e-141	0.645866	0.97	0.945	1.29282e-136
Ms4a4a	1.39745e-86	0.645364	0.686	0.494	2.20504e-82
Mafb	2.71506e-106	0.633221	0.802	0.618	4.28409e-102
Bcl2a1b	2.04336e-28	0.618909	0.455	0.362	3.22422e-24
Cndp2	9.09342e-53	0.614035	0.56	0.424	1.43485e-48
Snx18	4.00982e-54	0.60935	0.587	0.449	6.3271e-50
Cd14	1.78948e-92	0.605742	0.78	0.56	2.82361e-88
Ptms	2.2728e-51	0.600492	0.655	0.547	3.58625e-47
BC005537	2.87992e-122	0.587013	0.914	0.857	4.54422e-118
Sh2b2	1.13369e-34	0.58295	0.468	0.354	1.78885e-30
Ctsb	6.21589e-40	0.575431	0.994	0.998	9.80805e-36
Lrrc59	6.31991e-61	0.567976	0.645	0.496	9.97218e-57
Atp6v1a	5.94502e-67	0.561747	0.702	0.567	9.38065e-63
Kctd12	3.68372e-75	0.557153	0.807	0.698	5.81254e-71
Fth1	1.21328e-136	0.544028	0.992	0.982	1.91444e-132
Cfl1	1.98201e-271	0.53128	0.998	0.987	3.12741e-267
Ikbke	8.51081e-65	0.525927	0.648	0.459	1.34292e-60
Tuba1c	4.87505e-65	0.518652	0.67	0.505	7.69234e-61
Itprid2	5.45996e-38	0.517897	0.523	0.399	8.61527e-34
Eid1	1.90111e-37	0.516817	0.627	0.541	2.99976e-33
Picalm	2.46256e-55	0.509559	0.645	0.507	3.88567e-51
Pik3ap1	4.72042e-51	0.506298	0.715	0.623	7.44835e-47
P4hb	7.05248e-63	0.506098	0.818	0.735	1.11281e-58
Mmp14	3.36548e-32	0.502713	0.516	0.403	5.31039e-28
Tmem104	2.31953e-27	0.501841	0.47	0.373	3.65999e-23
Tlr2	4.994e-35	0.497234	0.485	0.368	7.88002e-31
Ywhag	4.26619e-98	0.492327	0.878	0.741	6.73163e-94
Psmb5	3.33584e-34	0.485511	0.502	0.384	5.26362e-30
Sem1	1.46171e-49	0.482562	0.735	0.649	2.30644e-45
Myl12a	8.62578e-65	0.478031	0.751	0.628	1.36106e-60
Blvra	4.46582e-24	0.476382	0.47	0.381	7.04662e-20
Psmd1	1.5088e-29	0.471193	0.455	0.344	2.38074e-25
Adap2	3.37852e-38	0.468354	0.554	0.423	5.33097e-34
Rap2b	1.05971e-29	0.466281	0.522	0.42	1.67212e-25
Vcp	9.27647e-67	0.465976	0.793	0.688	1.46373e-62
Naa50	4.47952e-27	0.465651	0.471	0.372	7.06824e-23
Sdf2l1	1.99592e-16	0.464734	0.458	0.392	3.14937e-12
Lgmn	5.31941e-35	0.461245	0.716	0.685	8.3935e-31
Dnajb11	2.94739e-31	0.460429	0.536	0.429	4.65069e-27
Msr1	1.03675e-61	0.453881	0.777	0.638	1.63589e-57
Wdfy3	3.19632e-37	0.452063	0.556	0.438	5.04347e-33
Arl8a	1.02068e-31	0.444593	0.523	0.411	1.61052e-27
Rab32	1.3468e-53	0.44317	0.728	0.6	2.12511e-49
Gusb	6.53929e-35	0.441914	0.669	0.584	1.03184e-30
Edem1	3.58872e-41	0.441166	0.748	0.669	5.66265e-37
Pdia4	1.47555e-26	0.44081	0.488	0.386	2.32827e-22
Ifi207	4.85125e-39	0.440571	0.579	0.445	7.65478e-35
Sdc3	1.25571e-25	0.439139	0.67	0.634	1.98138e-21
Osbpl8	1.1833e-14	0.435893	0.535	0.486	1.86713e-10
Cox5a	1.80154e-34	0.432883	0.549	0.428	2.84264e-30
Efhd2	1.55891e-59	0.430551	0.845	0.748	2.45981e-55
Atp6v0c	1.65919e-96	0.42993	0.909	0.811	2.61804e-92
Ostc	2.3009e-26	0.427805	0.557	0.465	3.63059e-22
Zfp36	8.53316e-45	0.42573	0.95	0.946	1.34645e-40
Akr1a1	2.24706e-123	0.425198	0.979	0.96	3.54563e-119
Ssr2	5.10171e-20	0.42215	0.537	0.467	8.04999e-16
Slc39a1	2.02707e-64	0.4214	0.814	0.705	3.19851e-60
Daglb	1.20209e-15	0.416987	0.46	0.394	1.89678e-11
Cdkn1a	3.77252e-24	0.415516	0.528	0.423	5.95265e-20
Niban2	5.68529e-55	0.411947	0.745	0.605	8.97082e-51
Rhog	3.42886e-39	0.410273	0.646	0.525	5.4104e-35
Lgals3bp	3.74835e-23	0.410147	0.589	0.527	5.91453e-19
Fcgr4	7.01153e-40	0.404692	0.474	0.327	1.10635e-35
Creg1	4.27928e-23	0.397525	0.7	0.645	6.75228e-19
Fosl2	1.2183e-12	0.394264	0.472	0.414	1.92236e-08
Actg1	7.18914e-63	0.391541	0.968	0.965	1.13437e-58
P4ha1	1.77527e-20	0.391502	0.456	0.366	2.8012e-16
Ahsa1	9.44148e-22	0.390705	0.466	0.372	1.48977e-17
Gna13	2.07281e-63	0.390102	0.848	0.736	3.27068e-59
Ctss	3.67859e-93	0.385499	0.998	0.995	5.80444e-89
Rnf213	1.20886e-27	0.381335	0.52	0.407	1.90746e-23
Cox17	1.41024e-24	0.381185	0.483	0.379	2.22522e-20
Per1	2.22965e-20	0.378634	0.459	0.369	3.51817e-16
Lipa	4.83483e-08	0.376801	0.628	0.622	0.000762889
Psmc5	2.70725e-26	0.376434	0.546	0.443	4.27176e-22
Dynll1	1.20686e-24	0.375628	0.502	0.396	1.9043e-20
Cops9	1.06609e-41	0.374752	0.744	0.63	1.68218e-37
Arf1	4.92835e-51	0.37343	0.825	0.748	7.77645e-47
Usp25	1.3254e-26	0.372933	0.564	0.463	2.09135e-22
Hsp90b1	2.98717e-22	0.371656	0.576	0.502	4.71346e-18
Ly86	9.22361e-29	0.370549	0.56	0.445	1.45539e-24
Irf7	1.86364e-23	0.366804	0.47	0.358	2.94063e-19
Mlec	6.89271e-16	0.365527	0.484	0.411	1.0876e-11
Vmp1	1.70756e-35	0.364127	0.687	0.577	2.69435e-31
Ctsz	3.19803e-116	0.363872	0.988	0.968	5.04618e-112
Aif1	4.14615e-32	0.359353	0.537	0.414	6.5422e-28
Xbp1	7.55891e-35	0.358741	0.755	0.672	1.19272e-30
Nfkbia	2.68689e-31	0.358207	0.8	0.739	4.23964e-27
Psme3	4.50085e-20	0.354474	0.475	0.383	7.10189e-16
Plekho1	2.98645e-32	0.351629	0.725	0.639	4.71232e-28
Cfp	9.85062e-81	0.351072	0.863	0.687	1.55433e-76
Mbd3	1.46896e-18	0.349732	0.458	0.371	2.31787e-14
Pfn1	8.88046e-80	0.349407	0.962	0.915	1.40125e-75
Csf2rb	4.22376e-23	0.348029	0.59	0.5	6.66467e-19
Abr	6.63635e-21	0.347084	0.575	0.492	1.04715e-16
Fam20c	1.23221e-32	0.345532	0.608	0.474	1.9443e-28
Atp6v1c1	1.90299e-15	0.342477	0.451	0.378	3.00272e-11
Plec	1.02656e-29	0.342277	0.748	0.665	1.61981e-25
Ist1	4.85313e-18	0.33788	0.522	0.442	7.65775e-14
Chchd2	5.72827e-45	0.337329	0.847	0.79	9.03864e-41
Eif3g	4.91394e-16	0.336509	0.461	0.384	7.7537e-12
Srsf9	4.95012e-30	0.335514	0.714	0.624	7.8108e-26
Prrc2a	7.61168e-17	0.334913	0.46	0.378	1.20105e-12
Timm13	3.00492e-19	0.334595	0.482	0.392	4.74146e-15
Lrp10	2.08109e-22	0.333799	0.725	0.669	3.28375e-18
Hexa	1.7103e-23	0.333753	0.709	0.66	2.69868e-19
Plek	4.05576e-42	0.33304	0.874	0.808	6.39958e-38
Snrnp70	3.04957e-14	0.332912	0.454	0.385	4.81192e-10
Mcfd2	2.14534e-17	0.331634	0.488	0.405	3.38513e-13
Atp2a2	3.29146e-27	0.331056	0.673	0.584	5.19359e-23
Atp1a1	1.69966e-75	0.329957	0.979	0.94	2.68189e-71
Dgkz	1.87e-27	0.329559	0.787	0.746	2.95067e-23
Cox6b1	3.41094e-16	0.326531	0.549	0.482	5.38211e-12
Prdx1	2.46189e-31	0.325972	0.612	0.514	3.88462e-27
Nisch	4.66496e-23	0.325236	0.641	0.564	7.36084e-19
Clta	4.35382e-95	0.323397	0.988	0.973	6.86989e-91
Camta2	5.82939e-16	0.321853	0.508	0.436	9.1982e-12
Dok2	5.69388e-22	0.32002	0.484	0.373	8.98438e-18
Lgals3	3.21854e-52	0.318953	0.977	0.916	5.07853e-48
Npc2	9.80328e-43	0.316555	0.882	0.816	1.54686e-38
Ogdh	1.07595e-21	0.31613	0.617	0.538	1.69773e-17
Cotl1	7.30212e-69	0.31499	0.98	0.968	1.1522e-64
P2ry6	2.59793e-17	0.314363	0.535	0.461	4.09928e-13
C3ar1	1.59739e-18	0.314214	0.54	0.446	2.52051e-14
Vat1	7.37285e-15	0.309404	0.595	0.541	1.16336e-10
Myl6	5.80392e-13	0.309321	0.473	0.412	9.158e-09
Chil3	9.82136e-12	0.309085	0.58	0.532	1.54971e-07
Srgn	3.42051e-29	0.308589	0.974	0.974	5.39723e-25
U2af2	1.14836e-16	0.30715	0.533	0.456	1.81199e-12
Pgam1	1.2032e-42	0.307062	0.743	0.593	1.89852e-38
Ddx21	1.34603e-15	0.306798	0.528	0.454	2.1239e-11
F13a1	3.9788e-16	0.306106	0.576	0.498	6.27816e-12
Nfe2l2	2.29254e-19	0.305068	0.722	0.667	3.61739e-15
Cox5b	2.5174e-21	0.303439	0.651	0.579	3.97221e-17
Bax	2.50033e-42	0.30291	0.846	0.754	3.94527e-38
Dhx38	2.59019e-13	0.299752	0.538	0.476	4.08706e-09
P2rx4	6.40339e-12	0.298472	0.504	0.447	1.01039e-07
Litaf	1.00244e-23	0.297118	0.599	0.5	1.58175e-19
Cebpb	5.09436e-38	0.29631	0.979	0.939	8.03839e-34
Sdcbp	9.12658e-37	0.294775	0.911	0.878	1.44008e-32
Vasp	1.95335e-16	0.294235	0.62	0.55	3.08219e-12
Mydgf	2.47283e-12	0.292339	0.479	0.414	3.90187e-08
Trafd1	1.98893e-14	0.29118	0.518	0.442	3.13833e-10
Lrrc25	5.92524e-31	0.290999	0.782	0.684	9.34943e-27
Ap3d1	3.66486e-12	0.290137	0.459	0.396	5.78279e-08
Dnaja2	5.25508e-16	0.289283	0.483	0.399	8.292e-12
H3f3a	5.73663e-24	0.288317	0.956	0.95	9.05182e-20
Arrb2	8.20637e-26	0.286656	0.755	0.684	1.29488e-21
Man2a1	6.10436e-28	0.286487	0.708	0.592	9.63207e-24
Atp6ap2	4.23088e-15	0.283787	0.558	0.494	6.6759e-11
Arhgef2	1.63604e-16	0.283666	0.564	0.49	2.58151e-12
Gnai2	3.18947e-20	0.283557	0.916	0.923	5.03267e-16
Rab21	5.66153e-16	0.28303	0.575	0.503	8.93334e-12
Slfn2	5.37221e-38	0.280895	0.811	0.695	8.47681e-34
Serf2	2.61644e-26	0.277776	0.838	0.799	4.12848e-22
Irf2bp2	1.43878e-27	0.274102	0.857	0.78	2.27026e-23
Ndufa2	7.23142e-20	0.27387	0.669	0.589	1.14105e-15
Lcp1	2.8063e-45	0.273293	0.982	0.958	4.42806e-41
Cln8	8.37027e-12	0.273107	0.493	0.428	1.32074e-07
Gns	9.26489e-14	0.272658	0.614	0.563	1.46191e-09
Ctsl	3.32985e-13	0.271947	0.642	0.579	5.25418e-09
Cmklr1	1.68382e-20	0.271143	0.467	0.36	2.6569e-16
Rnf187	1.81126e-12	0.269164	0.539	0.478	2.85798e-08
Ptbp1	3.36345e-14	0.268687	0.553	0.483	5.30719e-10
Mgrn1	1.54779e-10	0.267977	0.463	0.404	2.44225e-06
Dnajc3	3.56922e-07	0.266833	0.463	0.424	0.00563188
Ehd4	2.23909e-13	0.265606	0.602	0.543	3.53307e-09
Calr	5.70461e-18	0.265383	0.67	0.603	9.0013e-14
Ap2s1	4.11915e-14	0.263797	0.542	0.471	6.4996e-10
Ccr5	1.63581e-23	0.259556	0.529	0.404	2.58115e-19
Atp6v1b2	5.80961e-32	0.258598	0.884	0.813	9.16699e-28
Szrd1	1.94709e-10	0.2584	0.461	0.402	3.07231e-06
Ldha	3.02698e-53	0.258084	0.862	0.706	4.77627e-49
Card19	2.14214e-25	0.256595	0.652	0.537	3.38009e-21
Cd300lb	8.8695e-09	0.253825	0.587	0.549	0.000139952
Hmgcl	7.12675e-13	0.253423	0.556	0.488	1.12453e-08
Plekhj1	6.5421e-13	0.253013	0.492	0.418	1.03228e-08
Tapbp	1.32825e-18	0.251723	0.759	0.698	2.09584e-14
Srsf6	4.70927e-16	0.250989	0.624	0.554	7.43076e-12
Nrros	4.32575e-26	0.249389	0.824	0.761	6.82561e-22
Cd38	7.35694e-09	0.248469	0.486	0.427	0.000116085
Srp9	1.62452e-08	0.248431	0.526	0.485	0.000256333
Rnf149	2.55416e-23	0.247517	0.766	0.681	4.03021e-19
Pkm	5.18049e-38	0.247174	0.908	0.829	8.1743e-34
Cxcl2	2.51483e-30	0.246352	0.514	0.379	3.96815e-26
Arf3	5.26957e-12	0.243665	0.614	0.556	8.31485e-08
Jun	1.14307e-17	0.241975	0.848	0.788	1.80365e-13
Atp5b	2.16664e-10	0.241804	0.601	0.551	3.41874e-06
Rbm3	9.71324e-08	0.240987	0.485	0.443	0.00153265
Snrpf	7.51508e-09	0.240754	0.492	0.439	0.00011858
Ndufa3	2.89434e-13	0.240484	0.716	0.673	4.56697e-09
Cebpa	1.85905e-10	0.238713	0.641	0.596	2.9334e-06
Oaz1	1.18741e-10	0.237487	0.508	0.444	1.87362e-06
Atp5j2	1.91945e-10	0.23679	0.56	0.507	3.02871e-06
Nfkb2	5.41882e-07	0.234931	0.528	0.493	0.00855036
F10	1.38918e-06	0.234425	0.673	0.646	0.0219198
M6pr	1.00178e-22	0.232007	0.794	0.738	1.58071e-18
Atf3	5.5032e-11	0.231873	0.576	0.515	8.68349e-07
Ndufb1	4.23221e-08	0.23169	0.484	0.435	0.000667801
Prelid1	3.26786e-08	0.22939	0.509	0.465	0.000515636
Mcl1	5.44682e-32	0.228225	0.98	0.962	8.59454e-28
Atp6v1g1	2.11816e-14	0.228061	0.648	0.588	3.34225e-10
Tspo	1.10847e-07	0.227698	0.792	0.767	0.00174906
Ndufs2	5.84006e-11	0.224403	0.551	0.489	9.21503e-07
Slc11a1	3.60998e-23	0.224394	0.841	0.772	5.69618e-19
Dazap1	1.46751e-09	0.224034	0.542	0.486	2.31559e-05
Camk2d	4.54473e-11	0.223741	0.517	0.447	7.17113e-07
Tmod3	1.1709e-08	0.222876	0.583	0.545	0.000184757
Aamp	2.41892e-10	0.221132	0.514	0.45	3.81681e-06
Tyrobp	3.06186e-46	0.21947	0.998	0.986	4.83132e-42
Zfp710	3.05403e-05	0.217212	0.492	0.46	0.481895
Peds1	1.28053e-13	0.215668	0.577	0.503	2.02054e-09
Tnfaip2	3.42648e-13	0.214864	0.498	0.422	5.40664e-09
Ybx1	6.206e-17	0.214362	0.774	0.711	9.79244e-13
Trim8	8.75078e-12	0.213802	0.61	0.548	1.38079e-07
Eif5a	1.81961e-11	0.212909	0.634	0.576	2.87117e-07
Il10rb	6.08545e-15	0.212623	0.726	0.666	9.60223e-11
Hnrnpm	3.05381e-14	0.212515	0.727	0.685	4.81861e-10
Pdia3	1.39746e-09	0.212195	0.655	0.616	2.20506e-05
Syk	1.06659e-16	0.212116	0.854	0.808	1.68298e-12
Hnrnpu	9.4167e-10	0.21167	0.547	0.492	1.48586e-05
Mlf2	1.62505e-08	0.211012	0.534	0.483	0.000256416
Adam9	4.98831e-16	0.210719	0.64	0.551	7.87105e-12
Gpsm3	9.17374e-07	0.20837	0.631	0.606	0.0144752
Txndc17	9.66516e-10	0.207616	0.507	0.442	1.52507e-05
Kdm2a	1.67808e-06	0.207202	0.604	0.577	0.0264784
Id3	5.27754e-08	0.205611	0.585	0.505	0.000832743
Vav1	4.18464e-13	0.205245	0.603	0.524	6.60294e-09
Hdlbp	1.41732e-05	0.204059	0.491	0.453	0.223638
Itgb5	1.84314e-12	0.201674	0.571	0.502	2.90828e-08
Slc16a10	1.60366e-08	0.200288	0.503	0.446	0.000253041
Rpn1	2.13297e-08	0.199672	0.655	0.626	0.000336562
Psmb2	7.88434e-07	0.199621	0.494	0.452	0.0124407
Ppp1r9b	2.42672e-13	0.198409	0.762	0.716	3.82912e-09
Slfn5	1.81247e-15	0.198213	0.522	0.433	2.8599e-11
Ndufb7	1.85909e-06	0.197854	0.502	0.462	0.0293346
Pdia6	2.77397e-08	0.196729	0.574	0.525	0.000437705
Dab2	0.0416456	0.195191	0.511	0.513	1
Lilrb4a	1.93645e-23	0.19253	0.833	0.728	3.05553e-19
Rnasek	7.35424e-13	0.19215	0.751	0.709	1.16043e-08
Cers2	1.83359e-07	0.191682	0.515	0.466	0.00289323
Pitpna	2.06611e-28	0.191626	0.966	0.943	3.26011e-24
Cmtm7	7.0947e-08	0.191559	0.603	0.553	0.00111947
Mfsd1	1.27242e-09	0.190875	0.59	0.532	2.00776e-05
Rnpep	1.15402e-10	0.190621	0.711	0.654	1.82093e-06
Dad1	7.83816e-08	0.19005	0.57	0.522	0.00123678
Ndufv3	3.09912e-06	0.18962	0.492	0.449	0.048901
Itgav	1.44907e-06	0.18921	0.515	0.48	0.0228649
Ssbp4	1.72335e-06	0.189091	0.46	0.413	0.0271927
E2f4	1.25965e-06	0.188744	0.46	0.412	0.0198761
Rrbp1	8.82525e-12	0.185264	0.762	0.726	1.39254e-07
Marcksl1	0.0616138	0.183783	0.56	0.554	1
Snx3	3.40385e-14	0.183132	0.757	0.697	5.37093e-10
Wfdc17	3.78725e-31	0.18299	0.604	0.452	5.97591e-27
Abracl	4.50004e-07	0.181737	0.48	0.429	0.00710061
Lrch4	0.000339979	0.180576	0.548	0.531	1
Ywhae	3.27907e-07	0.179055	0.489	0.439	0.00517405
Tcf25	3.2236e-09	0.178714	0.689	0.645	5.08653e-05
Grina	0.000368005	0.177846	0.637	0.621	1
Ctsc	9.58829e-27	0.177755	0.896	0.792	1.51294e-22
Rab1a	1.0349e-12	0.176204	0.795	0.755	1.63296e-08
Ik	1.05878e-05	0.175832	0.493	0.455	0.167065
Irf8	3.83104e-07	0.175042	0.603	0.557	0.006045
Myd88	3.51677e-09	0.174744	0.669	0.619	5.54912e-05
Tatdn2	1.52965e-07	0.174442	0.504	0.451	0.00241363
Smdt1	6.80526e-07	0.173862	0.7	0.672	0.010738
Cstb	5.64215e-46	0.173632	0.857	0.709	8.90275e-42
Cbl	2.13199e-09	0.172626	0.61	0.553	3.36407e-05
Chd4	2.68334e-05	0.17085	0.491	0.454	0.423405
Map2k2	1.71082e-07	0.167527	0.496	0.444	0.00269951
Vps26a	1.12926e-06	0.167442	0.474	0.424	0.0178186
Sdhb	5.89268e-06	0.166861	0.465	0.418	0.0929805
Syncrip	1.29643e-07	0.166423	0.553	0.496	0.00204564
Fcgr3	1.68486e-12	0.165602	0.762	0.695	2.65854e-08
Myof	1.71928e-11	0.164506	0.59	0.516	2.71285e-07
Hnrnpl	3.4813e-05	0.162782	0.515	0.483	0.549314
Pim1	0.185853	0.162204	0.611	0.626	1
Eif4a1	0.000101431	0.160603	0.461	0.426	1
Gnb1	2.01116e-12	0.158723	0.856	0.81	3.17341e-08
D8Ertd738e	1.72555e-05	0.15783	0.488	0.444	0.272275
Sh3bp2	1.44553e-06	0.157758	0.621	0.581	0.0228091
Wdr1	1.17166e-11	0.157593	0.786	0.75	1.84876e-07
Rab1b	3.75433e-08	0.154818	0.649	0.6	0.000592395
Atp13a2	1.05508e-05	0.154579	0.517	0.478	0.166481
Ubl3	1.17419e-05	0.153691	0.726	0.699	0.185276
Tmem256	0.000169832	0.153209	0.553	0.526	1
Trib1	0.00010768	0.152929	0.453	0.413	1
Adam17	1.03442e-09	0.151918	0.685	0.626	1.63221e-05
Slc25a3	1.95338e-09	0.150015	0.739	0.688	3.08223e-05
Map7d1	6.14699e-08	0.149982	0.746	0.713	0.000969934
Ctnnb1	0.00519372	0.149746	0.544	0.52	1
Copz1	0.000348611	0.149294	0.621	0.605	1
Eif4g2	5.9292e-07	0.145502	0.771	0.763	0.00935569
Fcer1g	3.35841e-22	0.143831	0.997	0.989	5.29923e-18
Taldo1	2.5832e-14	0.143774	0.821	0.772	4.07603e-10
Ndufs8	0.000714556	0.143759	0.467	0.436	1
Prdx5	1.30283e-12	0.14375	0.956	0.928	2.05573e-08
Itga5	2.46142e-13	0.143633	0.564	0.48	3.88388e-09
Ak2	0.00895455	0.143542	0.491	0.474	1
Tbcb	9.82939e-06	0.143532	0.526	0.479	0.155098
Psap	2.03828e-08	0.142247	0.994	0.995	0.000321621
Emb	6.72469e-08	0.142193	0.607	0.552	0.00106109
Hcls1	2.05863e-15	0.140146	0.916	0.866	3.24831e-11
Cdk9	0.00209642	0.139583	0.542	0.525	1
Ap2m1	1.95771e-06	0.137064	0.648	0.609	0.0308907
Rpn2	0.0132157	0.134583	0.473	0.455	1
Rab5if	7.49934e-06	0.133753	0.641	0.595	0.118332
Arf5	1.73676e-07	0.133127	0.757	0.721	0.00274043
Ndufb10	0.000657661	0.132825	0.491	0.457	1
H1f4	0.00465436	0.13264	0.585	0.566	1
Cyth4	2.32689e-10	0.132136	0.769	0.706	3.67161e-06
Jpt1	0.000286191	0.128233	0.715	0.701	1
Ppib	6.52185e-05	0.128074	0.75	0.745	1
Aldoa	4.64626e-20	0.128054	0.855	0.75	7.33134e-16
Srrm2	0.00067559	0.126363	0.45	0.415	1
Ssb	0.000239318	0.125685	0.456	0.418	1
Arap1	1.21229e-08	0.125201	0.768	0.717	0.000191287
Aph1a	0.000135316	0.124904	0.522	0.484	1
Ndufa1	0.00110143	0.124817	0.509	0.482	1
Atp5e	0.000120384	0.123857	0.628	0.597	1
Rtn3	4.48295e-05	0.123582	0.567	0.527	0.707365
Cbfb	0.000261355	0.123287	0.618	0.582	1
Bak1	0.000147126	0.122734	0.591	0.554	1
Clptm1	1.4535e-05	0.121759	0.595	0.556	0.229347
Slc8b1	0.168647	0.119327	0.456	0.455	1
Arpc1b	1.83017e-13	0.119106	0.989	0.959	2.88782e-09
Tgfbi	7.014e-15	0.118916	0.8	0.731	1.10674e-10
Mvp	3.26877e-05	0.117553	0.601	0.561	0.51578
Fkbp2	0.0189062	0.117383	0.468	0.446	1
Man2b1	0.000597548	0.117012	0.637	0.609	1
Hsp90ab1	0.000382115	0.116432	0.622	0.599	1
Snd1	0.000565358	0.116105	0.733	0.723	1
Pik3cd	0.00121222	0.115757	0.589	0.559	1
Snf8	0.0117589	0.115537	0.462	0.44	1
Cope	0.113	0.11482	0.534	0.532	1
Tnfrsf1a	1.51774e-06	0.114335	0.86	0.851	0.0239485
Zbtb7a	0.00200751	0.114181	0.459	0.427	1
Mbd2	0.000164904	0.113846	0.74	0.726	1
Selenow	0.0678383	0.111666	0.491	0.481	1
Slc6a6	7.29042e-06	0.109679	0.652	0.606	0.115035
Hnrnpf	0.000724108	0.109557	0.53	0.496	1
Rac2	4.68082e-06	0.109478	0.854	0.821	0.0738586
Tgfb1	0.00011073	0.108705	0.885	0.878	1
Cox7c	0.00142699	0.107475	0.506	0.474	1
Grb2	0.00128988	0.106884	0.499	0.464	1
Fam168b	0.000777473	0.106291	0.484	0.448	1
Plaur	0.000772354	0.105772	0.569	0.54	1
Trir	0.000186494	0.105593	0.694	0.658	1
Pnp	0.118732	0.105429	0.498	0.494	1
Atp5d	0.000649834	0.105196	0.528	0.493	1
Rab7	0.000344396	0.104124	0.616	0.579	1
Hmox2	0.0131773	0.103665	0.502	0.484	1
Gnai3	0.00348287	0.103356	0.6	0.581	1
Uba1	0.000342994	0.102612	0.741	0.731	1
Anxa3	1.72272e-07	0.101265	0.675	0.617	0.00271828
Gltp	0.0093982	-0.100527	0.469	0.494	1
Zeb2	2.35363e-05	-0.106024	0.955	0.939	0.37138
Psmb8	0.00380501	-0.106146	0.532	0.557	1
C3	0.0621025	-0.106774	0.626	0.641	1
Ppp6r1	0.0024013	-0.106789	0.453	0.485	1
Cers6	0.0569067	-0.108645	0.556	0.56	1
Tm6sf1	0.168329	-0.109992	0.597	0.592	1
Raly	0.000108618	-0.11109	0.513	0.554	1
Sdf4	2.58066e-05	-0.112423	0.546	0.589	0.407202
Zyx	0.0149475	-0.113689	0.747	0.756	1
Eif4g3	2.21339e-05	-0.114313	0.601	0.64	0.349251
Rsu1	3.1647e-05	-0.114567	0.522	0.564	0.499358
Ifi30	0.87751	-0.114942	0.781	0.728	1
Msrb1	0.0118039	-0.115193	0.809	0.832	1
Tmsb4x	4.17182e-13	-0.115309	1	1	6.58271e-09
H2-K1	2.91967e-07	-0.116368	0.819	0.85	0.00460695
Ccnl1	0.00190077	-0.116993	0.484	0.515	1
Eif3k	3.45511e-06	-0.117319	0.704	0.734	0.0545181
Arpc3	8.82726e-05	-0.117973	0.626	0.652	1
Ddx3x	0.00666643	-0.118027	0.497	0.517	1
Rhoa	1.29381e-07	-0.118245	0.736	0.786	0.0020415
Sppl2a	0.0115171	-0.119504	0.492	0.511	1
Igsf6	0.0672437	-0.120727	0.652	0.638	1
Actr2	2.13921e-05	-0.121648	0.682	0.703	0.337546
Capzb	5.1877e-09	-0.121761	0.918	0.933	8.18567e-05
Emilin2	1.14017e-08	-0.122314	0.705	0.762	0.000179907
Srsf5	2.6507e-06	-0.122956	0.597	0.642	0.0418253
Itgal	0.544726	-0.12404	0.609	0.565	1
Il6ra	0.000837088	-0.125648	0.477	0.511	1
Tnfaip8l2	0.00410853	-0.125993	0.461	0.481	1
Wdr26	1.22647e-07	-0.129029	0.827	0.84	0.00193524
Nckap1l	3.0145e-05	-0.129402	0.743	0.753	0.475659
Zfand5	2.10818e-05	-0.129466	0.711	0.738	0.33265
Pgk1	0.262129	-0.130815	0.545	0.534	1
Arhgdib	1.50183e-21	-0.131215	0.873	0.924	2.36974e-17
Lyn	0.000740265	-0.133047	0.682	0.696	1
Hip1	0.0264958	-0.134298	0.555	0.558	1
Rab14	0.000144672	-0.134665	0.534	0.565	1
Stx4a	0.00248427	-0.134731	0.47	0.492	1
Ly6e	0.296462	-0.135694	0.913	0.877	1
Ptprj	0.00416206	-0.136069	0.562	0.576	1
Rab8b	9.67602e-05	-0.13643	0.643	0.661	1
Cul3	0.000256496	-0.137212	0.473	0.505	1
Lrrfip1	0.00395899	-0.138126	0.631	0.646	1
Itpkb	0.0536377	-0.138697	0.49	0.486	1
Akt1	2.81592e-11	-0.138888	0.793	0.836	4.44324e-07
Anxa7	0.000189093	-0.139102	0.488	0.521	1
Ctsh	0.00265233	-0.140729	0.794	0.786	1
Tmbim6	2.73449e-07	-0.141416	0.58	0.624	0.00431476
Tifab	0.00744199	-0.144116	0.516	0.533	1
Pirb	0.0587698	-0.144177	0.871	0.827	1
Btg1	1.72654e-05	-0.145374	0.547	0.591	0.272431
Ndfip1	5.36947e-09	-0.14592	0.616	0.67	8.47248e-05
Nmt1	2.16634e-06	-0.148426	0.562	0.603	0.0341826
Ralb	2.93226e-05	-0.151365	0.463	0.502	0.462682
Sh3bgrl	5.77064e-05	-0.152024	0.605	0.626	0.91055
Ptk2b	0.588262	-0.152065	0.56	0.544	1
Arhgef10l	2.61124e-06	-0.152801	0.481	0.529	0.0412027
Ppp2r5a	2.17871e-08	-0.153462	0.644	0.694	0.000343779
Evi2a	0.00635655	-0.154374	0.472	0.489	1
Apbb1ip	7.7709e-11	-0.15534	0.846	0.851	1.22617e-06
Plod3	1.17225e-06	-0.155489	0.662	0.691	0.018497
Esyt1	1.42755e-09	-0.156629	0.592	0.633	2.25253e-05
Gsr	0.627859	-0.157966	0.663	0.62	1
H13	2.21466e-06	-0.15851	0.466	0.513	0.0349451
Ifngr2	1.48568e-05	-0.160542	0.521	0.554	0.234426
Ilk	1.83078e-06	-0.160544	0.507	0.548	0.0288878
Drap1	1.31404e-08	-0.160755	0.544	0.594	0.000207342
Ywhab	1.06237e-09	-0.160898	0.575	0.638	1.67631e-05
Gdi2	0.000128114	-0.161906	0.5	0.523	1
Sh3glb1	4.08129e-09	-0.163201	0.662	0.708	6.43987e-05
Fau	5.62001e-16	-0.164399	0.933	0.943	8.86782e-12
Tut7	8.49178e-07	-0.165042	0.489	0.536	0.0133992
Atp6v0e	1.7131e-05	-0.166786	0.628	0.648	0.270311
Mia2	0.000134533	-0.1668	0.505	0.535	1
Smap2	9.60893e-06	-0.17485	0.57	0.592	0.151619
Uqcrfs1	2.26272e-05	-0.178432	0.457	0.495	0.357034
Itgb1	2.02905e-14	-0.17962	0.754	0.798	3.20163e-10
Sf3b1	1.03164e-10	-0.183668	0.682	0.729	1.62782e-06
Gabarap	4.53028e-09	-0.183863	0.735	0.74	7.14833e-05
Cd44	0.000516092	-0.184168	0.888	0.862	1
Adcy7	6.29487e-05	-0.186335	0.478	0.509	0.993267
Fis1	9.4995e-27	-0.186901	0.809	0.887	1.49893e-22
Actn4	1.54326e-07	-0.187466	0.566	0.598	0.00243511
Arhgap9	1.55936e-08	-0.189757	0.51	0.563	0.000246051
Ifnar1	2.19715e-05	-0.190206	0.492	0.524	0.346688
Stab1	0.0125031	-0.190658	0.534	0.526	1
Sh3bgrl3	2.86471e-16	-0.191125	0.943	0.929	4.52022e-12
Colgalt1	3.15188e-06	-0.193756	0.457	0.497	0.0497336
Arrb1	1.72698e-12	-0.194518	0.476	0.55	2.72499e-08
Lamp2	3.7964e-25	-0.194702	0.873	0.889	5.99034e-21
App	1.72344e-30	-0.196058	0.97	0.945	2.71942e-26
Adipor1	2.45784e-19	-0.197735	0.797	0.825	3.87823e-15
Reep5	3.60535e-12	-0.198027	0.647	0.701	5.68888e-08
Smarcc2	2.8301e-11	-0.198393	0.553	0.611	4.46562e-07
Stat6	7.27139e-13	-0.199043	0.619	0.678	1.14735e-08
Ptpn6	1.06571e-09	-0.199046	0.821	0.83	1.68159e-05
Pum2	1.32224e-07	-0.199133	0.469	0.519	0.00208636
Dbnl	2.36404e-06	-0.200375	0.607	0.633	0.0373022
Fli1	2.73082e-10	-0.200605	0.476	0.54	4.30896e-06
Dlgap4	3.90035e-09	-0.202572	0.458	0.516	6.15436e-05
Idh1	0.00148988	-0.203968	0.478	0.49	1
H3f3b	3.02103e-13	-0.204351	0.718	0.772	4.76689e-09
Qki	6.30724e-23	-0.204954	0.784	0.845	9.9522e-19
Eef1a1	9.19995e-60	-0.208395	0.999	1	1.45166e-55
Csk	1.22641e-07	-0.20967	0.51	0.551	0.00193515
Msn	1.61748e-47	-0.212486	0.997	0.997	2.55222e-43
Arpc5	1.58745e-13	-0.21715	0.743	0.772	2.50484e-09
Grk2	6.12253e-10	-0.217906	0.617	0.656	9.66074e-06
Lcp2	1.08421e-06	-0.218254	0.518	0.553	0.0171078
Actr3	1.87553e-11	-0.220128	0.598	0.649	2.95941e-07
Pip5k1c	1.10993e-10	-0.220789	0.497	0.555	1.75136e-06
Xdh	5.12713e-11	-0.223253	0.571	0.627	8.09009e-07
Spi1	4.28849e-15	-0.22445	0.844	0.844	6.76681e-11
Bhlhe40	2.78677e-05	-0.225194	0.537	0.559	0.439724
Ttc7	7.7551e-14	-0.225937	0.525	0.603	1.22368e-09
Ctdsp2	6.16935e-26	-0.230762	0.5	0.633	9.73461e-22
Abcd1	1.10276e-09	-0.230921	0.459	0.516	1.74004e-05
Zfp36l2	3.3917e-51	-0.232677	0.667	0.845	5.35177e-47
Tmsb10	1.59183e-24	-0.23384	0.675	0.768	2.51174e-20
Prkcd	4.28574e-19	-0.234575	0.802	0.832	6.76248e-15
Diaph1	6.03197e-13	-0.236497	0.614	0.664	9.51785e-09
Ppt1	3.24921e-05	-0.238068	0.458	0.485	0.512692
Ikbkb	2.64737e-08	-0.241696	0.456	0.506	0.000417728
Nptn	1.09532e-16	-0.243048	0.603	0.675	1.7283e-12
Wsb1	4.55113e-13	-0.244126	0.533	0.592	7.18124e-09
Dusp3	4.26493e-23	-0.244924	0.836	0.864	6.72963e-19
Reep3	9.56094e-13	-0.247377	0.454	0.523	1.50862e-08
Cd9	0.510354	-0.248745	0.648	0.608	1
Ier2	2.93621e-15	-0.25271	0.51	0.588	4.63304e-11
Gnas	7.474e-34	-0.25407	0.799	0.867	1.17932e-29
Tln1	2.0456e-49	-0.255159	0.933	0.97	3.22776e-45
Cytip	3.90326e-06	-0.255719	0.592	0.61	0.0615895
Eif4a2	9.84969e-15	-0.256905	0.551	0.617	1.55418e-10
Fam32a	1.50908e-12	-0.260408	0.483	0.547	2.38118e-08
Gda	4.74732e-15	-0.261507	0.769	0.808	7.49079e-11
Wasf2	4.74351e-17	-0.262688	0.515	0.59	7.48479e-13
Nucb1	5.61682e-19	-0.263034	0.673	0.72	8.86279e-15
Cyrib	5.36733e-17	-0.264418	0.676	0.732	8.46911e-13
Arpc4	1.35838e-16	-0.26842	0.607	0.66	2.14338e-12
Arpc2	1.28605e-32	-0.273276	0.786	0.839	2.02925e-28
Pid1	8.40375e-06	-0.273673	0.833	0.818	0.132603
Cd52	2.67324e-09	-0.276015	0.874	0.851	4.2181e-05
Rab31	1.54266e-16	-0.277969	0.573	0.635	2.43416e-12
Stom	2.03161e-09	-0.278538	0.468	0.51	3.20567e-05
Plin2	7.82638e-08	-0.278583	0.826	0.73	0.00123492
Macroh2a1	2.06015e-16	-0.278721	0.709	0.759	3.25071e-12
Itm2b	4.18459e-57	-0.279623	0.978	0.995	6.60287e-53
Mob1a	7.31385e-21	-0.283086	0.581	0.662	1.15405e-16
B4galt1	6.19371e-10	-0.288731	0.454	0.509	9.77306e-06
H2-D1	1.14231e-14	-0.2913	0.5	0.567	1.80246e-10
Tpt1	3.80482e-97	-0.292864	0.992	0.997	6.00362e-93
Fyb	2.5043e-18	-0.294703	0.691	0.735	3.95154e-14
Rbms1	4.01717e-23	-0.296116	0.57	0.65	6.33869e-19
Sypl	1.27789e-15	-0.296138	0.474	0.541	2.01638e-11
Fmnl1	2.95257e-22	-0.300418	0.63	0.722	4.65886e-18
Cd300ld	6.71817e-14	-0.300502	0.488	0.55	1.06006e-09
Anxa1	3.30385e-09	-0.307145	0.557	0.595	5.21314e-05
Leng8	4.6877e-17	-0.309126	0.468	0.545	7.39673e-13
Hnrnpa1	7.20692e-19	-0.310901	0.468	0.55	1.13718e-14
Capns1	4.55614e-22	-0.313121	0.556	0.627	7.18913e-18
Eef1b2	5.3953e-19	-0.315891	0.542	0.608	8.51325e-15
Plcg2	1.19617e-19	-0.319688	0.5	0.584	1.88743e-15
Tmem50a	8.33455e-45	-0.320591	0.706	0.805	1.31511e-40
Glud1	4.2404e-25	-0.321446	0.722	0.783	6.69092e-21
Arl6ip5	3.32494e-24	-0.321694	0.515	0.61	5.24643e-20
Rap1a	5.95644e-22	-0.32196	0.582	0.658	9.39867e-18
Dazap2	1.51505e-28	-0.325374	0.552	0.653	2.39059e-24
Aldh2	1.97436e-49	-0.330866	0.843	0.887	3.11534e-45
Jak1	5.03399e-33	-0.333639	0.531	0.64	7.94314e-29
Myo1f	4.77244e-43	-0.336754	0.841	0.868	7.53043e-39
Gngt2	1.37064e-30	-0.337841	0.677	0.757	2.16274e-26
Ifngr1	4.04128e-46	-0.338171	0.693	0.814	6.37673e-42
Rassf4	4.30566e-15	-0.342939	0.541	0.596	6.7939e-11
S100a6	3.85002e-27	-0.343079	0.692	0.763	6.07495e-23
Tacc1	1.29289e-26	-0.345343	0.496	0.59	2.04006e-22
Ncf2	2.50127e-39	-0.354708	0.826	0.865	3.94676e-35
Capg	2.03693e-06	-0.355055	0.621	0.596	0.0321408
Ifitm2	9.07191e-115	-0.356045	0.977	0.99	1.43146e-110
Mef2a	2.44509e-28	-0.358959	0.563	0.65	3.85811e-24
Alox5ap	2.39966e-51	-0.361879	0.865	0.919	3.78642e-47
Crip1	1.41614e-10	-0.363771	0.837	0.809	2.23453e-06
Plac8	0.598976	-0.370632	0.573	0.546	1
Clec4a1	2.48199e-25	-0.373061	0.569	0.646	3.91634e-21
Serinc3	2.68971e-58	-0.374873	0.872	0.932	4.24409e-54
Plxnb2	3.02462e-41	-0.38005	0.688	0.768	4.77255e-37
Lims1	2.32553e-40	-0.383041	0.584	0.696	3.66946e-36
Emp3	1.14474e-16	-0.385713	0.94	0.892	1.80628e-12
Ccl9	4.48804e-05	-0.390607	0.79	0.73	0.708168
Macf1	1.38435e-42	-0.390614	0.633	0.725	2.18437e-38
Myadm	1.30225e-31	-0.393923	0.563	0.67	2.05482e-27
Zmiz1	8.60409e-37	-0.396974	0.556	0.662	1.35764e-32
Gpx1	4.47722e-57	-0.399972	0.993	0.991	7.06461e-53
Lyz2	5.26202e-21	-0.404513	0.988	0.981	8.30295e-17
Ncf1	1.65265e-18	-0.408558	0.679	0.724	2.60771e-14
Adam15	3.49037e-27	-0.411018	0.578	0.651	5.50746e-23
Rnf130	2.05986e-45	-0.411211	0.63	0.726	3.25025e-41
Notch2	3.60001e-31	-0.413222	0.458	0.568	5.68045e-27
Fxyd5	1.40506e-58	-0.414358	0.811	0.862	2.21705e-54
Cd36	7.47319e-14	-0.419418	0.533	0.62	1.17919e-09
Itgb2	7.09609e-60	-0.419447	0.983	0.956	1.11969e-55
Scarb1	4.51306e-22	-0.423059	0.469	0.541	7.12115e-18
Anxa2	2.41692e-29	-0.423426	0.915	0.899	3.81365e-25
Arhgef1	1.72449e-60	-0.42567	0.673	0.805	2.72108e-56
Dhrs3	7.09708e-34	-0.425682	0.692	0.699	1.11985e-29
Degs1	8.07699e-56	-0.428702	0.532	0.666	1.27447e-51
Sri	8.34586e-42	-0.430374	0.48	0.611	1.31689e-37
Mpp1	1.81372e-29	-0.430752	0.501	0.588	2.86186e-25
Mknk2	1.90168e-49	-0.431561	0.528	0.669	3.00066e-45
Nr4a1	1.25224e-35	-0.435386	0.542	0.651	1.97591e-31
Rap1b	1.97064e-89	-0.44149	0.948	0.98	3.10947e-85
Arhgap45	2.63675e-65	-0.443423	0.583	0.758	4.16053e-61
Itga4	6.32025e-34	-0.445392	0.454	0.56	9.97272e-30
Sgk1	3.76403e-44	-0.447578	0.506	0.635	5.93926e-40
B2m	4.35415e-92	-0.447588	0.828	0.931	6.87042e-88
Clec4a3	5.46112e-38	-0.448279	0.614	0.692	8.6171e-34
Metrnl	1.17168e-30	-0.453356	0.745	0.777	1.84879e-26
Cd47	4.61221e-92	-0.457454	0.817	0.888	7.2776e-88
Ncoa3	2.73295e-45	-0.459703	0.509	0.629	4.31232e-41
Fus	7.12426e-39	-0.46825	0.474	0.581	1.12414e-34
Myl12b	6.48138e-46	-0.468868	0.479	0.611	1.0227e-41
Prr13	8.04938e-40	-0.471654	0.483	0.598	1.27011e-35
Rgs2	1.80169e-32	-0.487918	0.478	0.577	2.84288e-28
Cnn2	3.08369e-38	-0.488497	0.532	0.638	4.86576e-34
Gsn	1.58481e-29	-0.489212	0.53	0.606	2.50067e-25
Lyz1	3.05485e-16	-0.490086	0.866	0.845	4.82024e-12
Cd300a	4.16354e-66	-0.490683	0.717	0.821	6.56966e-62
Cd74	0.00013453	-0.502327	0.465	0.485	1
Smpdl3a	1.48082e-30	-0.510464	0.563	0.63	2.33659e-26
Ahnak	9.83507e-56	-0.514371	0.734	0.813	1.55188e-51
Mapk3	1.13887e-62	-0.53104	0.501	0.643	1.79702e-58
Flna	1.33699e-108	-0.531598	0.909	0.922	2.10963e-104
Calm2	6.52625e-44	-0.540183	0.49	0.593	1.02978e-39
S100a4	6.42791e-80	-0.552551	0.742	0.851	1.01426e-75
Lst1	1.52782e-54	-0.555904	0.552	0.677	2.41075e-50
Ccl6	1.29914e-09	-0.559622	0.775	0.762	2.04991e-05
Ifitm3	1.5969e-119	-0.573066	0.804	0.914	2.51975e-115
Cybb	3.54882e-81	-0.582958	0.874	0.892	5.59968e-77
Klf2	2.49632e-164	-0.584001	0.595	0.854	3.93894e-160
Septin9	3.59752e-95	-0.585275	0.628	0.776	5.67653e-91
Itgam	3.16523e-65	-0.587754	0.87	0.879	4.99441e-61
Adgre5	2.00036e-110	-0.598407	0.72	0.866	3.15637e-106
Samhd1	3.77199e-79	-0.600426	0.713	0.842	5.95182e-75
Tnfrsf1b	1.44254e-82	-0.601738	0.673	0.792	2.27618e-78
Fgr	1.58587e-118	-0.632191	0.748	0.851	2.50234e-114
Plbd1	3.36256e-35	-0.646357	0.497	0.58	5.30579e-31
Il10ra	7.35622e-67	-0.659401	0.462	0.613	1.16074e-62
Fcgr2b	1.20475e-62	-0.668007	0.678	0.772	1.90097e-58
Ccr2	9.08024e-29	-0.719685	0.503	0.564	1.43277e-24
Nadk	1.96051e-103	-0.724922	0.594	0.75	3.09348e-99
Sptan1	1.55842e-96	-0.742321	0.491	0.648	2.45903e-92
Nfam1	7.97334e-99	-0.770927	0.472	0.644	1.25811e-94
Dock2	1.83105e-109	-0.795724	0.517	0.676	2.88921e-105
Ptprc	1.48494e-97	-0.807792	0.557	0.7	2.34308e-93
Myo1g	1.5062e-99	-0.811715	0.525	0.696	2.37663e-95
Txnip	2.5471e-162	-0.989456	0.676	0.786	4.01907e-158
Selenop	8.63228e-123	-1.04625	0.816	0.926	1.36209e-118
Fn1	2.78407e-68	-1.06408	0.741	0.741	4.39298e-64

## Sheet: 2E
	Marco-positive	Marco-negative
Olive oil	14	86
CCl4	32	68

## Sheet: 2F
	CCl4	%total		Olive Oil
Cluster 1	11017			16641
Marco+	3489	0.316692		2283	0.137191
Marco-	7528	0.683308		14358	0.862809
Itgam+	5569	0.505492		4873	0.292831
Itgam-	5448	0.494508		11768	0.707169
Itgam+Marco-	4275	0.388037		4176	0.250946
Itgam-Marco-	3253	0.295271		10182	0.611862
Itgam+Marco+	1294	0.117455		697	0.0418845
Itgam-Marco+	2195	0.199238		1586	0.0953068
Clec4f+	6142	0.557502		16149	0.970434
Clec4f-	4875	0.442498		492	0.0295655
Clec4f+Marco-	2783	0.25261		13871	0.833544
Clec4f-Marco-	4745	0.430698		487	0.0292651
Clec4f+Marco+	3359	0.304892		2278	0.136891
Clec4f-Marco+	130	0.0117999		5	0.000300463

## Sheet: 3A
CCl4 only 2 nodes								CCl4 and Olive Oil 2 nodes									*** values were identical using 1 or 2 nodes
Column1	status	p_value	morans_test_statistic	morans_I	gene_name	q_value		Column1	status	p_value	morans_test_statistic	morans_I	gene_name	q_value
Cd5l	OK	0	259.307552375427	0.725042950495837	Cd5l	0		Cd5l	OK	0	407.018786035621	0.722525543137787	Cd5l	0
Fcna	OK	0	252.86139487369	0.707043921679088	Fcna	0		Fcna	OK	0	340.378203918034	0.604254446170112	Fcna	0
H2-Eb1	OK	0	244.885785842919	0.684733706673369	H2-Eb1	0		Folr2	OK	0	306.233208027247	0.543635169881385	Folr2	0
Ccna2	OK	0	242.228739127584	0.675171839281171	Ccna2	0		Clec4f	OK	0	304.941083029299	0.541340405731764	Clec4f	0
H2-Ab1	OK	0	238.890261067511	0.667969613130204	H2-Ab1	0		Vsig4	OK	0	299.919745900236	0.532426337183487	Vsig4	0
H2-Aa	OK	0	237.795670478343	0.664909257093512	H2-Aa	0		Cfp	OK	0	296.35444714817	0.526021924560468	Cfp	0
Clec4f	OK	0	224.294813256347	0.627162282467247	Clec4f	0		C1qa	OK	0	294.557252309064	0.522660257897443	C1qa	0
Apoc1	OK	0	217.460227565258	0.608048688865045	Apoc1	0		Bmp4	OK	0	288.196614902102	0.509812505427863	Bmp4	0
Cd74	OK	0	212.428894654783	0.593964521058924	Cd74	0		Il2rb	OK	0	286.411857338039	0.507821704626462	Il2rb	0
Vsig4	OK	0	205.017989964258	0.573253834807372	Vsig4	0		Slc40a1	OK	0	284.962103438415	0.505852502218909	Slc40a1	0
Marco	OK	0	204.48021099149	0.571740892203953	Marco	0		Apoc1	OK	0	282.887126043592	0.502188464270979	Apoc1	0
Folr2	OK	0	201.489738267922	0.563381959145079	Folr2	0		Dmpk	OK	0	281.142920949544	0.499067100602246	Dmpk	0
Birc5	OK	0	198.738502862618	0.553802754063476	Birc5	0		H2-Eb1	OK	0	274.078758441183	0.486560288751072	H2-Eb1	0
Mki67	OK	0	195.035137238171	0.54451300627864	Mki67	0		Wfdc17	OK	0	271.819089525316	0.482499431875926	Wfdc17	0
Cdca3	OK	0	192.629989178709	0.537413706534792	Cdca3	0		Rspo3	OK	0	263.941554695911	0.467995942909201	Rspo3	0
Prc1	OK	0	187.683780351989	0.522186967813025	Prc1	0		H2-Aa	OK	0	253.132480545364	0.449371452571948	H2-Aa	0
Adgrf5	OK	0	184.423456742254	0.515537949904989	Adgrf5	0		Nkg7	OK	0	251.468096316743	0.445819334665139	Nkg7	0
Adgrl4	OK	0	184.143538143661	0.514746428596801	Adgrl4	0		Sema4d	OK	0	251.439751891228	0.446338050097665	Sema4d	0
Aqp1	OK	0	183.002083401877	0.51158674219168	Aqp1	0		H2-Ab1	OK	0	251.116430326338	0.445791912679089	H2-Ab1	0
Ube2c	OK	0	180.573267059928	0.502559693734487	Ube2c	0		Ptprb	OK	0	249.288366730676	0.44252859075631	Ptprb	0
Ptprb	OK	0	179.913968120819	0.50293070642567	Ptprb	0		Pltp	OK	0	247.927543903314	0.440069533059535	Pltp	0
Tspan7	OK	0	179.859058613575	0.502771539162827	Tspan7	0		Adgrf5	OK	0	247.847866149198	0.439968862903614	Adgrf5	0
Igfbp7	OK	0	178.232967098802	0.498262497343316	Igfbp7	0		Aqp1	OK	0	245.901035382575	0.436516786150425	Aqp1	0
Nusap1	OK	0	177.527513508306	0.493458950099658	Nusap1	0		Adgrl4	OK	0	243.859556493824	0.432887320054601	Adgrl4	0
Dmpk	OK	0	176.154639961415	0.492509280652897	Dmpk	0		Creg1	OK	0	243.802305093172	0.432744825163669	Creg1	0
Timd4	OK	0	175.621271393346	0.491029289951292	Timd4	0		Eng	OK	0	240.588568444644	0.427087317873678	Eng	0
Egfl7	OK	0	174.973354750358	0.489106088177665	Egfl7	0		Igfbp7	OK	0	240.170441049154	0.426344426510134	Igfbp7	0
C1qa	OK	0	174.956023096422	0.488700853712104	C1qa	0		C1qb	OK	0	239.740651469748	0.425221673841634	C1qb	0
Clec4g	OK	0	174.45732151142	0.487680611054559	Clec4g	0		Fmo2	OK	0	238.352949647281	0.421057207179428	Fmo2	0
Gpr182	OK	0	174.146977782643	0.486813187142298	Gpr182	0		Tspan7	OK	0	237.822999200843	0.422169877256859	Tspan7	0
Esam	OK	0	173.65411101787	0.485409396446442	Esam	0		Il6st	OK	0	235.72943161402	0.418459679362282	Il6st	0
Slc40a1	OK	0	173.618878334185	0.485422537473663	Slc40a1	0		Egfl7	OK	0	234.437264126275	0.416158380014554	Egfl7	0
Col4a1	OK	0	173.47230635638	0.484900815669953	Col4a1	0		Gpm6a	OK	0	234.211883100582	0.414662983381718	Gpm6a	0
Adam23	OK	0	173.0015779793	0.483592521891806	Adam23	0		Gpr182	OK	0	233.63082128841	0.414729010399901	Gpr182	0
Sparc	OK	0	171.797358033694	0.48025901593123	Sparc	0		Sdc3	OK	0	232.404924381754	0.412494627410084	Sdc3	0
Top2a	OK	0	171.079957676224	0.477587554626768	Top2a	0		Clec4g	OK	0	231.835512228513	0.411544214974921	Clec4g	0
C1qtnf1	OK	0	170.183826713735	0.475717284658821	C1qtnf1	0		Prss23	OK	0	230.144792201403	0.406779916367136	Prss23	0
C6	OK	0	169.729444005495	0.474557739935234	C6	0		Gimap3	OK	0	229.495900197241	0.407042116829548	Gimap3	0
Eng	OK	0	169.207166439576	0.473029798542124	Eng	0		Sparc	OK	0	228.551223745885	0.405711654123676	Sparc	0
Wfdc17	OK	0	169.16003116184	0.472902675985765	Wfdc17	0		Timd4	OK	0	223.84479418897	0.397375476239646	Timd4	0
Hspg2	OK	0	168.832116424462	0.471915690752235	Hspg2	0		Il18bp	OK	0	223.325152129049	0.396444296217183	Il18bp	0
Tpx2	OK	0	168.357734414152	0.469278872403834	Tpx2	0		Pde2a	OK	0	223.055365001345	0.395952136648527	Pde2a	0
Epb41l3	OK	0	167.334125435148	0.467865977283444	Epb41l3	0		Clec1b	OK	0	219.6508300569	0.38992068844544	Clec1b	0
Ephb4	OK	0	164.362815773587	0.459388105873047	Ephb4	0		Actn1	OK	0	218.437912172774	0.387751732667769	Actn1	0
Kif11	OK	0	162.888161492079	0.453199100489393	Kif11	0		Ets1	OK	0	218.054763939399	0.387080620993814	Ets1	0
Dnase1l3	OK	0	162.825461637871	0.455169960807872	Dnase1l3	0		Cxcr2	OK	0	217.420410284068	0.385555462568656	Cxcr2	0
Cfp	OK	0	161.692741421358	0.451972815950374	Cfp	0		C6	OK	0	217.279674388464	0.385719253112832	C6	0
Ets1	OK	0	161.196919924794	0.450634024409102	Ets1	0		Ehd3	OK	0	216.608434339793	0.384508197941671	Ehd3	0
Pde2a	OK	0	160.823524581981	0.449539672874695	Pde2a	0		Ephb4	OK	0	216.223679282586	0.383809271739429	Ephb4	0
Rrm2	OK	0	160.051922365833	0.446503685567041	Rrm2	0		Col4a1	OK	0	215.060486786794	0.381751581408605	Col4a1	0
Jam2	OK	0	159.948609796624	0.447072403632951	Jam2	0		Adam23	OK	0	213.644428284338	0.379236611701485	Adam23	0
Csrp1	OK	0	159.668600924009	0.446429175443153	Csrp1	0		Gpihbp1	OK	0	213.232284292085	0.37851056289629	Gpihbp1	0
Il6st	OK	0	158.704340384896	0.44366899911856	Il6st	0		Cd68	OK	0	213.062816946061	0.378144909517167	Cd68	0
Sema4d	OK	0	158.665108784136	0.443610631599999	Sema4d	0		Esam	OK	0	212.938082968637	0.377982929322067	Esam	0
Flt4	OK	0	156.145928720565	0.436436626517856	Flt4	0		C1qtnf1	OK	0	212.156844792671	0.376597491193342	C1qtnf1	0
Col4a2	OK	0	156.141583014234	0.436418845760364	Col4a2	0		Sptbn1	OK	0	211.910041620295	0.376168367266923	Sptbn1	0
F8	OK	0	155.643271971041	0.43502743155347	F8	0		Fcgr2b	OK	0	210.925362052629	0.374428667468912	Fcgr2b	0
Gpihbp1	OK	0	155.4103357716	0.434388623486001	Gpihbp1	0		Igfbp4	OK	0	209.614652839409	0.37209756006207	Igfbp4	0
Acer2	OK	0	155.135276388741	0.433609254086129	Acer2	0		Tyrobp	OK	0	209.223684116505	0.371209571896843	Tyrobp	0
Ehd3	OK	0	154.424941562871	0.4316275976042	Ehd3	0		Jam2	OK	0	208.278422762062	0.369684509826381	Jam2	0
Cemip2	OK	0	153.086746074628	0.427925173307803	Cemip2	0		Lifr	OK	0	207.020523919302	0.367485966816425	Lifr	0
Sptbn1	OK	0	152.089935175183	0.425142569901371	Sptbn1	0		Kdr	OK	0	206.717432033918	0.366944773032344	Kdr	0
Sema3f	OK	0	151.982473776904	0.42476078977755	Sema3f	0		Aldh2	OK	0	205.681579784915	0.36508829139252	Aldh2	0
Oit3	OK	0	150.108860698567	0.419539834521254	Oit3	0		Thy1	OK	0	205.637246649449	0.364570913099545	Thy1	0
C1qb	OK	0	149.2824524686	0.416595559538582	C1qb	0		Cd3e	OK	0	205.486399736442	0.364193192831506	Cd3e	0
Racgap1	OK	0	148.960724128737	0.415302464273062	Racgap1	0		Dnase1l3	OK	0	205.280766735276	0.364405858393375	Dnase1l3	0
C4b	OK	0	148.233870449688	0.414449787742148	C4b	0		Fcer1g	OK	0	205.187210399242	0.364051021318655	Fcer1g	0
Rasip1	OK	0	148.14560338369	0.414037901085688	Rasip1	0		Hspg2	OK	0	205.087481951825	0.364047664620937	Hspg2	0
Pcolce2	OK	0	148.056033040106	0.413937569105644	Pcolce2	0		C1qc	OK	0	204.83717778938	0.363555656346858	C1qc	0
Fam167b	OK	0	147.736157148255	0.412893123893041	Fam167b	0		F8	OK	0	204.528328959876	0.363052207293234	F8	0
Pltp	OK	0	147.683181371895	0.41282690863884	Pltp	0		Tinagl1	OK	0	204.485494711905	0.362978984580278	Tinagl1	0
Tinagl1	OK	0	146.722156364778	0.410065071202726	Tinagl1	0		Cd74	OK	0	203.078481284594	0.36049564795019	Cd74	0
Kdr	OK	0	146.364183505428	0.409086700205948	Kdr	0		Oit3	OK	0	202.029715951617	0.358616169965225	Oit3	0
Ctla2b	OK	0	145.846133794956	0.407771967995461	Ctla2b	0		Calcrl	OK	0	201.453827490237	0.357597816284916	Calcrl	0
Lyve1	OK	0	143.550726695096	0.401251345982443	Lyve1	0		Flt4	OK	0	197.356987326134	0.350321158715021	Flt4	0
Fcgr2b	OK	0	143.032285697565	0.399879176224857	Fcgr2b	0		Septin1	OK	0	197.327586856211	0.349984577236647	Septin1	0
Cyyr1	OK	0	142.739370681083	0.398912760803273	Cyyr1	0		Epas1	OK	0	197.31713476735	0.350262063659962	Epas1	0
Anln	OK	0	142.231657861936	0.396148911421338	Anln	0		Cd79a	OK	0	197.201067459322	0.349643976073934	Cd79a	0
Gimap4	OK	0	142.18634688613	0.397401921476294	Gimap4	0		Ramp2	OK	0	196.689029113465	0.349123533958931	Ramp2	0
Clec1b	OK	0	141.998327266075	0.397012997607714	Clec1b	0		Ctsw	OK	0	196.460210281204	0.348083266993264	Ctsw	0
F2r	OK	0	141.664583799569	0.395939574437256	F2r	0		S100a9	OK	0	196.256877731882	0.348231324683762	S100a9	0
Igfbp4	OK	0	140.770800848001	0.393502929220624	Igfbp4	0		Cavin2	OK	0	194.44824843156	0.345148976445423	Cavin2	0
Il2rb	OK	0	140.227563578999	0.390729302011221	Il2rb	0		Cd300lg	OK	0	194.024651222296	0.344406948782029	Cd300lg	0
Ramp2	OK	0	139.585900750966	0.390094065989929	Ramp2	0		S100a8	OK	0	192.989784963906	0.342420606896714	S100a8	0
Nid1	OK	0	138.109278908714	0.385977698606154	Nid1	0		Trac	OK	0	192.900804854999	0.341951076308989	Trac	0
Il18bp	OK	0	137.51648611238	0.384476408963853	Il18bp	0		Bmp2	OK	0	191.768474782445	0.340403013897038	Bmp2	0
Bmp2	OK	0	137.256138500518	0.383630213003943	Bmp2	0		Lat2	OK	0	191.668821588678	0.340204967787139	Lat2	0
Hmmr	OK	0	136.142113149545	0.378096506377735	Hmmr	0		Ctsc	OK	0	191.452472190952	0.339784528237255	Ctsc	0
Plxnc1	OK	0	136.109285572814	0.380428839295597	Plxnc1	0		Plxnd1	OK	0	190.972745818499	0.338996796074952	Plxnd1	0
Kifc1	OK	0	135.336149132551	0.377039991006924	Kifc1	0		Ltbp4	OK	0	190.818615359451	0.338713861826776	Ltbp4	0
Plxnd1	OK	0	134.999616762336	0.377368513731144	Plxnd1	0		Plpp3	OK	0	190.806907762686	0.338708467274165	Plpp3	0
S100a16	OK	0	134.314936905931	0.375351692679141	S100a16	0		Plxnc1	OK	0	190.081039856714	0.337402734340762	Plxnc1	0
Nkg7	OK	0	134.167524396521	0.37370006991553	Nkg7	0		Ifi30	OK	0	189.486698362314	0.336345750878823	Ifi30	0
C1qc	OK	0	133.504126224578	0.373095851676853	C1qc	0		Acer2	OK	0	187.902544947701	0.333520460488026	Acer2	0
Cd300lg	OK	0	132.852386744887	0.371278909633162	Cd300lg	0		Ptgs1	OK	0	187.684298830886	0.333163816476619	Ptgs1	0
Armcx4	OK	0	132.482622350815	0.370255186061681	Armcx4	0		Pcolce2	OK	0	187.175037776339	0.332274065674535	Pcolce2	0
Lifr	OK	0	132.356867235491	0.369956410738772	Lifr	0		Trbc2	OK	0	186.46527148566	0.330459155864081	Trbc2	0
Stmn1	OK	0	131.935101048999	0.368639860686177	Stmn1	0		Flt1	OK	0	186.44310302078	0.330936855377797	Flt1	0
Slc43a3	OK	0	131.367020538429	0.36713039568975	Slc43a3	0		Cyp4b1	OK	0	186.36453515093	0.330806410404103	Cyp4b1	0
Ctss	OK	0	131.226150189963	0.366553047665413	Ctss	0		Laptm5	OK	0	186.200472334538	0.330399542564702	Laptm5	0
Sdc3	OK	0	130.803699177363	0.365547565304107	Sdc3	0		Retnlg	OK	0	185.062085688479	0.328025739745897	Retnlg	0
Ncapd2	OK	0	130.768265681294	0.36510147578963	Ncapd2	0		Clec14a	OK	0	184.934033664688	0.328257928056273	Clec14a	0
Cd79a	OK	0	130.463243790399	0.363420378530662	Cd79a	0		Cemip2	OK	0	184.880144196892	0.328170858409895	Cemip2	0
Stab2	OK	0	130.13344335574	0.36379523435498	Stab2	0		Tek	OK	0	184.690841168281	0.32782239927737	Tek	0
Prr11	OK	0	129.748072596602	0.360685783316344	Prr11	0		Ctsb	OK	0	184.139129957927	0.326802453256152	Ctsb	0
Tek	OK	0	129.483991278565	0.361831943463777	Tek	0		Bgn	OK	0	183.723319159476	0.326114156665687	Bgn	0
Cyp4b1	OK	0	129.356071628394	0.361507482281024	Cyp4b1	0		Ccr2	OK	0	183.396090305923	0.325449926276282	Ccr2	0
Clec14a	OK	0	128.510610097445	0.359129003541335	Clec14a	0		Gpx1	OK	0	183.191533891123	0.325143524432983	Gpx1	0
Creg1	OK	0	128.065085462318	0.357953961363115	Creg1	0		Sema3f	OK	0	183.181737624864	0.325134828748737	Sema3f	0
Calcrl	OK	0	127.558309750262	0.356533106271698	Calcrl	0		Ctss	OK	0	183.067791542452	0.324796347670767	Ctss	0
Cldn5	OK	0	127.10436689071	0.35520116137998	Cldn5	0		Timp3	OK	0	182.320602460113	0.32361372613988	Timp3	0
Plpp3	OK	0	127.091522547773	0.355270546377418	Plpp3	0		Gimap4	OK	0	179.709281177965	0.318986345806688	Gimap4	0
Slco2a1	OK	0	126.316047078374	0.352981008002248	Slco2a1	0		Slc43a3	OK	0	178.853121594163	0.317461307928182	Slc43a3	0
Flt1	OK	0	125.8672147007	0.351734573211424	Flt1	0		Edn1	OK	0	177.034487988935	0.313368133694154	Edn1	0
Aldh2	OK	0	124.804764138279	0.348888273009977	Aldh2	0		St3gal5	OK	0	176.916162101985	0.314031923024348	St3gal5	0
Cavin2	OK	0	124.503315838333	0.347908184262523	Cavin2	0		Zfp683	OK	0	176.342556564573	0.312052923050791	Zfp683	0
Tgfbr3	OK	0	124.323947541967	0.34740144241811	Tgfbr3	0		Marco	OK	0	175.266145606342	0.311128775732502	Marco	0
Tie1	OK	0	123.975555910179	0.346418699918248	Tie1	0		Tcn2	OK	0	174.527741216531	0.309795342118427	Tcn2	0
Ms4a1	OK	0	123.628886817425	0.343303332469809	Ms4a1	0		Hpgd	OK	0	174.007707244825	0.308889744906458	Hpgd	0
Apoe	OK	0	122.895496383849	0.343349914122611	Apoe	0		Fam167b	OK	0	173.463076932919	0.30789656010704	Fam167b	0
Ltbp4	OK	0	122.633349055019	0.342693462214134	Ltbp4	0		Col4a2	OK	0	173.213038410327	0.307447674169457	Col4a2	0
Pax5	OK	0	122.293323662752	0.340434056861504	Pax5	0		Ctsd	OK	0	172.815133380081	0.306732182112935	Ctsd	0
Scd1	OK	0	121.883662371029	0.340748039956262	Scd1	0		Epb41l3	OK	0	172.122173333723	0.305548715977098	Epb41l3	0
Itga1	OK	0	121.735883242449	0.34018282521573	Itga1	0		Gzmb	OK	0	171.646601256826	0.303543285449897	Gzmb	0
Dlc1	OK	0	121.365349709692	0.339191608757878	Dlc1	0		Csf1r	OK	0	170.22683772614	0.302086971250565	Csf1r	0
Pecam1	OK	0	121.25883874309	0.338971764957069	Pecam1	0		Plpp1	OK	0	170.20812345466	0.302128173808973	Plpp1	0
Cdca2	OK	0	121.08976438	0.336474362626782	Cdca2	0		Cd3g	OK	0	169.358198628334	0.300052619366706	Cd3g	0
Cd19	OK	0	120.580220479602	0.335537613879176	Cd19	0		Ptprcap	OK	0	168.542690873202	0.298845324507884	Ptprcap	0
Gimap3	OK	0	120.429943896803	0.33583534388244	Gimap3	0		Adgre1	OK	0	167.998820188333	0.298173757870532	Adgre1	0
Timp3	OK	0	120.367314387769	0.336342279531435	Timp3	0		Ly6e	OK	0	167.954309276549	0.298086644417128	Ly6e	0
Ctsc	OK	0	120.10292537869	0.335652041158908	Ctsc	0		Fabp4	OK	0	167.273476093433	0.296902117518051	Fabp4	0
Sh3bp5	OK	0	119.71279143695	0.334685969423676	Sh3bp5	0		Tpbgl	OK	0	166.827253549693	0.296118481332396	Tpbgl	0
Actn1	OK	0	118.970578114139	0.332591250732843	Actn1	0		Lck	OK	0	166.633882951106	0.295337598203745	Lck	0
Plk1	OK	0	118.883449742298	0.330474739278205	Plk1	0		Mpeg1	OK	0	166.585996382143	0.295582386995292	Mpeg1	0
Tpbgl	OK	0	118.509555922586	0.331185175934415	Tpbgl	0		Cd81	OK	0	166.524642667432	0.29558104892842	Cd81	0
Vcam1	OK	0	118.439973911745	0.331126246225723	Vcam1	0		Txn1	OK	0	166.31484109998	0.295226127976024	Txn1	0
Cdh5	OK	0	117.886861333658	0.329576276022736	Cdh5	0		Ccna2	OK	0	166.115338973007	0.294092228053107	Ccna2	0
Ednrb	OK	0	117.881067661338	0.32940607310056	Ednrb	0		Cxcr6	OK	0	165.523875572003	0.293076124923555	Cxcr6	0
Fabp4	OK	0	116.985385104135	0.326991557161687	Fabp4	0		Cd93	OK	0	164.735731986439	0.292419767804936	Cd93	0
Cd163	OK	0	116.715916761109	0.32629839911647	Cd163	0		Ninj1	OK	0	164.707926645197	0.292370722704436	Ninj1	0
Txn1	OK	0	116.569746144687	0.325884744751252	Txn1	0		Cldn5	OK	0	164.635487873798	0.292225233275266	Cldn5	0
Meis2	OK	0	116.558404625575	0.32567595067248	Meis2	0		Abcc3	OK	0	164.442439635313	0.291897372943033	Abcc3	0
Ninj1	OK	0	115.487576668571	0.322851340300171	Ninj1	0		Lgmn	OK	0	164.382942801795	0.291713173402007	Lgmn	0
Ifi30	OK	0	115.377336214198	0.322526638816155	Ifi30	0		F2r	OK	0	164.010377407837	0.291111217947864	F2r	0
Ptprm	OK	0	115.242451488852	0.322189245173041	Ptprm	0		Pecam1	OK	0	163.5555533942	0.290331308488107	Pecam1	0
Nr2f2	OK	0	115.235273029837	0.321990699704123	Nr2f2	0		Stmn1	OK	0	163.387453095239	0.289959568850297	Stmn1	0
Lrrc32	OK	0	114.786050942885	0.320761787259946	Lrrc32	0		Hmmr	OK	0	163.351390801374	0.287759107679573	Hmmr	0
Tm4sf1	OK	0	114.6795229222	0.320420570761522	Tm4sf1	0		Pax5	OK	0	163.255404540976	0.289411102598833	Pax5	0
Cd93	OK	0	114.615317377665	0.320426791380799	Cd93	0		Tmsb4x	OK	0	163.217454215814	0.289659120029722	Tmsb4x	0
Retnlg	OK	0	114.203338354372	0.318680181111478	Retnlg	0		Dlc1	OK	0	163.049140542459	0.289415876418357	Dlc1	0
Tcn2	OK	0	113.6837679314	0.317807673169483	Tcn2	0		Fabp7	OK	0	162.534690808455	0.288523360469431	Fabp7	0
Fabp7	OK	0	112.491860845517	0.314493986453529	Fabp7	0		Lcn2	OK	0	162.470959088206	0.288143061848449	Lcn2	0
Ephx1	OK	0	112.466824216942	0.314421447441368	Ephx1	0		Cd63	OK	0	162.265536387376	0.288043253099892	Cd63	0
Ptgs1	OK	0	111.726820660965	0.312354247842341	Ptgs1	0		Tmem204	OK	0	162.113619441807	0.287743386999011	Tmem204	0
Ighd	OK	0	111.723473492341	0.311234523004697	Ighd	0		Ighm	OK	0	161.982472552327	0.287401753458826	Ighm	0
Cd63	OK	0	111.590502338103	0.311975077519154	Cd63	0		Tbc1d10c	OK	0	161.788095697627	0.28696884013507	Tbc1d10c	0
Lat2	OK	0	111.476186133795	0.311627391756424	Lat2	0		Ms4a1	OK	0	160.971861011038	0.285157846094001	Ms4a1	0
Hmox1	OK	0	111.440925105571	0.311524705268361	Hmox1	0		Cd19	OK	0	160.346196250217	0.284199230133321	Cd19	0
Gtse1	OK	0	111.289418145493	0.309886800573852	Gtse1	0		Ikzf3	OK	0	159.566470267496	0.283009026182566	Ikzf3	0
Tgfbi	OK	0	111.002012097005	0.310320717840002	Tgfbi	0		Cd300ld	OK	0	159.064947230589	0.282343706144498	Cd300ld	0
Epas1	OK	0	110.447443646886	0.308727616894101	Epas1	0		Myo5a	OK	0	158.966941026971	0.282162366970574	Myo5a	0
Sh2d2a	OK	0	109.6716349116	0.305275503087328	Sh2d2a	0		Lrrc32	OK	0	158.697162971174	0.281678092848784	Lrrc32	0
Cd8a	OK	0	109.642641159737	0.304590126117413	Cd8a	0		S100a16	OK	0	158.427402587187	0.281191914041257	S100a16	0
Gng11	OK	0	109.340074406026	0.305517670231673	Gng11	0		Itgax	OK	0	158.293799915179	0.280970376571669	Itgax	0
Trbc2	OK	0	109.185123995217	0.303769794361995	Trbc2	0		Wnt9b	OK	0	157.310435785927	0.278816848254805	Wnt9b	0
Lgmn	OK	0	108.646913615518	0.30354430378767	Lgmn	0		Rasip1	OK	0	156.485180648739	0.277744168366377	Rasip1	0
Cyp26b1	OK	0	108.213428200163	0.302355206956823	Cyp26b1	0		Cd164	OK	0	156.270082895117	0.277400275201581	Cd164	0
Mcam	OK	0	107.656609825492	0.300799972980407	Mcam	0		Rbms3	OK	0	156.243025017113	0.276454438687687	Rbms3	0
Gpx1	OK	0	107.651067753694	0.300863726159767	Gpx1	0		Fcmr	OK	0	156.142336150303	0.276587524903925	Fcmr	0
Cd68	OK	0	107.339250424711	0.299928645048968	Cd68	0		Itga1	OK	0	156.074586769296	0.277012132042248	Itga1	0
She	OK	0	106.527150938545	0.297660384203279	She	0		Aif1	OK	0	156.036186348835	0.276944543659568	Aif1	0
Cxcr2	OK	0	106.434630958471	0.297156605819693	Cxcr2	0		Tm4sf1	OK	0	155.854989553145	0.276626477798114	Tm4sf1	0
Tmem204	OK	0	106.271369260984	0.296916576265348	Tmem204	0		Samd5	OK	0	155.846092305177	0.275585514879777	Samd5	0
Gata4	OK	0	105.729548930143	0.295407687118415	Gata4	0		Gpnmb	OK	0	155.609335497586	0.276215303616809	Gpnmb	0
S100a9	OK	0	105.592381986324	0.295009726409674	S100a9	0		Cd163	OK	0	154.40603560925	0.27409603059058	Cd163	0
Ctsb	OK	0	105.445509035088	0.29461048289126	Ctsb	0		Ighd	OK	0	152.477161381748	0.270390328643955	Ighd	0
Ntn4	OK	0	105.201428470735	0.293901491163785	Ntn4	0		Rxra	OK	0	152.33718614309	0.270414045680552	Rxra	0
Arhgef15	OK	0	104.972366200467	0.293278926480303	Arhgef15	0		Itk	OK	0	151.944715434917	0.26933976435593	Itk	0
Nherf2	OK	0	104.884269969693	0.293066353007721	Nherf2	0		Sh2d2a	OK	0	151.746600228404	0.268803507371111	Sh2d2a	0
Shank3	OK	0	104.452400423474	0.291836128414801	Shank3	0		Adam8	OK	0	151.506940048705	0.268929822264225	Adam8	0
Flnb	OK	0	103.992079329993	0.290600540166861	Flnb	0		Vwf	OK	0	151.50243166907	0.268022156205464	Vwf	0
Cd81	OK	0	103.367268452007	0.288958863202975	Cd81	0		Rrm2	OK	0	150.482192361943	0.2666822486638	Rrm2	0
S100a8	OK	0	103.294235412005	0.288570480971318	S100a8	0		S100a11	OK	0	149.991569493282	0.26620209779658	S100a11	0
Emcn	OK	0	102.989802266793	0.287715333243277	Emcn	0		Apoe	OK	0	148.889752804643	0.264189439750871	Apoe	0
Kit	OK	0	102.828296664775	0.287251531416883	Kit	0		Ctsh	OK	0	148.528258951528	0.263609295302	Ctsh	0
Plpp1	OK	0	102.57851704858	0.286706707988036	Plpp1	0		Lyve1	OK	0	148.44042628737	0.263471796883136	Lyve1	0
Car8	OK	0	102.410489709483	0.286095446275668	Car8	0		Selenop	OK	0	148.124404434134	0.262914043026812	Selenop	0
Cd3e	OK	0	102.191840568337	0.284450400193943	Cd3e	0		Egr1	OK	0	148.081860056501	0.262865642454781	Egr1	0
Dlgap5	OK	0	101.86459080898	0.28379079119607	Dlgap5	0		Cd3d	OK	0	147.90974324119	0.262080263281294	Cd3d	0
Gpnmb	OK	0	101.27318771488	0.283120565437523	Gpnmb	0		Runx3	OK	0	147.83011429376	0.26231616474764	Runx3	0
Gzmb	OK	0	100.962000860081	0.279580301256151	Gzmb	0		Nid1	OK	0	147.773430480295	0.262278799726981	Nid1	0
Abcc3	OK	0	100.690119368331	0.281477812208368	Abcc3	0		Lat	OK	0	147.709909405384	0.261677064613619	Lat	0
Tjp1	OK	0	100.486879868971	0.280732444881432	Tjp1	0		Cyyr1	OK	0	147.058738531091	0.261008751617646	Cyyr1	0
Fcmr	OK	0	100.475101541081	0.27891512266102	Fcmr	0		Stab2	OK	0	146.691108134488	0.260396258759799	Stab2	0
Tns2	OK	0	100.278166113511	0.280152844746128	Tns2	0		Ctla2b	OK	0	146.638003942987	0.260303374103028	Ctla2b	0
Robo4	OK	0	100.010372059261	0.279415385292914	Robo4	0		Adgre4	OK	0	145.810537700667	0.25883220454903	Adgre4	0
Col13a1	OK	0	99.850533136647	0.278954340814488	Col13a1	0		Plbd1	OK	0	144.270375073111	0.256097114150903	Plbd1	0
Lcn2	OK	0	99.8218434170036	0.278715121595972	Lcn2	0		Car8	OK	0	143.891658825552	0.255382574099923	Car8	0
Kif18b	OK	0	99.5011540710912	0.274570690046757	Kif18b	0		Treml4	OK	0	143.564560001468	0.254839171504575	Treml4	0
Cdc42ep1	OK	0	99.4267032899922	0.277796842081136	Cdc42ep1	0		Slpi	OK	0	142.798997031416	0.253312254387375	Slpi	0
Serpinb6a	OK	0	99.3161208390256	0.277638327077555	Serpinb6a	0		Cst3	OK	0	142.228885795911	0.252386070377082	Cst3	0
Chst15	OK	0	99.3057388138241	0.277499366649526	Chst15	0		Chp2	OK	0	141.848628897078	0.25180202696236	Chp2	0
Paqr9	OK	0	99.2928793070466	0.277576512076459	Paqr9	0		Uhrf1	OK	0	141.646396121475	0.251340600125323	Uhrf1	0
Trac	OK	0	98.8520629370518	0.275330651246363	Trac	0		Birc5	OK	0	141.609513590231	0.250485064386938	Birc5	0
Mgll	OK	0	98.5263224068065	0.275253279261995	Mgll	0		Zap70	OK	0	141.372603734834	0.250357491060647	Zap70	0
Fcer1g	OK	0	98.4112574882698	0.274826227758624	Fcer1g	0		Wfdc21	OK	0	141.174826354129	0.250447355802745	Wfdc21	0
Kif15	OK	0	98.1988604910161	0.272839968202064	Kif15	0		Nr2f2	OK	0	141.057220024649	0.250353358291885	Nr2f2	0
Rhoj	OK	0	98.0069720385035	0.273790853948388	Rhoj	0		C4b	OK	0	140.381764619183	0.249196254334925	C4b	0
Plekhg1	OK	0	97.8492779598618	0.273385179321154	Plekhg1	0		Lhx6	OK	0	140.233624978116	0.248621348048205	Lhx6	0
Rasgrp3	OK	0	97.677578315377	0.272871819481598	Rasgrp3	0		Zfp36	OK	0	140.214825840217	0.248888466538323	Zfp36	0
Rcn1	OK	0	97.4790913805798	0.272415054680721	Rcn1	0		Trbc1	OK	0	139.944560288386	0.247863254605537	Trbc1	0
St3gal5	OK	0	97.4300184531077	0.272350859449077	St3gal5	0		Stab1	OK	0	139.630378510946	0.247861090859726	Stab1	0
Hpgd	OK	0	97.4119013072883	0.27232508614431	Hpgd	0		Kcnn4	OK	0	139.448055983165	0.247473656477376	Kcnn4	0
Siglece	OK	0	97.3240269350425	0.272076211169229	Siglece	0		Tie1	OK	0	138.824609273859	0.246382667889768	Tie1	0
Nek2	OK	0	97.0338975906009	0.269560450736785	Nek2	0		Ccl5	OK	0	138.43866495042	0.24558741610087	Ccl5	0
Gja1	OK	0	96.9758323507861	0.270949368390783	Gja1	0		Serpinb6a	OK	0	138.260559410356	0.24542168733832	Serpinb6a	0
Pou2af1	OK	0	96.9533202029838	0.269749878629876	Pou2af1	0		Slco2a1	OK	0	138.091567702991	0.245096177554335	Slco2a1	0
Sema6d	OK	0	96.9187205015531	0.27094665002146	Sema6d	0		Anxa1	OK	0	137.004921499639	0.243135086989009	Anxa1	0
Tspan15	OK	0	96.7634082596536	0.270506797879496	Tspan15	0		Dpp4	OK	0	136.846767697826	0.242882595200859	Dpp4	0
Ikzf3	OK	0	96.6609092737914	0.269494970435566	Ikzf3	0		Gng11	OK	0	135.925946526134	0.241245065042528	Gng11	0
Aurkb	OK	0	96.3110297227694	0.268103068953605	Aurkb	0		Hmox1	OK	0	135.821688167035	0.241090498345958	Hmox1	0
Amotl1	OK	0	96.2915694474697	0.269021134474901	Amotl1	0		Mki67	OK	0	135.558913848586	0.240466546382787	Mki67	0
Cd300e	OK	0	96.1069296264953	0.26867387674687	Cd300e	0		S100a6	OK	0	135.515238537307	0.240448985904927	S100a6	0
H1f1	OK	0	95.9754708805504	0.267890654031925	H1f1	0		Grn	OK	0	134.440959998559	0.238574486434759	Grn	0
Ctla2a	OK	0	95.8887468391969	0.267901371886657	Ctla2a	0		Sell	OK	0	134.41262725534	0.238498834686608	Sell	0
Il18	OK	0	95.704476594842	0.267550347387266	Il18	0		Nherf2	OK	0	134.189836789861	0.238171493186529	Nherf2	0
Grn	OK	0	95.6261818556024	0.267156332422027	Grn	0		Siglece	OK	0	133.569488772343	0.237096924319698	Siglece	0
Ccr2	OK	0	95.2053384833126	0.266041915561464	Ccr2	0		Ms4a4b	OK	0	133.077240123534	0.235770404812633	Ms4a4b	0
Lck	OK	0	95.0290249086393	0.264406429230855	Lck	0		Smpdl3a	OK	0	133.076985849795	0.236222612355749	Smpdl3a	0
Zfp36	OK	0	95.0130048857725	0.265587520142926	Zfp36	0		Robo4	OK	0	133.069652199828	0.236172788802504	Robo4	0
Wfdc21	OK	0	94.5732998256821	0.263959760245154	Wfdc21	0		Meis2	OK	0	132.661920732192	0.235443988398575	Meis2	0
Lrg1	OK	0	94.5290172727706	0.264133210282915	Lrg1	0		Slamf7	OK	0	132.580381255418	0.23532177679307	Slamf7	0
Shroom2	OK	0	94.4775309466874	0.26391779316972	Shroom2	0		Pglyrp1	OK	0	132.139247025734	0.234195406221589	Pglyrp1	0
Gimap6	OK	0	94.4583707826563	0.263907136257539	Gimap6	0		Gata4	OK	0	131.735713252303	0.233803991187789	Gata4	0
Myo5a	OK	0	94.2199478480762	0.263384544359478	Myo5a	0		Tcf19	OK	0	131.513113443585	0.233250047671198	Tcf19	0
Slc45a3	OK	0	94.1754188413212	0.263264142933936	Slc45a3	0		Mat1a	OK	0	130.844274289142	0.232155766351556	Mat1a	0
Tacc3	OK	0	93.9373472079759	0.262385550962764	Tacc3	0		Cdh5	OK	0	130.033974861003	0.230826266626449	Cdh5	0
Ighm	OK	0	93.7748237842185	0.261784520548195	Ighm	0		Ntn4	OK	0	129.583198156167	0.229971387774981	Ntn4	0
Sox18	OK	0	92.4566785012074	0.258279283949656	Sox18	0		Slc15a3	OK	0	129.460855981436	0.229748698305135	Slc15a3	0
H1f5	OK	0	92.0654257623247	0.257131787437392	H1f5	0		Amotl1	OK	0	129.255750090863	0.229403276122849	Amotl1	0
Id4	OK	0	92.0258906257982	0.257089428993397	Id4	0		Chst15	OK	0	128.832373865175	0.22866300464105	Chst15	0
Cdc20	OK	0	92.0009686265063	0.255978244125992	Cdc20	0		Btg2	OK	0	128.746797362843	0.228540771878469	Btg2	0
Cdk1	OK	0	91.954319125018	0.256869168432649	Cdk1	0		Cnn3	OK	0	128.583895708479	0.228207931461746	Cnn3	0
Cxcl13	OK	0	91.645448642216	0.256164496874852	Cxcl13	0		Lrg1	OK	0	128.45142444739	0.227932901459908	Lrg1	0
Pclaf	OK	0	91.4123171310146	0.255209269428061	Pclaf	0		Fcgr4	OK	0	128.430662535625	0.227957067118247	Fcgr4	0
Inhbb	OK	0	91.0368440475406	0.254319624396206	Inhbb	0		Flnb	OK	0	128.048625506981	0.227264415550858	Flnb	0
Adgre1	OK	0	91.0341562289718	0.254419447542582	Adgre1	0		Fos	OK	0	127.990880700124	0.227196774986818	Fos	0
Ccl6	OK	0	90.7752000911528	0.253734859994348	Ccl6	0		Uox	OK	0	127.633284214059	0.226452112384859	Uox	0
Tmsb4x	OK	0	90.6764567438845	0.253376607229719	Tmsb4x	0		Fbp1	OK	0	127.521325651324	0.226202099958498	Fbp1	0
Bace2	OK	0	90.6635494011543	0.253263880673403	Bace2	0		Ltb	OK	0	127.5086206176	0.226191220339042	Ltb	0
Hdc	OK	0	90.6336156290036	0.253211482478011	Hdc	0		Igkc	OK	0	127.450972911742	0.226076189448857	Igkc	0
Vsir	OK	0	90.1961105076871	0.252146012696988	Vsir	0		Elk3	OK	0	127.0911595273	0.225585191894644	Elk3	0
Dhrs1	OK	0	90.1257896427137	0.251948787939402	Dhrs1	0		Exoc3l2	OK	0	126.041326988087	0.223693775571127	Exoc3l2	0
Ly6d	OK	0	90.0911871959629	0.250771303126125	Ly6d	0		Cyp1b1	OK	0	125.795383097655	0.221659246044619	Cyp1b1	0
Igkc	OK	0	89.9103361142835	0.250766817345717	Igkc	0		Bcam	OK	0	125.558772577531	0.222755930995329	Bcam	0
Ebf1	OK	0	89.840972139649	0.248774320338107	Ebf1	0		Col6a3	OK	0	125.516486087738	0.221579582376247	Col6a3	0
Adam8	OK	0	89.7570777105975	0.250914620663646	Adam8	0		Emcn	OK	0	124.871968678697	0.221606741077777	Emcn	0
Ushbp1	OK	0	89.6871962464374	0.25053925161159	Ushbp1	0		Emb	OK	0	124.774405740223	0.221427540983094	Emb	0
Colec12	OK	0	89.6791517431004	0.250682000249171	Colec12	0		Acp5	OK	0	124.701880464951	0.221335984796121	Acp5	0
Fgd5	OK	0	89.6479611167467	0.250394691346994	Fgd5	0		Emp1	OK	0	124.326227640264	0.220650250633017	Emp1	0
Gja4	OK	0	89.5688048542848	0.250182852798932	Gja4	0		Gimap6	OK	0	124.239862609223	0.220496472317413	Gimap6	0
Ctsd	OK	0	89.4520370241427	0.249977182113037	Ctsd	0		Lrp1	OK	0	124.215621770149	0.220408522075539	Lrp1	0
Tmem26	OK	0	89.4275141969365	0.249993509416353	Tmem26	0		Arhgef15	OK	0	124.106876208364	0.220261325810296	Arhgef15	0
Dpp4	OK	0	89.090467945845	0.248900122175685	Dpp4	0		Cd9	OK	0	123.183802871415	0.218660465469118	Cd9	0
Wwtr1	OK	0	88.380612216936	0.246900451889411	Wwtr1	0		Ccl24	OK	0	123.029872217567	0.218390200599083	Ccl24	0
Itgax	OK	0	88.3625578574665	0.247007825412421	Itgax	0		Txk	OK	0	122.459365423554	0.216845864906946	Txk	0
Gpx3	OK	0	88.1329192151398	0.24637604340111	Gpx3	0		Ctsz	OK	0	122.349683061912	0.217131852405756	Ctsz	0
Caskin2	OK	0	88.086775851465	0.246051382813975	Caskin2	0		Lhfpl2	OK	0	121.771616654631	0.216129651111075	Lhfpl2	0
Bgn	OK	0	87.8819816284291	0.245567591649439	Bgn	0		Cdh13	OK	0	121.678189685969	0.21584438991221	Cdh13	0
Rxra	OK	0	87.6246991456007	0.24495191908135	Rxra	0		Cdca3	OK	0	121.669858482682	0.215600678922164	Cdca3	0
Sema6a	OK	0	87.581581318832	0.244652428906923	Sema6a	0		Pou2af1	OK	0	121.6423191016	0.215572501123536	Pou2af1	0
Tyrobp	OK	0	87.5411460982729	0.24444599604262	Tyrobp	0		Adgre5	OK	0	121.613008836626	0.215865206455946	Adgre5	0
Dusp1	OK	0	87.4299948254529	0.244399280417754	Dusp1	0		Fasl	OK	0	121.583559840931	0.215014160911454	Fasl	0
Pglyrp1	OK	0	87.3133660655028	0.243578778514802	Pglyrp1	0		Bmp6	OK	0	121.448355038337	0.215542980442256	Bmp6	0
Gsr	OK	0	87.2916565418078	0.244023752988123	Gsr	0		Pglyrp2	OK	0	121.297803042075	0.214587346012533	Pglyrp2	0
Gfra2	OK	0	87.2339193075177	0.243828786834031	Gfra2	0		Tgfbr3	OK	0	121.199772807009	0.215092952425776	Tgfbr3	0
Exoc3l2	OK	0	86.6828093380077	0.242109529392067	Exoc3l2	0		Rab32	OK	0	121.005084889435	0.21477594608354	Rab32	0
Btnl9	OK	0	86.599175270867	0.241887349114438	Btnl9	0		Paqr9	OK	0	120.972958858427	0.214739633988991	Paqr9	0
Plbd1	OK	0	86.5350849561364	0.241908216753101	Plbd1	0		Amotl2	OK	0	120.840927435405	0.214456963231975	Amotl2	0
Rasd1	OK	0	86.3928102510584	0.241315239270747	Rasd1	0		Rasgrp3	OK	0	120.752920309075	0.214306863480862	Rasgrp3	0
Btg2	OK	0	86.3014579307274	0.241252199122256	Btg2	0		Tat	OK	0	120.722412624107	0.214177043344684	Tat	0
Ccnb2	OK	0	86.2194441185134	0.240173769714911	Ccnb2	0		Hmgcs2	OK	0	120.653406495619	0.214006490541741	Hmgcs2	0
Fzd4	OK	0	86.2163761494189	0.240829529046111	Fzd4	0		Cybb	OK	0	120.556490301767	0.213964748738509	Cybb	0
Fpr1	OK	0	86.0976900222595	0.240683980269385	Fpr1	0		Lgals3	OK	0	120.405980295523	0.213713394711039	Lgals3	0
Pdlim1	OK	0	85.9584331949222	0.24013346022427	Pdlim1	0		Fbln2	OK	0	120.059405979855	0.212513553987848	Fbln2	0
Wnt2	OK	0	85.5594987323865	0.238927503561511	Wnt2	0		Hp	OK	0	119.926803620328	0.212818589892949	Hp	0
Tcim	OK	0	85.5314769471799	0.238991145629522	Tcim	0		Junb	OK	0	119.922702555638	0.212873995568251	Junb	0
Rspo3	OK	0	85.5253262547193	0.238008308253732	Rspo3	0		Ncoa4	OK	0	119.727406172987	0.212525141738487	Ncoa4	0
Ccdc80	OK	0	85.3624327995609	0.238490088329364	Ccdc80	0		Lipa	OK	0	119.639313274414	0.212344680110416	Lipa	0
Cnn3	OK	0	85.3214541853616	0.238381268291741	Cnn3	0		Dusp1	OK	0	119.631638407254	0.212351346111461	Dusp1	0
Csf1r	OK	0	84.958807713545	0.23729438924024	Csf1r	0		Plvap	OK	0	119.489857844737	0.212028832098354	Plvap	0
Il1r1	OK	0	84.9216429610778	0.237193459835536	Il1r1	0		Wnt2	OK	0	119.31494097442	0.211743371647982	Wnt2	0
Knstrn	OK	0	84.8360866592194	0.236294010015433	Knstrn	0		Aldob	OK	0	119.085141310375	0.211320223636055	Aldob	0
Cd55	OK	0	84.7619551258418	0.236922722633583	Cd55	0		Tmem86a	OK	0	118.702554362222	0.210697376325884	Tmem86a	0
Pakap.1	OK	0	84.6785090357784	0.236559067914004	Pakap.1	0		Enpep	OK	0	118.526722212307	0.210357113426125	Enpep	0
Anxa1	OK	0	84.6377641531607	0.23654456935202	Anxa1	0		Sema6d	OK	0	118.46029079717	0.210277377793093	Sema6d	0
Slc26a10	OK	0	84.0379048502734	0.234685264348665	Slc26a10	0		Prdx5	OK	0	118.414749490425	0.210168839143423	Prdx5	0
Npr1	OK	0	83.895552690931	0.234324050979009	Npr1	0		Ephx1	OK	0	118.373364024315	0.210124213953382	Ephx1	0
Treml4	OK	0	83.7326842387986	0.234063115975172	Treml4	0		Gnmt	OK	0	118.209309646668	0.20976354663555	Gnmt	0
Mpeg1	OK	0	83.5000035926846	0.233192222111831	Mpeg1	0		Mrc1	OK	0	118.089141192921	0.209600957956817	Mrc1	0
Kcnn4	OK	0	82.8236327232647	0.231483237738596	Kcnn4	0		Bace2	OK	0	117.999850161546	0.209410498237401	Bace2	0
Laptm5	OK	0	82.8175323749016	0.231283475678888	Laptm5	0		Cd53	OK	0	117.861132466191	0.209183218667327	Cd53	0
Man1a	OK	0	82.792566209205	0.231425155306679	Man1a	0		Igf1	OK	0	117.857980727075	0.209202691906681	Igf1	0
Neil3	OK	0	82.6848282945659	0.227935080789848	Neil3	0		Tpx2	OK	0	117.789252111935	0.208501542729856	Tpx2	0
Trp53i11	OK	0	82.6678965813454	0.23096932119052	Trp53i11	0		Siglec1	OK	0	117.710387953625	0.20893684511094	Siglec1	0
Cd164	OK	0	82.5344971707324	0.230720281274116	Cd164	0		Itm2b	OK	0	117.537681476999	0.208595455111169	Itm2b	0
Acp5	OK	0	82.5171428389634	0.230599951698228	Acp5	0		Cdc42ep1	OK	0	117.377777162209	0.20831251972901	Cdc42ep1	0
Slamf7	OK	0	82.3352012031263	0.230151475476045	Slamf7	0		Snrk	OK	0	117.254859293318	0.208110765295317	Snrk	0
Ighg3	OK	0	82.1250106591874	0.161640505824756	Ighg3	0		Clic4	OK	0	117.078622549725	0.207823742322805	Clic4	0
Selenop	OK	0	82.1003500593541	0.229461252441569	Selenop	0		Adh1	OK	0	116.508269840341	0.206723617470346	Adh1	0
Scn1b	OK	0	81.8139044004258	0.228704215285406	Scn1b	0		Cd24a	OK	0	116.272069696915	0.20624832764068	Cd24a	0
Cenpe	OK	0	81.1261166978944	0.225271203787041	Cenpe	0		Ccl9	OK	0	116.25128475902	0.206350993561993	Ccl9	0
Snrk	OK	0	81.0597750977773	0.226486077824872	Snrk	0		Sox18	OK	0	115.984280686212	0.205838206147795	Sox18	0
S100a11	OK	0	81.0002647540459	0.226375101632307	S100a11	0		Npr1	OK	0	115.876019426209	0.205646205031188	Npr1	0
H2-Ob	OK	0	80.9526402958125	0.225419618396283	H2-Ob	0		Pck1	OK	0	115.858814749391	0.205511675416345	Pck1	0
Amotl2	OK	0	80.8898160315217	0.225934789162217	Amotl2	0		Cyp26b1	OK	0	115.777489692034	0.205483265963277	Cyp26b1	0
Iqgap3	OK	0	79.9503253994787	0.222715730425584	Iqgap3	0		Ly6d	OK	0	115.709153560546	0.205055792445991	Ly6d	0
Blk	OK	0	79.9220079741081	0.221712992763512	Blk	0		Urah	OK	0	115.67689246324	0.205175310032669	Urah	0
Mmp9	OK	0	79.7388097389621	0.222731275867805	Mmp9	0		Cd7	OK	0	115.298837778613	0.204147902696226	Cd7	0
Tcf19	OK	0	79.4636443973846	0.221536950525645	Tcf19	0		Tjp1	OK	0	115.287054220092	0.20459156849096	Tjp1	0
Ly6e	OK	0	79.2153186546418	0.221339660157095	Ly6e	0		Sh3bp5	OK	0	115.283384489137	0.204634955786088	Sh3bp5	0
Ect2	OK	0	79.1314137732378	0.220311364319337	Ect2	0		Cdo1	OK	0	115.276702677508	0.204531765240508	Cdo1	0
Cd72	OK	0	78.8380305936624	0.22037441874245	Cd72	0		Npc2	OK	0	115.220230861935	0.204493948373766	Npc2	0
Arhgap31	OK	0	78.8159685495054	0.220265214416272	Arhgap31	0		Orm1	OK	0	114.528939677736	0.203169722998094	Orm1	0
Ctsh	OK	0	78.2773034628379	0.218729085318692	Ctsh	0		Cd34	OK	0	114.455757153811	0.203065997961431	Cd34	0
Fam171a1	OK	0	78.1303096646188	0.218198850942847	Fam171a1	0		Hdc	OK	0	114.349402740585	0.20288787039549	Hdc	0
Tbc1d10c	OK	0	78.1141595015614	0.217894129326562	Tbc1d10c	0		Irf7	OK	0	113.392346262525	0.201266945427904	Irf7	0
Septin1	OK	0	77.9389402501625	0.217287912533246	Septin1	0		Tns2	OK	0	113.383645317582	0.201218882289396	Tns2	0
Ankle1	OK	0	77.8393376677617	0.21494179319591	Ankle1	0		Spp1	OK	0	113.048060737146	0.200614310091899	Spp1	0
Hecw2	OK	0	77.7753786839021	0.217229060577489	Hecw2	0		Lrrc25	OK	0	113.021627826692	0.200595215537236	Lrrc25	0
Serpina3g	OK	0	77.6243539941088	0.216914971575226	Serpina3g	0		Ndrg2	OK	0	112.909476031081	0.200249906206541	Ndrg2	0
Adgre4	OK	0	77.6194708425635	0.216974769469544	Adgre4	0		Rcn1	OK	0	112.714994006705	0.200048702334381	Rcn1	0
Podxl	OK	0	77.5656530615894	0.216611136759132	Podxl	0		Kit	OK	0	112.695500703223	0.199991880916498	Kit	0
Uhrf1	OK	0	77.4144511677989	0.216233208613135	Uhrf1	0		Cd55	OK	0	112.669653212237	0.199983306466745	Cd55	0
Tsc22d1	OK	0	77.4094286093664	0.216308959267716	Tsc22d1	0		H2-Ob	OK	0	112.20059859848	0.198967996602104	H2-Ob	0
Thy1	OK	0	77.3785005074514	0.215427965880756	Thy1	0		Ccdc80	OK	0	112.193215265159	0.199110262442774	Ccdc80	0
Kif2c	OK	0	77.2164200750658	0.21257017267221	Kif2c	0		Anpep	OK	0	112.026780166514	0.198837841021307	Anpep	0
Abtb3	OK	0	77.1563856289973	0.215668264894561	Abtb3	0		Blvrb	OK	0	111.700414270783	0.198268993120207	Blvrb	0
Lmnb1	OK	0	76.7935438384761	0.21460345592441	Lmnb1	0		Col13a1	OK	0	111.490903118631	0.197860221915298	Col13a1	0
Prex2	OK	0	76.3520954184899	0.213212870157689	Prex2	0		Ebf1	OK	0	111.147189790726	0.196601517810785	Ebf1	0
Cdkn2c	OK	0	76.2339605912451	0.212797274075159	Cdkn2c	0		Rac2	OK	0	111.10717532549	0.197198387556743	Rac2	0
P2ry13	OK	0	76.1980717988153	0.212995429157488	P2ry13	0		Lilra5	OK	0	110.676144539519	0.196455745210188	Lilra5	0
Ddah2	OK	0	75.9153019416709	0.212026298646536	Ddah2	0		Lpl	OK	0	110.59298129817	0.196298190354355	Lpl	0
Kif20a	OK	0	75.6503138265209	0.210048005544371	Kif20a	0		Fcgrt	OK	0	110.47451760437	0.196097963824564	Fcgrt	0
Runx3	OK	0	75.4822010587988	0.210900210488326	Runx3	0		Hpd	OK	0	110.423297698027	0.195909890063235	Hpd	0
Bcam	OK	0	75.4759916517164	0.210685088640544	Bcam	0		Mgll	OK	0	110.203735790114	0.195574668575577	Mgll	0
Stab1	OK	0	75.3499654923334	0.210627309670262	Stab1	0		Cyba	OK	0	110.127298097686	0.19544992725469	Cyba	0
Mest	OK	0	75.2332949914382	0.210122138362044	Mest	0		Dhrs1	OK	0	109.907454239599	0.195093261891995	Dhrs1	0
Adgrl2	OK	0	74.9614202907794	0.209354055450997	Adgrl2	0		Fstl1	OK	0	109.846862659462	0.194379758106698	Fstl1	0
Erg	OK	0	74.9208808653162	0.209257570888121	Erg	0		Cd59a	OK	0	109.59451209597	0.19448466817053	Cd59a	0
Knl1	OK	0	74.685890456144	0.205908141404156	Knl1	0		Shank3	OK	0	109.454428918902	0.194243955997335	Shank3	0
Trbc1	OK	0	74.5237592947876	0.207173451825601	Trbc1	0		Fpr1	OK	0	109.271437836836	0.193963661771148	Fpr1	0
Hilpda	OK	0	74.5132984761841	0.208280842732305	Hilpda	0		Top2a	OK	0	109.230197387973	0.193719521397039	Top2a	0
Ccl5	OK	0	74.2798885538609	0.207352694217797	Ccl5	0		Pakap.1	OK	0	109.06523820721	0.193555273886002	Pakap.1	0
Tmem88	OK	0	74.195946332107	0.20729818111372	Tmem88	0		Tmem119	OK	0	108.993066702401	0.193321921535232	Tmem119	0
Cd300ld	OK	0	74.1125683279828	0.207143744682934	Cd300ld	0		P2ry13	OK	0	108.418361461843	0.192449545884331	P2ry13	0
Psap	OK	0	74.023330093728	0.20683954991494	Psap	0		Selp	OK	0	108.213691699902	0.191877432196657	Selp	0
Cxcl2	OK	0	73.9810886768876	0.206792693430445	Cxcl2	0		Cbs	OK	0	108.073931489938	0.191663042393782	Cbs	0
Sox17	OK	0	73.8928472900524	0.206349289537577	Sox17	0		Fabp5	OK	0	108.038403059369	0.1917565418781	Fabp5	0
Bcar1	OK	0	73.886458080902	0.206350957897152	Bcar1	0		Ncr1	OK	0	107.907378547508	0.189826019233203	Ncr1	0
Tmc3	OK	0	73.650669369341	0.205826566566475	Tmc3	0		Stard10	OK	0	107.784294197448	0.191241770257541	Stard10	0
Ciita	OK	0	73.6073945923845	0.20564749617794	Ciita	0		Alcam	OK	0	107.490383088158	0.190760002656881	Alcam	0
Itk	OK	0	73.5898441341152	0.204941740208065	Itk	0		Btnl9	OK	0	107.353653258079	0.190518131493401	Btnl9	0
Pxdn	OK	0	73.5626639768258	0.205431543471715	Pxdn	0		Cox5a	OK	0	107.217753047758	0.190311574660775	Cox5a	0
Csrp2	OK	0	73.4450829070722	0.205135683045569	Csrp2	0		Lyz2	OK	0	107.062798124862	0.19000007155243	Lyz2	0
S100a6	OK	0	73.1435327648424	0.204344902871089	S100a6	0		Xcl1	OK	0	107.061400657481	0.189026380801354	Xcl1	0
Ccl4	OK	0	72.9537721200612	0.203923473776118	Ccl4	0		Slc16a9	OK	0	106.927534252337	0.189803330343789	Slc16a9	0
Fcgrt	OK	0	72.6538425275839	0.203087894289787	Fcgrt	0		Unc93b1	OK	0	106.663243150638	0.189283303075481	Unc93b1	0
Msr1	OK	0	72.571972288715	0.202790844849959	Msr1	0		Scarb1	OK	0	106.656217222717	0.189316742160232	Scarb1	0
Aif1	OK	0	72.4843692733563	0.202555876920855	Aif1	0		Cxcl2	OK	0	106.621713054209	0.189249039541211	Cxcl2	0
Dnm1	OK	0	72.1972656186906	0.142611817138018	Dnm1	0		Hfe	OK	0	106.5470010553	0.189117753196093	Hfe	0
Slpi	OK	0	72.1488321312523	0.201461010875046	Slpi	0		Mcemp1	OK	0	106.500933142279	0.188886140380179	Mcemp1	0
Spp1	OK	0	72.1036384645549	0.201507751738608	Spp1	0		Gimap7	OK	0	106.371951402082	0.188255317992814	Gimap7	0
Lrrc25	OK	0	71.954131351471	0.201075772842856	Lrrc25	0		Plekhg1	OK	0	106.316791638891	0.188678486614467	Plekhg1	0
Rgs3	OK	0	71.878353199278	0.200822133771174	Rgs3	0		Fcgr3	OK	0	106.258484251025	0.188596830676104	Fcgr3	0
Il1b	OK	0	71.7390716946961	0.200525277356905	Il1b	0		Tdo2	OK	0	106.243146603343	0.188328354403353	Tdo2	0
Mxd1	OK	0	71.7271538603098	0.200362080251905	Mxd1	0		Fam20c	OK	0	105.73530768757	0.187676591379794	Fam20c	0
Thbd	OK	0	71.6167375584674	0.200144476665367	Thbd	0		Apoc3	OK	0	105.653581346921	0.187448204272984	Apoc3	0
Efhd2	OK	0	71.582075999531	0.20005938315552	Efhd2	0		Mcam	OK	0	105.455228900487	0.187133260609086	Mcam	0
Ptprcap	OK	0	71.4732026229049	0.199143151779264	Ptprcap	0		Gns	OK	0	105.39013462128	0.187049750118666	Gns	0
Bcl2a1b	OK	0	71.2860814598235	0.199260662558877	Bcl2a1b	0		Tmsb10	OK	0	105.027823092174	0.186397923124794	Tmsb10	0
Ms4a8a	OK	0	71.2409300645046	0.199118299710645	Ms4a8a	0		Ndrg1	OK	0	104.905154625282	0.186170861945924	Ndrg1	0
Serpinh1	OK	0	71.1417922699887	0.198686122878915	Serpinh1	0		Hal	OK	0	104.894592234602	0.186000061950442	Hal	0
Dll4	OK	0	71.1371945280697	0.198645429707861	Dll4	0		Rhoj	OK	0	104.770180560867	0.185915645405697	Rhoj	0
Enpep	OK	0	71.0058620284451	0.198303744174542	Enpep	0		Nfkbiz	OK	0	104.544903469568	0.185570374711831	Nfkbiz	0
C3ar1	OK	0	70.8601711871226	0.198057167601624	C3ar1	0		Pxdn	OK	0	104.261371760057	0.185027845551532	Pxdn	0
Lpl	OK	0	70.832512791834	0.197963887372709	Lpl	0		Pah	OK	0	104.237913898807	0.184867664601394	Pah	0
Adamts1	OK	0	70.7428754204775	0.197565744130261	Adamts1	0		Tbx21	OK	0	103.744039388657	0.18347943314028	Tbx21	0
Fabp5	OK	0	70.7131247614409	0.197648776729271	Fabp5	0		Kif20a	OK	0	103.743467504744	0.183150071557021	Kif20a	0
Ctnnd1	OK	0	70.5049475433113	0.197079053188026	Ctnnd1	0		Fgd5	OK	0	103.468932856262	0.183611518365504	Fgd5	0
Fcgr4	OK	0	70.4502845398559	0.196891753986377	Fcgr4	0		Prex2	OK	0	103.458321424035	0.183584379775449	Prex2	0
Egr1	OK	0	70.4106611682747	0.196804739364549	Egr1	0		Man1a	OK	0	103.357716894886	0.183455764442238	Man1a	0
Bmp6	OK	0	70.3841793831937	0.196546931367025	Bmp6	0		Spib	OK	0	103.010824690547	0.182525485489321	Spib	0
Coro1a	OK	0	70.2322002643469	0.196307800564939	Coro1a	0		C5ar1	OK	0	102.828394643875	0.182524992770928	C5ar1	0
Clic4	OK	0	70.2064055070134	0.196242935005399	Clic4	0		Otc	OK	0	102.826514107023	0.182294126734935	Otc	0
Tox	OK	0	70.0961375629534	0.193947668832185	Tox	0		Siglecg	OK	0	102.633463888168	0.181676133427722	Siglecg	0
Mzb1	OK	0	69.747681153507	0.192734316100072	Mzb1	0		Mmp14	OK	0	102.371447529643	0.18171019342418	Mmp14	0
Kif23	OK	0	69.7268856479624	0.194845368701995	Kif23	0		Ccnd2	OK	0	102.041249068744	0.18110790130348	Ccnd2	0
Slc15a3	OK	0	69.6857844008574	0.194660559490298	Slc15a3	0		Nek2	OK	0	101.978873871583	0.179611542438637	Nek2	0
Emb	OK	0	69.5688750847383	0.194411053663404	Emb	0		Prr11	OK	0	101.886930156371	0.179698912681592	Prr11	0
Heg1	OK	0	69.5340246212966	0.194348642748314	Heg1	0		Rgs1	OK	0	101.670535867562	0.180460744026511	Rgs1	0
Fermt2	OK	0	69.3416484138119	0.19361633410999	Fermt2	0		Ushbp1	OK	0	101.648981042145	0.180387641063959	Ushbp1	0
Cfb	OK	0	69.2372531126331	0.19352495002975	Cfb	0		Sorl1	OK	0	101.210047449136	0.179628595042646	Sorl1	0
Qsox1	OK	0	69.1610888897994	0.193225962998453	Qsox1	0		Uroc1	OK	0	100.936121109808	0.178926286420419	Uroc1	0
Msrb3	OK	0	69.1596699226383	0.193121603034816	Msrb3	0		Slc11a1	OK	0	100.772232442729	0.178833425942874	Slc11a1	0
Kcna2	OK	0	69.0692327291795	0.193023759309547	Kcna2	0		Mgl2	OK	0	100.677661133587	0.178321908243166	Mgl2	0
Jak1	OK	0	68.8548502670058	0.192460447395659	Jak1	0		Nr4a1	OK	0	100.621093695674	0.17860062020576	Nr4a1	0
Btla	OK	0	68.8324940042361	0.191290069481794	Btla	0		Hyal2	OK	0	100.599638209457	0.178549275769146	Hyal2	0
Arap3	OK	0	68.7133945994013	0.192019659070986	Arap3	0		Bcl2a1b	OK	0	100.589566695781	0.178549768838812	Bcl2a1b	0
Siglecg	OK	0	68.6756532048064	0.190481675140435	Siglecg	0		Pdlim1	OK	0	100.486296437693	0.178321058639646	Pdlim1	0
Plvap	OK	0	68.4999513728188	0.191263477124599	Plvap	0		Amigo2	OK	0	100.198429347365	0.177715120319357	Amigo2	0
Cd3g	OK	0	68.2475631757882	0.18971000684988	Cd3g	0		Csrp1	OK	0	100.09377596636	0.177670323995569	Csrp1	0
C5ar1	OK	0	68.0781921837001	0.190275864966603	C5ar1	0		Btla	OK	0	100.021337310178	0.177216301765593	Btla	0
Adgrg3	OK	0	68.0185980283592	0.189939341429823	Adgrg3	0		Tspan15	OK	0	99.8001556811747	0.177149175242124	Tspan15	0
Pid1	OK	0	67.9729122325799	0.189997450587146	Pid1	0		Kcna2	OK	0	99.7601329117465	0.177078040664075	Kcna2	0
Slc16a9	OK	0	67.9174390783199	0.18982273190262	Slc16a9	0		Bmpr2	OK	0	99.7061160572294	0.1769777318704	Bmpr2	0
Cd7	OK	0	67.8712220994144	0.188723148635036	Cd7	0		Gngt2	OK	0	99.6318895798227	0.176837695202365	Gngt2	0
Akap12	OK	0	67.7216326286182	0.189104286354315	Akap12	0		Ptprm	OK	0	99.3086822053564	0.176276411090248	Ptprm	0
Hyal2	OK	0	67.5944144970992	0.188885332892582	Hyal2	0		Cfl1	OK	0	99.3003223654037	0.176214934426518	Cfl1	0
Ltb	OK	0	67.5131744740884	0.18846851258787	Ltb	0		Id4	OK	0	99.1638995108082	0.175979462644057	Id4	0
Emp1	OK	0	67.4359675116028	0.188473990387999	Emp1	0		Tcim	OK	0	99.1384976915574	0.175959779063396	Tcim	0
Ctsw	OK	0	67.3887205622349	0.186969541018438	Ctsw	0		Fabp1	OK	0	98.874611516831	0.175464517449915	Fabp1	0
Fos	OK	0	67.3015109442276	0.188118475379427	Fos	0		Pla2g15	OK	0	98.714781275744	0.175213760813161	Pla2g15	0
H2ac24	OK	0	67.2035569841701	0.187763935442065	H2ac24	0		Dll4	OK	0	98.3976333297565	0.174604054574434	Dll4	0
Sell	OK	0	67.1892454316041	0.187666070660634	Sell	0		Armcx4	OK	0	98.2829494513438	0.174390218689931	Armcx4	0
Elk3	OK	0	66.9308382477007	0.187051560395423	Elk3	0		Ctsa	OK	0	98.2104206401359	0.174271645812049	Ctsa	0
Nr4a1	OK	0	66.8934486118471	0.186962822413987	Nr4a1	0		Arhgap31	OK	0	98.108126054182	0.174128187822116	Arhgap31	0
C2	OK	0	66.8218316951332	0.186755939532838	C2	0		Haao	OK	0	97.8967537760689	0.173635247416052	Haao	0
Cfap69	OK	0	66.8055979136572	0.186561484916591	Cfap69	0		Fah	OK	0	97.5572368931176	0.172999945605986	Fah	0
Tfpi	OK	0	66.8012637733613	0.18667579600445	Tfpi	0		Apoa2	OK	0	97.1953249398183	0.172488886880456	Apoa2	0
Plac8	OK	0	66.7725920548083	0.186623586399461	Plac8	0		Trp53i11	OK	0	97.193492419235	0.172488013838086	Trp53i11	0
Cd3d	OK	0	66.6895441119126	0.185471540271903	Cd3d	0		Rgs3	OK	0	97.1926897599412	0.172489544280401	Rgs3	0
Fcer2a	OK	0	66.6519017844557	0.184832149678067	Fcer2a	0		Ass1	OK	0	97.1753048010303	0.172457025061596	Ass1	0
Clec1a	OK	0	66.2943761935565	0.185118237483421	Clec1a	0		Jak1	OK	0	96.9874352910345	0.172154688669178	Jak1	0
Lilra5	OK	0	66.0994762771217	0.184759490690908	Lilra5	0		Fndc1	OK	0	96.9039830257141	0.170616017832542	Fndc1	0
Il1a	OK	0	65.9480157842332	0.184332103608613	Il1a	0		Sema6a	OK	0	96.8846007545278	0.171927240642105	Sema6a	0
Spc24	OK	0	65.9035553675841	0.182973927934543	Spc24	0		Ier2	OK	0	96.7867167052241	0.171797953867309	Ier2	0
H2ac8	OK	0	65.7863542904217	0.183764787695927	H2ac8	0		B4galnt1	OK	0	96.6835466372212	0.171553712492256	B4galnt1	0
Exoc3l	OK	0	65.7581966651702	0.183596260933722	Exoc3l	0		Fcer2a	OK	0	96.5239042136859	0.170973194073321	Fcer2a	0
Chst2	OK	0	65.4929570744992	0.182838772673977	Chst2	0		Ece1	OK	0	96.4016730876035	0.171106686548328	Ece1	0
Cdca8	OK	0	65.4490296682435	0.182105090667132	Cdca8	0		Slc26a10	OK	0	96.3153032562546	0.170911358214784	Slc26a10	0
Fam167a	OK	0	65.3235385963143	0.182565667715682	Fam167a	0		Ccl6	OK	0	96.3046826595103	0.17093596981073	Ccl6	0
Bmpr2	OK	0	65.0677201248882	0.181859912968335	Bmpr2	0		Fmnl1	OK	0	96.1952814459838	0.170730043267489	Fmnl1	0
Ccl24	OK	0	65.0616487044414	0.181846023053408	Ccl24	0		Lcp1	OK	0	96.0425078071101	0.170443385873874	Lcp1	0
Esco2	OK	0	65.0300230667147	0.17971118729566	Esco2	0		Lamp1	OK	0	95.8934443588459	0.170185767014918	Lamp1	0
Ctsz	OK	0	64.9422523721921	0.181382275380944	Ctsz	0		Ndfip1	OK	0	95.7801047909713	0.170000337648924	Ndfip1	0
Hebp1	OK	0	64.9373185030428	0.181509299951359	Hebp1	0		Sds	OK	0	95.7330991642016	0.169739304628753	Sds	0
Junb	OK	0	64.6449478225334	0.18068996273838	Junb	0		Il21r	OK	0	95.6736558077243	0.169794633597526	Il21r	0
Ndrg1	OK	0	64.4514406229235	0.180029999220924	Ndrg1	0		Nrp1	OK	0	95.477045516347	0.169465860835781	Nrp1	0
Ms4a7	OK	0	64.4047776817148	0.180019064918744	Ms4a7	0		Bcar1	OK	0	95.2804879356612	0.169078707710699	Bcar1	0
Aspm	OK	0	64.3735379167319	0.176252446063993	Aspm	0		Degs1	OK	0	95.0109707304885	0.168642842193352	Degs1	0
Melk	OK	0	64.3573801410522	0.17836772729907	Melk	0		S100a10	OK	0	94.7884564982371	0.168231317174486	S100a10	0
Sh3bgrl2	OK	0	64.2642025259814	0.179619422889712	Sh3bgrl2	0		Gja4	OK	0	94.7023375896846	0.168042116937091	Gja4	0
Rab3b	OK	0	64.0622973787226	0.178802000182055	Rab3b	0		Arhgap22	OK	0	94.4213755264476	0.16756858738061	Arhgap22	0
Spic	OK	0	64.0556723176946	0.17904077372895	Spic	0		Hecw2	OK	0	94.356988969418	0.167432348670402	Hecw2	0
Rasgrp2	OK	0	63.8709274547246	0.178517436797255	Rasgrp2	0		Arap3	OK	0	94.3100515857314	0.167385227675592	Arap3	0
Insr	OK	0	63.8269149090116	0.17834802974907	Insr	0		Nudt7	OK	0	94.2190027011361	0.167155233171144	Nudt7	0
Mrc1	OK	0	63.7634422510973	0.17821237466158	Mrc1	0		Ctnnal1	OK	0	94.1315966617707	0.166789969339867	Ctnnal1	0
Hp	OK	0	63.7451178322465	0.178066743325698	Hp	0		Ednrb	OK	0	93.7098843615518	0.166261177796817	Ednrb	0
Cox5a	OK	0	63.5727269644548	0.177684459330928	Cox5a	0		Il36g	OK	0	93.6549366038274	0.165866176571563	Il36g	0
Ifitm1	OK	0	63.5678693465943	0.177546721019983	Ifitm1	0		Slfn4	OK	0	93.6064322363608	0.166069813562381	Slfn4	0
Alcam	OK	0	63.5625481471954	0.177634556877259	Alcam	0		Gja1	OK	0	93.2143564692864	0.165406780707906	Gja1	0
Spib	OK	0	63.2786325412546	0.175967778852626	Spib	0		Ptafr	OK	0	93.1679001991729	0.165349863963477	Ptafr	0
Cdr2l	OK	0	63.1662186682282	0.17634640768985	Cdr2l	0		Ablim1	OK	0	93.0555307424371	0.164934544802353	Ablim1	0
Cybb	OK	0	63.1522471878292	0.176460176426806	Cybb	0		Cth	OK	0	93.0382104067728	0.164919249607969	Cth	0
Emilin1	OK	0	63.140132090844	0.176425189382613	Emilin1	0		Sema4a	OK	0	92.9677773922366	0.164957679087047	Sema4a	0
Tmem86a	OK	0	63.1253796620341	0.176432942220416	Tmem86a	0		Saa2	OK	0	92.5217797893607	0.164165197575161	Saa2	0
Fmnl1	OK	0	62.8436564423065	0.175624312638349	Fmnl1	0		Skap1	OK	0	92.3477269072374	0.163174379414933	Skap1	0
Rgs1	OK	0	62.8093499760243	0.175534503711389	Rgs1	0		Hnf4a	OK	0	92.1856796839991	0.163455874884951	Hnf4a	0
Efnb2	OK	0	62.7982585910275	0.175370199021974	Efnb2	0		Wwtr1	OK	0	92.1854905071995	0.163580752348509	Wwtr1	0
Cfl1	OK	0	62.7051492900801	0.175115118967014	Cfl1	0		Mcm5	OK	0	92.1094023214043	0.163465316610729	Mcm5	0
Axl	OK	0	62.2858961072089	0.173964993884987	Axl	0		Clspn	OK	0	91.9962206751272	0.162894210551639	Clspn	0
Nfib	OK	0	62.1339909735282	0.173485798560853	Nfib	0		She	OK	0	91.9028520112979	0.163108186087479	She	0
Rgl1	OK	0	62.1038648314362	0.173582674913853	Rgl1	0		Aldh8a1	OK	0	91.840559594129	0.162834165536192	Aldh8a1	0
Siglec1	OK	0	62.0854513704515	0.173527226716382	Siglec1	0		Ms4a4a	OK	0	91.83143233489	0.162984975314196	Ms4a4a	0
Cxcr5	OK	0	62.0802736895963	0.171944941093515	Cxcr5	0		Cd300e	OK	0	91.3041120806737	0.162065172773071	Cd300e	0
Lrp1	OK	0	62.0335011295694	0.173245632009665	Lrp1	0		Ttr	OK	0	91.2692460550879	0.161932113239362	Ttr	0
Ppp1r16b	OK	0	61.9290174637049	0.172922896624996	Ppp1r16b	0		Pi16	OK	0	90.9087741238757	0.161118610806366	Pi16	0
Gzma	OK	0	61.9243684555324	0.171619406736427	Gzma	0		Sdc4	OK	0	90.7860967424083	0.161129406295642	Sdc4	0
Scarb1	OK	0	61.9027832645798	0.173021259088796	Scarb1	0		Emilin1	OK	0	90.2090391720455	0.160096526383611	Emilin1	0
Cd24a	OK	0	61.7042732286674	0.172272072549704	Cd24a	0		Fam171a1	OK	0	90.1245376734574	0.159923264571076	Fam171a1	0
Cep55	OK	0	61.6726223232132	0.170739890886389	Cep55	0		Ppp1r16b	OK	0	90.097987251083	0.15988260755309	Ppp1r16b	0
Ppic	OK	0	61.5992012236149	0.17196204133857	Ppic	0		Ifitm1	OK	0	89.9463119726405	0.159580684019165	Ifitm1	0
Pbk	OK	0	61.5874017691177	0.169551146286824	Pbk	0		Chil1	OK	0	89.9090460091953	0.159276702255647	Chil1	0
Spc25	OK	0	61.5614548323006	0.171082681475548	Spc25	0		Pcdh12	OK	0	89.8260173538367	0.159389434833788	Pcdh12	0
Cip2a	OK	0	61.3649961564671	0.170980280592649	Cip2a	0		Axl	OK	0	89.5479121252063	0.158886961373121	Axl	0
Espl1	OK	0	61.2869986619205	0.169772186086719	Espl1	0		Selenbp2	OK	0	89.5185819111061	0.158686883128972	Selenbp2	0
Rrm1	OK	0	61.2662953928762	0.171178980611114	Rrm1	0		Gzma	OK	0	89.4606673616732	0.157947346609984	Gzma	0
Slfn4	OK	0	61.2115515121135	0.170966268373892	Slfn4	0		Dpys	OK	0	89.4317052159308	0.158376489252169	Dpys	0
Lhfpl2	OK	0	61.007646663421	0.170463367206326	Lhfpl2	0		Rgl1	OK	0	89.3498360007925	0.158591714101589	Rgl1	0
Ckap2l	OK	0	60.9330609136986	0.169262838811931	Ckap2l	0		Gpx3	OK	0	89.2855227264897	0.158481094774722	Gpx3	0
Plod1	OK	0	60.5249483472363	0.16916997537463	Plod1	0		Pgm5	OK	0	89.0869619985532	0.157996320287387	Pgm5	0
Ccnd2	OK	0	60.3754233888079	0.168727774188378	Ccnd2	0		Ripor2	OK	0	89.0416443229104	0.157931159204387	Ripor2	0
Ms4a4b	OK	0	60.0464952631642	0.166933283595732	Ms4a4b	0		Gsn	OK	0	89.0103916067288	0.157980503533725	Gsn	0
Igf1	OK	0	59.9325237771864	0.167508981340549	Igf1	0		Rida	OK	0	88.7069093252492	0.157400098547618	Rida	0
S100a4	OK	0	59.7655801042286	0.166942712375683	S100a4	0		Tmem88	OK	0	88.6745712202601	0.157364503930241	Tmem88	0
Cst3	OK	0	59.7447162952913	0.166865107270255	Cst3	0		Sptan1	OK	0	88.6555310490621	0.157358319825757	Sptan1	0
Mapk12	OK	0	59.7200195595256	0.166723347376302	Mapk12	0		Cd2	OK	0	88.5323856022883	0.156829657405594	Cd2	0
Ncoa4	OK	0	59.6773994373616	0.166799037796978	Ncoa4	0		Aspm	OK	0	88.3864883831822	0.152103290322194	Aspm	0
Anpep	OK	0	59.6714554318926	0.166777605112179	Anpep	0		Sh2d1b1	OK	0	88.3647975751382	0.156806871154072	Sh2d1b1	0
Lcp1	OK	0	59.5906609869182	0.166480059852846	Lcp1	0		Cxcr5	OK	0	88.0916604717232	0.155863307216474	Cxcr5	0
Ncapg	OK	0	59.3746345672032	0.164355849538865	Ncapg	0		AU021092	OK	0	88.0900948646667	0.156219994614122	AU021092	0
Hgf	OK	0	59.3277821492516	0.165802412646347	Hgf	0		Klrb1c	OK	0	88.0258846502497	0.155626293035209	Klrb1c	0
Arhgap29	OK	0	59.2847796176661	0.165584700410795	Arhgap29	0		Ly86	OK	0	88.0065740756443	0.156197979457567	Ly86	0
Cttn	OK	0	59.1687474705938	0.165368204908173	Cttn	0		Klf2	OK	0	87.9995902830272	0.156197015241618	Klf2	0
Fam124a	OK	0	59.0804703762905	0.164931424868268	Fam124a	0		S100a4	OK	0	87.9798465435835	0.156078178874608	S100a4	0
Egr2	OK	0	58.9875470552905	0.164848139287686	Egr2	0		Caskin2	OK	0	87.8863407312977	0.155944553211091	Caskin2	0
Pcdh12	OK	0	58.9782250441323	0.164638240142802	Pcdh12	0		Erg	OK	0	87.2437980237193	0.154818330251095	Erg	0
Cenpf	OK	0	58.9445560336518	0.162279283444207	Cenpf	0		Kif15	OK	0	86.9745767396198	0.153494337570022	Kif15	0
Eid1	OK	0	58.7302721718624	0.164148608851909	Eid1	0		Fzd4	OK	0	86.8705907102735	0.154145280053508	Fzd4	0
Cstb	OK	0	58.6588686466569	0.163915989742641	Cstb	0		Upb1	OK	0	86.842030520476	0.153937101890288	Upb1	0
Ripor2	OK	0	58.520892865938	0.163307271042846	Ripor2	0		Ms4a7	OK	0	86.813645976659	0.154090458154327	Ms4a7	0
Ccl3	OK	0	58.504007445664	0.163513969890822	Ccl3	0		Tfpi	OK	0	86.7800679840993	0.154021184886863	Tfpi	0
Smpdl3a	OK	0	58.3405988377031	0.163059415318748	Smpdl3a	0		Gm2a	OK	0	86.5956870736153	0.153690630307741	Gm2a	0
Akr1b8	OK	0	58.3213068078237	0.162957027984103	Akr1b8	0		Gsr	OK	0	86.5718382870369	0.153662858412855	Gsr	0
Tex2	OK	0	57.9467279939669	0.161913608807251	Tex2	0		Fth1	OK	0	86.4936359522848	0.153505789841391	Fth1	0
Myo9a	OK	0	57.9302151107639	0.161913431394976	Myo9a	0		Acly	OK	0	86.4339605871679	0.153415822294656	Acly	0
Gns	OK	0	57.8999883574429	0.161797755014941	Gns	0		Psap	OK	0	86.1468313773281	0.152872870069613	Psap	0
Blvrb	OK	0	57.7561626964589	0.1614220261911	Blvrb	0		Niban2	OK	0	86.0594819190862	0.15274490790924	Niban2	0
Serpina3n	OK	0	57.7003981039256	0.161107925883827	Serpina3n	0		Itm2c	OK	0	85.9083554927772	0.152468149343213	Itm2c	0
Add3	OK	0	57.6646493239497	0.161076974217483	Add3	0		Podxl	OK	0	85.7939634657849	0.152231736854957	Podxl	0
Chp2	OK	0	57.6281040375073	0.161049305724315	Chp2	0		Ccl4	OK	0	85.6792214926675	0.152072038507025	Ccl4	0
Procr	OK	0	57.6124422992372	0.161000415803099	Procr	0		Tgfb2	OK	0	85.6673024063155	0.15125189608326	Tgfb2	0
Pi16	OK	0	57.451754052282	0.160273707286889	Pi16	0		Fermt2	OK	0	85.6639547637609	0.152001266219853	Fermt2	0
Notch1	OK	0	57.3238201886477	0.160188733737585	Notch1	0		Il1b	OK	0	85.591947266813	0.151922761155778	Il1b	0
Abcc9	OK	0	57.2060187150337	0.159707469766365	Abcc9	0		Alb	OK	0	85.4847984846398	0.151723944682775	Alb	0
Cd9	OK	0	57.2052260981316	0.159884615455333	Cd9	0		Etnk2	OK	0	84.9253922398772	0.150578421492567	Etnk2	0
Tmem132e	OK	0	57.0426092315676	0.159200996567604	Tmem132e	0		Shroom2	OK	0	84.8236043227791	0.15049663768774	Shroom2	0
Bub1	OK	0	57.0365657081192	0.157351879993183	Bub1	0		Ccr1	OK	0	84.3463033899339	0.149683923244744	Ccr1	0
Mcemp1	OK	0	57.0311384206136	0.159217388155877	Mcemp1	0		Lmnb1	OK	0	84.2558350937276	0.149529439098187	Lmnb1	0
Fbp1	OK	0	57.0051830333949	0.158553037270973	Fbp1	0		Cd300a	OK	0	84.2403551123075	0.149510767869631	Cd300a	0
Iglc3	OK	0	56.9689587406908	0.156535109478611	Iglc3	0		Akap12	OK	0	84.1059185184519	0.149238025845409	Akap12	0
Gimap7	OK	0	56.908854686452	0.157556245079412	Gimap7	0		Glyat	OK	0	83.9261219402137	0.148724562540023	Glyat	0
Znrf1	OK	0	56.9042560364523	0.159012893298884	Znrf1	0		Hgd	OK	0	83.7784378094561	0.148621920928291	Hgd	0
Mybl2	OK	0	56.901022082691	0.158305403986358	Mybl2	0		Acap1	OK	0	83.7185530374877	0.148448922808346	Acap1	0
Foxm1	OK	0	56.8386063380154	0.157640962530539	Foxm1	0		Adgrl2	OK	0	83.6976949290357	0.148514527189972	Adgrl2	0
Gsn	OK	0	56.7512614943874	0.158604070474219	Gsn	0		Serpinh1	OK	0	83.422300776951	0.148021209397253	Serpinh1	0
Ldb2	OK	0	56.7109403572313	0.158310327830226	Ldb2	0		Hck	OK	0	83.1627448457251	0.147589603873582	Hck	0
Cd83	OK	0	56.647986664635	0.158325249667144	Cd83	0		Sox17	OK	0	83.0044510351737	0.147266839636775	Sox17	0
Pdcd1	OK	0	56.57831605963	0.157137579421338	Pdcd1	0		Mmp9	OK	0	82.9924113127987	0.147273210454072	Mmp9	0
Nedd4	OK	0	56.5364997413083	0.15784575881067	Nedd4	0		Notch1	OK	0	82.7539806969981	0.146871447300361	Notch1	0
Rab32	OK	0	56.5023917422617	0.157900022802457	Rab32	0		Ptprj	OK	0	82.65178708934	0.146698039215	Ptprj	0
Hip1r	OK	0	56.4422666030974	0.15721759618042	Hip1r	0		Blk	OK	0	82.6121277790317	0.146233582036224	Blk	0
Khdrbs3	OK	0	56.4028803036718	0.157426504742515	Khdrbs3	0		Ets2	OK	0	82.4606892758632	0.146363271390916	Ets2	0
Dock6	OK	0	56.1821725156067	0.156884558676414	Dock6	0		Jun	OK	0	82.3540906324287	0.146173218562937	Jun	0
Cd302	OK	0	56.1764349506259	0.157005745366943	Cd302	0		Saa1	OK	0	82.3016861917925	0.146023102409185	Saa1	0
Tmsb10	OK	0	56.1536371225616	0.156904046093082	Tmsb10	0		Man2b1	OK	0	82.2402579309005	0.145963826366233	Man2b1	0
Ccl9	OK	0	56.0571772094985	0.156673156924541	Ccl9	0		Ctnnd1	OK	0	82.109566766081	0.145739138365582	Ctnnd1	0
Galnt18	OK	0	55.9064600031705	0.156050580448171	Galnt18	0		Fyn	OK	0	82.050722290661	0.145631047973377	Fyn	0
Hfe	OK	0	55.7617199698891	0.155843234954285	Hfe	0		Hao1	OK	0	81.86126258088	0.145113222997232	Hao1	0
Pimreg	OK	0	55.7364305465694	0.15214270283939	Pimreg	0		Adam15	OK	0	81.6543923366785	0.144913753704443	Adam15	0
Lgals3	OK	0	55.6334467333938	0.155448858493465	Lgals3	0		Agxt	OK	0	81.5329975422783	0.144512072996071	Agxt	0
Adgre5	OK	0	55.5314799316294	0.155201589303677	Adgre5	0		Spi1	OK	0	81.4792312883602	0.144607652237455	Spi1	0
S100a10	OK	0	55.5201523122578	0.155145968110991	S100a10	0		Il1r2	OK	0	81.4379167363851	0.144269912538315	Il1r2	0
Tbx2	OK	0	55.476566105205	0.15482748683807	Tbx2	0		Mmp28	OK	0	81.4236739858367	0.144016021615626	Mmp28	0
Myct1	OK	0	55.3446827764578	0.154487388403657	Myct1	0		Ciita	OK	0	81.2728591728433	0.144240179814815	Ciita	0
Ecscr	OK	0	55.1871951380176	0.15403797015608	Ecscr	0		Vcam1	OK	0	81.2243267011933	0.144167970162567	Vcam1	0
Wdfy3	OK	0	55.1386297643617	0.154079010528332	Wdfy3	0		Gls2	OK	0	80.9777213709748	0.143483357434419	Gls2	0
Plec	OK	0	55.0818555180231	0.153931331342565	Plec	0		Mcm7	OK	0	80.8223865487023	0.143437112096344	Mcm7	0
Tk1	OK	0	54.8576855482697	0.153305776458097	Tk1	0		C3ar1	OK	0	80.6141961987252	0.143083333819733	C3ar1	0
Gimap8	OK	0	54.8398967868979	0.153107028327027	Gimap8	0		Tspan18	OK	0	80.5961488535732	0.143014068378202	Tspan18	0
Vat1	OK	0	54.8331456430461	0.153235016286993	Vat1	0		Inhbb	OK	0	80.5817009771067	0.142968301447976	Inhbb	0
Npc2	OK	0	54.7937200097663	0.153090113352734	Npc2	0		Mxd1	OK	0	80.4293864753809	0.142722250240683	Mxd1	0
Itm2b	OK	0	54.7879955753934	0.153036921604841	Itm2b	0		Atp8a2	OK	0	80.3733020709046	0.141986863868781	Atp8a2	0
Ms4a4a	OK	0	54.5984968741621	0.152588108637268	Ms4a4a	0		Atf3	OK	0	80.3398419491703	0.142597561809097	Atf3	0
Gm2a	OK	0	54.5583753144266	0.152456699063556	Gm2a	0		Wdfy3	OK	0	80.3155528087765	0.142539558694563	Wdfy3	0
Kif22	OK	0	54.4720517105907	0.150852387509849	Kif22	0		Scd1	OK	0	80.2707415997267	0.14247464359459	Scd1	0
Cacna1i	OK	0	54.3616035528755	0.149542704998376	Cacna1i	0		Cd52	OK	0	80.249453979254	0.142425867556893	Cd52	0
Pros1	OK	0	54.3607851254407	0.151894374351504	Pros1	0		Tsc22d1	OK	0	80.0708756133121	0.142092072787628	Tsc22d1	0
Rbm17	OK	0	54.3231344633946	0.151826263519134	Rbm17	0		Mup3	OK	0	79.9904667287659	0.141879617383274	Mup3	0
Nr1h3	OK	0	54.2796271318639	0.151693668987162	Nr1h3	0		Lama4	OK	0	79.909038409579	0.141784052823041	Lama4	0
Ptafr	OK	0	54.2085949805507	0.151488303204353	Ptafr	0		Coro1a	OK	0	79.8194030281539	0.141674271122308	Coro1a	0
Cenpm	OK	0	54.187009679298	0.15028037972774	Cenpm	0		Znrf1	OK	0	79.8048726195024	0.141633963255565	Znrf1	0
Acly	OK	0	54.1827958619221	0.151432136873421	Acly	0		Aldh1a1	OK	0	79.7321654743257	0.141423251434931	Aldh1a1	0
Bub1b	OK	0	54.1806662689592	0.150757211341388	Bub1b	0		Myrip	OK	0	79.7159070994264	0.139981386558165	Myrip	0
Efnb1	OK	0	54.067010906199	0.151021017472267	Efnb1	0		Myo9a	OK	0	79.5364772323869	0.141171590712123	Myo9a	0
Afap1l1	OK	0	54.0042861697025	0.150726919560476	Afap1l1	0		Clec4d	OK	0	79.4207759701637	0.140943961083082	Clec4d	0
Tspan18	OK	0	53.8964117255146	0.150464734623666	Tspan18	0		Ifitm2	OK	0	79.292700722132	0.140720572012929	Ifitm2	0
Adam15	OK	0	53.7859732005596	0.150303602779068	Adam15	0		Ncapd2	OK	0	79.2375283946416	0.140562404732433	Ncapd2	0
Kif14	OK	0	53.5535881154568	0.146933545907851	Kif14	0		Ctla2a	OK	0	79.1966519454316	0.140514836572246	Ctla2a	0
Cyba	OK	0	53.4270091463137	0.149254253859612	Cyba	0		Arhgap29	OK	0	79.1424157720294	0.140439418221847	Arhgap29	0
Fosl2	OK	0	53.2943801153143	0.148941297366602	Fosl2	0		Ldb2	OK	0	79.0419520094984	0.140230226028055	Ldb2	0
Sdc4	OK	0	53.2797667299505	0.148900601651892	Sdc4	0		Plec	OK	0	79.0208039756108	0.140239519199269	Plec	0
Nectin2	OK	0	53.2753898159253	0.148818946553502	Nectin2	0		Msrb3	OK	0	78.7797140622152	0.139782868968853	Msrb3	0
Slc37a2	OK	0	53.271052871633	0.148883439445992	Slc37a2	0		Akr1b8	OK	0	78.6099771658946	0.139501666107058	Akr1b8	0
Cxcr6	OK	0	53.2641665140836	0.147077203128806	Cxcr6	0		Ccl3	OK	0	78.3407465253923	0.139045069449527	Ccl3	0
Klf6	OK	0	53.1881257649247	0.148650842715186	Klf6	0		Pclaf	OK	0	78.0221668249093	0.138380950127784	Pclaf	0
Gzmk	OK	0	52.9985738611754	0.14674167923866	Gzmk	0		Rad51	OK	0	77.9635222553022	0.138069519274442	Rad51	0
Mmp27	OK	0	52.9547951716109	0.147992308376884	Mmp27	0		Fmo1	OK	0	77.9634488026607	0.138315464974165	Fmo1	0
Mmp25	OK	0	52.9340978024905	0.14745312938405	Mmp25	0		Qsox1	OK	0	77.8443055138051	0.13813420281246	Qsox1	0
Dysf	OK	0	52.9199025410677	0.147889524108125	Dysf	0		Sh3pxd2b	OK	0	77.7579729394553	0.13801331325042	Sh3pxd2b	0
Lyz2	OK	0	52.8815632648993	0.147729115774964	Lyz2	0		Add3	OK	0	77.4392823075616	0.137421511178947	Add3	0
Fxyd5	OK	0	52.8188076491895	0.147618546166391	Fxyd5	0		Tpm4	OK	0	77.4272464404285	0.137423414075844	Tpm4	0
Rbpj	OK	0	52.7616187903623	0.147443253336584	Rbpj	0		Itga6	OK	0	77.2648724588847	0.137108774853	Itga6	0
Ccm2l	OK	0	52.6440565526069	0.146936030057029	Ccm2l	0		Il1r1	OK	0	77.0584321171313	0.136695013084639	Il1r1	0
Slc39a1	OK	0	52.6379548859298	0.147074527892554	Slc39a1	0		Pcyox1	OK	0	77.0144982924047	0.13669381359188	Pcyox1	0
Osmr	OK	0	52.3548751350056	0.146140444682509	Osmr	0		Itsn1	OK	0	76.9584675060569	0.136591322847006	Itsn1	0
Cd177	OK	0	52.3443525865867	0.145617328969033	Cd177	0		Serpina1a	OK	0	76.9025592148161	0.136393092108596	Serpina1a	0
Phldb2	OK	0	52.2168584857102	0.145746090936422	Phldb2	0		Cxcl16	OK	0	76.8863614134835	0.136464734380965	Cxcl16	0
S1pr1	OK	0	52.1823444914938	0.145728202927888	S1pr1	0		Msrb1	OK	0	76.8849569524573	0.136461603854221	Msrb1	0
Msrb1	OK	0	52.0872470962991	0.145567940684974	Msrb1	0		Mcm6	OK	0	76.8561652513324	0.136398631039588	Mcm6	0
Degs1	OK	0	52.0846900857182	0.145561026769812	Degs1	0		Mcm10	OK	0	76.8488128373271	0.136239322344677	Mcm10	0
Il36g	OK	0	51.997685045596	0.144943457419649	Il36g	0		Dhfr	OK	0	76.8281055162191	0.136273162260688	Dhfr	0
Myo10	OK	0	51.951840093732	0.145183899695578	Myo10	0		Khdrbs3	OK	0	76.7471138927055	0.136140706265525	Khdrbs3	0
Osbpl8	OK	0	51.8886605145014	0.145016167474493	Osbpl8	0		Atp6v0c	OK	0	76.7334647147073	0.136184216896609	Atp6v0c	0
Vegfc	OK	0	51.8163350464632	0.144530556740227	Vegfc	0		Fam124a	OK	0	76.3880507819032	0.135535421773024	Fam124a	0
Fam43a	OK	0	51.8135738292424	0.144781730072469	Fam43a	0		Pid1	OK	0	76.1231284120788	0.135112359695123	Pid1	0
Fam20c	OK	0	51.7849309131321	0.144726958342348	Fam20c	0		Aox3	OK	0	76.0189934924152	0.134726719945329	Aox3	0
Il21r	OK	0	51.7703082988449	0.144669493938922	Il21r	0		Ano6	OK	0	75.9577226428661	0.134817022486082	Ano6	0
Rad51	OK	0	51.765702090508	0.143949036066414	Rad51	0		Serpina1b	OK	0	75.7032681126231	0.134303896359499	Serpina1b	0
Tspan9	OK	0	51.6794882856525	0.144345053092439	Tspan9	0		Padi4	OK	0	75.6183767246158	0.133857531915963	Padi4	0
Lamp1	OK	0	51.6298927252823	0.144250038768129	Lamp1	0		Efhd2	OK	0	75.5798560882635	0.134145670746075	Efhd2	0
Il1r2	OK	0	51.6221593358853	0.143955534705953	Il1r2	0		Itgal	OK	0	75.5591077611703	0.134096609668391	Itgal	0
Tmem64	OK	0	51.6169801324135	0.144173770080285	Tmem64	0		Cdc20	OK	0	75.535415493828	0.133537034854606	Cdc20	0
Slc48a1	OK	0	51.4596365039302	0.143814834178695	Slc48a1	0		Atp6v1b2	OK	0	75.528743338163	0.134045057466615	Atp6v1b2	0
App	OK	0	51.3898262999899	0.143581910599425	App	0		Anxa2	OK	0	75.3420672441391	0.133724444883483	Anxa2	0
Esm1	OK	0	51.3487512750218	0.143197405970748	Esm1	0		Nrp2	OK	0	75.2743505548843	0.133594965998964	Nrp2	0
Padi4	OK	0	51.3121159462682	0.142925932726769	Padi4	0		Plk1	OK	0	75.251053007089	0.132891048236588	Plk1	0
Slc11a1	OK	0	51.2800685354482	0.143250099918227	Slc11a1	0		Klrd1	OK	0	75.2505758750149	0.13315902460132	Klrd1	0
Unc93b1	OK	0	51.1965948754507	0.143004012309219	Unc93b1	0		Arrb1	OK	0	75.2322889552719	0.1335257443496	Arrb1	0
Pcyox1	OK	0	51.175992858288	0.14302467798217	Pcyox1	0		Kif11	OK	0	75.0808650325027	0.132292814703655	Kif11	0
Loxl2	OK	0	51.0633489457556	0.142527907064937	Loxl2	0		Thbd	OK	0	75.0693090913733	0.13322635197136	Thbd	0
Ano6	OK	0	51.0535917118666	0.142681085310843	Ano6	0		Cnr2	OK	0	75.0007397060272	0.133089503211736	Cnr2	0
Rbpms	OK	0	50.9983401287851	0.142495920418599	Rbpms	0		Masp1	OK	0	74.9657097444427	0.133011564497452	Masp1	0
Lama4	OK	0	50.9722937341244	0.142266300041723	Lama4	0		Mzb1	OK	0	74.6258150767474	0.13202263598824	Mzb1	0
H2ax	OK	0	50.8956153071143	0.142193037448738	H2ax	0		Sec14l2	OK	0	74.5341247912173	0.132148116652206	Sec14l2	0
Cd53	OK	0	50.8757603771075	0.142137606212431	Cd53	0		Dtx1	OK	0	74.4360457729902	0.131671417017601	Dtx1	0
Slc27a1	OK	0	50.8220210787625	0.142026747790638	Slc27a1	0		Slc48a1	OK	0	74.3240408877682	0.131916540644517	Slc48a1	0
Tspan4	OK	0	50.7465472608649	0.14182337029527	Tspan4	0		Pmp22	OK	0	74.2675432557326	0.131817629843296	Pmp22	0
Ucp2	OK	0	50.7445022416388	0.14175154933312	Ucp2	0		Tnfaip2	OK	0	74.2429857224252	0.131772445619464	Tnfaip2	0
Fcrla	OK	0	50.5497443105294	0.140192377776403	Fcrla	0		Adgrg3	OK	0	74.2217082639202	0.131692200940667	Adgrg3	0
Ets2	OK	0	50.4846486408275	0.141091361253042	Ets2	0		Serpina1c	OK	0	74.0594052811595	0.131380896114974	Serpina1c	0
Arap2	OK	0	50.3742018823616	0.140761169855296	Arap2	0		Ahnak	OK	0	73.9784746208116	0.131267472208555	Ahnak	0
Il13ra2	OK	0	50.3438174343861	0.14044783165478	Il13ra2	0		Rbpj	OK	0	73.9779793569961	0.13129016601518	Rbpj	0
Txnrd1	OK	0	50.3437910313748	0.140690327316136	Txnrd1	0		Bcl11b	OK	0	73.971585561647	0.130804439695691	Bcl11b	0
Lipa	OK	0	50.2928087186653	0.140523505713654	Lipa	0		Exoc3l	OK	0	73.9459586295564	0.131204111468285	Exoc3l	0
Pcdhgc3	OK	0	50.2883261458847	0.140380078561093	Pcdhgc3	0		Serpina3g	OK	0	73.634948921244	0.130675544672314	Serpina3g	0
Ndfip1	OK	0	50.2167735371668	0.140333067520799	Ndfip1	0		Stap1	OK	0	73.178567483888	0.129874427200896	Stap1	0
Cd59a	OK	0	50.1483846338819	0.140006742119815	Cd59a	0		Serinc3	OK	0	73.1515681692563	0.129822725573945	Serinc3	0
B3gnt3	OK	0	50.1368712795438	0.140027064279178	B3gnt3	0		Adgrg5	OK	0	72.886920837798	0.129024891839626	Adgrg5	0
Sntb1	OK	0	50.0441130323061	0.139666414252864	Sntb1	0		Gimap8	OK	0	72.8471832946492	0.129249583756188	Gimap8	0
Gnmt	OK	0	49.933931623469	0.139103136181283	Gnmt	0		Bin2	OK	0	72.840615899073	0.129276456958094	Bin2	0
Nfkbiz	OK	0	49.9167570795675	0.139499986695482	Nfkbiz	0		Crim1	OK	0	72.8210151444597	0.129223646398942	Crim1	0
Pf4	OK	0	49.8561286099185	0.139331376820068	Pf4	0		Heg1	OK	0	72.7068125558	0.129044393969589	Heg1	0
Clec4n	OK	0	49.8474002023253	0.139305823596464	Clec4n	0		Chst2	OK	0	72.6194710607747	0.128835891812909	Chst2	0
Cdca5	OK	0	49.8016703172533	0.138542088494644	Cdca5	0		Chst3	OK	0	72.5823834222035	0.128546380682773	Chst3	0
Aurka	OK	0	49.793115884964	0.138521285226857	Aurka	0		Efnb2	OK	0	72.4537166080564	0.128551685647867	Efnb2	0
Adpgk	OK	0	49.6416368226636	0.138734403564686	Adpgk	0		Pilra	OK	0	72.2824127290061	0.128290728365186	Pilra	0
Atp6v0c	OK	0	49.6234695739043	0.138631324107164	Atp6v0c	0		Ucp2	OK	0	72.2259514193873	0.12815843459672	Ucp2	0
Cxcl16	OK	0	49.5764947743827	0.13853435710165	Cxcl16	0		Myo10	OK	0	72.1465023587918	0.128046588374557	Myo10	0
Hgsnat	OK	0	49.412681415477	0.138092532518156	Hgsnat	0		Nfe2	OK	0	72.0983792150301	0.127740798873106	Nfe2	0
Zap70	OK	0	49.3384363601667	0.137012756590366	Zap70	0		Nfib	OK	0	72.0075574683891	0.12775301764601	Nfib	0
G0s2	OK	0	49.3328300248546	0.137533062469542	G0s2	0		Dock6	OK	0	71.9699631268128	0.127701714277432	Dock6	0
Tmem176a	OK	0	49.188880576456	0.137452000980407	Tmem176a	0		Tmem26	OK	0	71.8669463668211	0.127556309375728	Tmem26	0
Fscn1	OK	0	49.1212041670723	0.137126107645234	Fscn1	0		Rad54l	OK	0	71.7290123165716	0.12720484549006	Rad54l	0
Hdac7	OK	0	49.0702617216379	0.137019557617348	Hdac7	0		Nlrp12	OK	0	71.7139757579258	0.126835357938672	Nlrp12	0
Slc29a1	OK	0	49.0696980236713	0.13713478221018	Slc29a1	0		F11r	OK	0	71.6244921100337	0.127121742702962	F11r	0
Cd14	OK	0	48.9635643736356	0.13683597788334	Cd14	0		Zbtb46	OK	0	71.4327793921066	0.126743545189319	Zbtb46	0
Sorl1	OK	0	48.9536433662607	0.13679373258673	Sorl1	0		Pimreg	OK	0	71.3504104148613	0.124016071387421	Pimreg	0
Hck	OK	0	48.9003859922918	0.136625527806876	Hck	0		Ntn1	OK	0	71.2748041958461	0.126213717881908	Ntn1	0
Egr3	OK	0	48.813478683384	0.136327171088512	Egr3	0		Anxa4	OK	0	71.2682995823848	0.126492432014944	Anxa4	0
Lat	OK	0	48.7677932615448	0.135592742510467	Lat	0		Efnb1	OK	0	71.2434172590299	0.126419647244904	Efnb1	0
Syne1	OK	0	48.6757542909567	0.135953765471822	Syne1	0		Mmp8	OK	0	71.2175310925504	0.126257775559276	Mmp8	0
Dchs1	OK	0	48.6361986290965	0.135768922403884	Dchs1	0		Racgap1	OK	0	71.1762348749659	0.126037354225313	Racgap1	0
Kif4	OK	0	48.3953386604417	0.133228309592628	Kif4	0		G0s2	OK	0	71.0870770773655	0.125920386313982	G0s2	0
Lhx6	OK	0	48.3770417799391	0.134509770733792	Lhx6	0		Chchd10	OK	0	71.0411620073342	0.126050569210807	Chchd10	0
Adamts4	OK	0	48.263766212555	0.134719936973868	Adamts4	0		Myo1e	OK	0	70.9531269115344	0.12592773948887	Myo1e	0
Arrb1	OK	0	48.1758090031986	0.134622906234288	Arrb1	0		Txnip	OK	0	70.9115777545886	0.125856322791787	Txnip	0
Pim1	OK	0	48.0956849884121	0.134403304319773	Pim1	0		Lcp2	OK	0	70.8891319305196	0.125815661484187	Lcp2	0
Pear1	OK	0	48.0279556462979	0.134050965560763	Pear1	0		Syne1	OK	0	70.8007419242191	0.125633306813657	Syne1	0
Selp	OK	0	48.0160325769077	0.133965544281052	Selp	0		Gas6	OK	0	70.7410403167768	0.125548618094734	Gas6	0
Ctsl	OK	0	47.9324377067919	0.133951952929272	Ctsl	0		Atp2a3	OK	0	70.7148858583834	0.125305977296942	Atp2a3	0
Dusp3	OK	0	47.8319231302729	0.133657773125925	Dusp3	0		Trem2	OK	0	70.6718256043863	0.125430705237374	Trem2	0
Crim1	OK	0	47.8163907669964	0.133564073432781	Crim1	0		Sult2a8	OK	0	70.6552893368277	0.125293189587343	Sult2a8	0
Plxna2	OK	0	47.8086860269731	0.133488183568592	Plxna2	0		Rasgrp2	OK	0	70.6464214098614	0.125389501095555	Rasgrp2	0
Fcgr3	OK	0	47.7691683674608	0.1334784298627	Fcgr3	0		Klf6	OK	0	70.6461393080067	0.125388127118159	Klf6	0
Clec4b1	OK	0	47.6526794212223	0.133159714227149	Clec4b1	0		Kif2c	OK	0	70.6065399438712	0.123440196904802	Kif2c	0
Adgra2	OK	0	47.6075110554363	0.132843252856734	Adgra2	0		H2-Q7	OK	0	70.6034689307058	0.125282897548275	H2-Q7	0
Dapk2	OK	0	47.5352285592992	0.132614469040933	Dapk2	0		Rrm1	OK	0	70.4873054371821	0.125088157822785	Rrm1	0
Mcm10	OK	0	47.492058279931	0.132356529590428	Mcm10	0		Dpep2	OK	0	70.4673861522995	0.12502865175907	Dpep2	0
Ctdsp2	OK	0	47.4202418250474	0.1325030146964	Ctdsp2	0		Lig1	OK	0	70.4308036142205	0.124989628402674	Lig1	0
Chil1	OK	0	47.4045146751505	0.132138559542553	Chil1	0		Mcm2	OK	0	70.4176291820553	0.124971655732865	Mcm2	0
Txk	OK	0	47.3631944847425	0.131198969318125	Txk	0		Mertk	OK	0	70.3814743961109	0.124911501242778	Mertk	0
Prok2	OK	0	47.361074351052	0.131218628775459	Prok2	0		Cd177	OK	0	70.2541543417112	0.124175800711633	Cd177	0
H2-DMb1	OK	0	47.1700061009271	0.131804820805617	H2-DMb1	0		Adh4	OK	0	70.1923976270166	0.124391815142784	Adh4	0
Atp6v1b2	OK	0	47.1682116825436	0.131782589826989	Atp6v1b2	0		Gsta3	OK	0	70.1513265613212	0.124444694568614	Gsta3	0
Irf7	OK	0	46.9625734455679	0.131232489456466	Irf7	0		Pole	OK	0	70.0994997145606	0.124306619112965	Pole	0
Trem2	OK	0	46.945514372901	0.131194109953954	Trem2	0		Arhgap45	OK	0	70.0805033083305	0.124373050454927	Arhgap45	0
Me2	OK	0	46.8961592814848	0.131046285032151	Me2	0		Ddah2	OK	0	69.6926587465386	0.123649103050395	Ddah2	0
Fmo1	OK	0	46.895615203802	0.130833943627252	Fmo1	0		Cd83	OK	0	69.6615614459411	0.12363766161756	Cd83	0
Rnf144a	OK	0	46.8815201607714	0.130848509784223	Rnf144a	0		Gstm2	OK	0	69.6594196955426	0.123586019013142	Gstm2	0
Kdm6b	OK	0	46.7539884407262	0.130655746601984	Kdm6b	0		Slco2b1	OK	0	69.6428700661142	0.123574755863736	Slco2b1	0
Sh2d1b1	OK	0	46.7481089561858	0.130614556229731	Sh2d1b1	0		Plk2	OK	0	69.6118650912145	0.123539195852366	Plk2	0
Arhgap45	OK	0	46.7143908789068	0.130512634616835	Arhgap45	0		Hells	OK	0	69.5646550854597	0.123424984098195	Hells	0
Rcc1	OK	0	46.678672206467	0.130437952378913	Rcc1	0		Vegfc	OK	0	69.5005975517388	0.123208045623308	Vegfc	0
Ly6g	OK	0	46.623061587721	0.129145471179283	Ly6g	0		Adamts1	OK	0	69.2993991969561	0.122946714993353	Adamts1	0
Bmp4	OK	0	46.6135955606925	0.124154376406548	Bmp4	0		Ldhd	OK	0	69.0872061010724	0.122355009865038	Ldhd	0
Grb10	OK	0	46.5977126080744	0.130006678491064	Grb10	0		Cstb	OK	0	69.0477848201341	0.122548096521142	Cstb	0
Tmem65	OK	0	46.5910803637667	0.130203150663727	Tmem65	0		Sulf2	OK	0	68.924387675904	0.122314278040764	Sulf2	0
Blvra	OK	0	46.4711257274165	0.129855678815735	Blvra	0		Hexa	OK	0	68.8330410365362	0.12215860828334	Hexa	0
Ckap2	OK	0	46.2991429813752	0.128422295321912	Ckap2	0		Ifitm3	OK	0	68.8163430153748	0.122136592279279	Ifitm3	0
Sgpp1	OK	0	46.2040981583638	0.129105593668836	Sgpp1	0		Rasd1	OK	0	68.7969790861593	0.122016060233269	Rasd1	0
Klf2	OK	0	46.1518240833544	0.128972355740342	Klf2	0		Tagap	OK	0	68.7360855427856	0.121977537786473	Tagap	0
Rac2	OK	0	46.1443139202723	0.128921833088044	Rac2	0		Mest	OK	0	68.7335293302379	0.1219414842058	Mest	0
Sema4a	OK	0	46.0879994764486	0.128724738718814	Sema4a	0		Clec4e	OK	0	68.5140094297645	0.12153839561549	Clec4e	0
Fasl	OK	0	46.0825938158716	0.127495401356758	Fasl	0		Hspb8	OK	0	68.4433068638052	0.121313305817723	Hspb8	0
Armcx1	OK	0	46.0528020315771	0.12852160251298	Armcx1	0		Gc	OK	0	68.3528541180428	0.121279792802828	Gc	0
Cd36	OK	0	46.0303355398496	0.128629793957757	Cd36	0		Ttpa	OK	0	67.9790591941958	0.120460855257192	Ttpa	0
Ass1	OK	0	45.854002942118	0.128094245724018	Ass1	0		Car3	OK	0	67.9440166078662	0.120537783108895	Car3	0
Robo1	OK	0	45.7415307960222	0.127621437774739	Robo1	0		Tbx2	OK	0	67.8542127004636	0.120375629226762	Tbx2	0
Mcm7	OK	0	45.5894950969561	0.127356591250385	Mcm7	0		Klre1	OK	0	67.8175052508901	0.119521104097332	Klre1	0
F11r	OK	0	45.5839944675597	0.127375687246186	F11r	0		Blnk	OK	0	67.8166248979762	0.120352706023773	Blnk	0
H2-Q7	OK	0	45.5761530664769	0.12727320073291	H2-Q7	0		Plscr2	OK	0	67.786030038319	0.119668605589319	Plscr2	0
Cebpa	OK	0	45.5178249786717	0.127199935588661	Cebpa	0		Cd8a	OK	0	67.7370178043772	0.119676815908997	Cd8a	0
Cd8b1	OK	0	45.4789385291499	0.126078597293168	Cd8b1	0		Icam2	OK	0	67.7276237949858	0.120192006427259	Icam2	0
Arhgap22	OK	0	45.4617847451249	0.12702735534087	Arhgap22	0		Myct1	OK	0	67.6090527480108	0.119946079713237	Myct1	0
Smc2	OK	0	45.4501841213119	0.126902080766302	Smc2	0		Fosb	OK	0	67.5478513297374	0.119887708524074	Fosb	0
Colgalt1	OK	0	45.4453790830631	0.126989453631831	Colgalt1	0		Pstpip1	OK	0	67.5340729483801	0.119821738215185	Pstpip1	0
Dab2ip	OK	0	45.3898183922767	0.12664994299752	Dab2ip	0		Pim1	OK	0	67.5261210846709	0.11984667481622	Pim1	0
Ms4a4c	OK	0	45.2038160159651	0.12625188098335	Ms4a4c	0		Hdac7	OK	0	67.3352768180888	0.119470741538455	Hdac7	0
Rapgef5	OK	0	45.1724172228215	0.126216153593195	Rapgef5	0		Reep6	OK	0	67.3013604967591	0.119280194230333	Reep6	0
Ier2	OK	0	45.1100737078769	0.126056127188377	Ier2	0		Tnfrsf18	OK	0	66.9755530221972	0.118433424294684	Tnfrsf18	0
Ccnf	OK	0	45.0425805570185	0.124953875464296	Ccnf	0		Itpkb	OK	0	66.8814411686217	0.1187021529915	Itpkb	0
Rfk	OK	0	44.990910540675	0.125698863296183	Rfk	0		F10	OK	0	66.6664078194778	0.118247206332128	F10	0
Srgn	OK	0	44.9330397550638	0.125548731855844	Srgn	0		Ifngr1	OK	0	66.629867155302	0.118255475936268	Ifngr1	0
Fam20a	OK	0	44.9030821250564	0.125211254500166	Fam20a	0		Olfm1	OK	0	66.5847345284776	0.118143568197113	Olfm1	0
Mmp12	OK	0	44.878654063995	0.125413687532379	Mmp12	0		Knstrn	OK	0	66.5531926029181	0.117919549616457	Knstrn	0
Ly6a	OK	0	44.8332676001445	0.125252648471799	Ly6a	0		Ccnb2	OK	0	66.4534204262795	0.117688707323741	Ccnb2	0
Pif1	OK	0	44.7573835203038	0.121733077063022	Pif1	0		Hip1r	OK	0	66.4456122932803	0.117739272122083	Hip1r	0
Adh1	OK	0	44.7514476993734	0.1246319166849	Adh1	0		Nfatc2	OK	0	66.4353867062311	0.117851695909546	Nfatc2	0
Tnfaip2	OK	0	44.7506698844846	0.125054007817801	Tnfaip2	0		Csrp2	OK	0	66.4270523135924	0.117843456909819	Csrp2	0
Fkbp1a	OK	0	44.7088546639654	0.124911522951846	Fkbp1a	0		Nedd4	OK	0	66.3682225505287	0.117746643023735	Nedd4	0
Fn1	OK	0	44.6852635069112	0.124802005169747	Fn1	0		Ptms	OK	0	66.3624138971051	0.117783282058483	Ptms	0
Ctsa	OK	0	44.5221019061865	0.124331161182207	Ctsa	0		Dlgap5	OK	0	66.2706497932819	0.117344728809961	Dlgap5	0
Prdx5	OK	0	44.5044975420078	0.124340646767817	Prdx5	0		Entpd1	OK	0	66.2662873762809	0.117610787954958	Entpd1	0
Ston1	OK	0	44.494268824897	0.124162211871572	Ston1	0		Pik3ap1	OK	0	66.2509523331274	0.117562139412353	Pik3ap1	0
Mat1a	OK	0	44.4736884577056	0.123891740029864	Mat1a	0		Cep55	OK	0	66.0347759034634	0.116150649404937	Cep55	0
Troap	OK	0	44.415649110234	0.121880790025097	Troap	0		Vim	OK	0	65.9812355751018	0.117105931173986	Vim	0
Icam2	OK	0	44.3290037690796	0.123814313726992	Icam2	0		Nr1h3	OK	0	65.8670554600738	0.116900806451933	Nr1h3	0
Jcad	OK	0	44.3037918414466	0.123647991194697	Jcad	0		Tagln2	OK	0	65.8669717728679	0.116903793779406	Tagln2	0
Dmd	OK	0	44.2706167121342	0.123517877898144	Dmd	0		Eid1	OK	0	65.8560893980681	0.116882628199132	Eid1	0
Rarb	OK	0	44.2607933077002	0.123453745029322	Rarb	0		Kbtbd11	OK	0	65.7802695006549	0.116542287786522	Kbtbd11	0
Gimap1	OK	0	44.2565238166498	0.123496731380358	Gimap1	0		Asprv1	OK	0	65.7011848301862	0.116334143186361	Asprv1	0
Tamalin	OK	0	44.2363907340717	0.123468588224912	Tamalin	0		Akr1a1	OK	0	65.6904313068472	0.116548848227145	Akr1a1	0
Gadd45b	OK	0	44.2315519694155	0.123596003290376	Gadd45b	0		Cfh	OK	0	65.6492072033524	0.116516857053423	Cfh	0
Pla2g15	OK	0	44.2084731496498	0.123534845930831	Pla2g15	0		Ly6g	OK	0	65.477066641935	0.11541426691565	Ly6g	0
Cyp4f18	OK	0	44.1381051057426	0.123307785757389	Cyp4f18	0		Ccn2	OK	0	65.423742619375	0.116020580317924	Ccn2	0
Mmp8	OK	0	44.1311308092522	0.123166816690359	Mmp8	0		Sdc1	OK	0	65.3424267016918	0.115929253846	Sdc1	0
Pde8a	OK	0	44.0645366631926	0.123136808695976	Pde8a	0		Slc45a3	OK	0	65.2953415580661	0.115888550039605	Slc45a3	0
Itgb3	OK	0	44.028106920999	0.12287919605508	Itgb3	0		Clec1a	OK	0	65.0972640526733	0.115484307102246	Clec1a	0
Pik3ap1	OK	0	43.9740540269876	0.122827696041667	Pik3ap1	0		Taldo1	OK	0	64.9927760691205	0.115343989624812	Taldo1	0
Tagap	OK	0	43.7905767555497	0.122334585727319	Tagap	0		Mef2c	OK	0	64.9263405432411	0.115204986416738	Mef2c	0
Xcl1	OK	0	43.7821899103048	0.119810495665571	Xcl1	0		Fcrla	OK	0	64.8954460282562	0.114910578514869	Fcrla	0
Dst	OK	0	43.71573410229	0.122160690664245	Dst	0		Fcgr1	OK	0	64.8658651470991	0.115121262515315	Fcgr1	0
Rapgef3	OK	0	43.7134718317033	0.121943083745843	Rapgef3	0		Mcm4	OK	0	64.8637427418545	0.115107493098056	Mcm4	0
Anxa4	OK	0	43.7034102795718	0.122126775911311	Anxa4	0		Aldh1l1	OK	0	64.8095368270537	0.114997673561024	Aldh1l1	0
Ripply3	OK	0	43.7021793004208	0.121910980184104	Ripply3	0		Cdr2l	OK	0	64.8076057000757	0.114969788374101	Cdr2l	0
Fcgr1	OK	0	43.6191179407275	0.121881469870222	Fcgr1	0		Ccr5	OK	0	64.7951819972435	0.114994196300628	Ccr5	0
Id2	OK	0	43.5320397769644	0.121628120777486	Id2	0		Fam167a	OK	0	64.7165778710648	0.114860645899801	Fam167a	0
Atf3	OK	0	43.4788198408061	0.121497657123555	Atf3	0		Cd40lg	OK	0	64.6283682341794	0.113763352584416	Cd40lg	0
Aldob	OK	0	43.4648405510088	0.121204344998747	Aldob	0		Cstdc4	OK	0	64.6114971176567	0.114138066853123	Cstdc4	0
Nrp2	OK	0	43.4628067725859	0.121445950117899	Nrp2	0		Pmepa1	OK	0	64.4828001389237	0.114371418442834	Pmepa1	0
Fchsd2	OK	0	43.4161687312548	0.121269502317814	Fchsd2	0		Il7r	OK	0	64.4686963697658	0.114312780177989	Il7r	0
Ank2	OK	0	43.406337615139	0.121261448241198	Ank2	0		Chaf1a	OK	0	64.402958504772	0.114254340233535	Chaf1a	0
Emp3	OK	0	43.3893203243212	0.12123944337232	Emp3	0		Cd160	OK	0	64.343701450662	0.113499404484172	Cd160	0
Ngp	OK	0	43.3860587387129	0.119536115928346	Ngp	0		Msr1	OK	0	64.3052007580623	0.114115992029199	Msr1	0
Asf1b	OK	0	43.3055323644873	0.120655428718468	Asf1b	0		Plxna2	OK	0	64.287439699343	0.114052120127432	Plxna2	0
Mertk	OK	0	43.2968555419599	0.120982112934012	Mertk	0		Slc29a1	OK	0	64.171228474425	0.113893108897905	Slc29a1	0
Tmem119	OK	0	43.2747892611005	0.120794106958971	Tmem119	0		Vcl	OK	0	64.15680162112	0.113843125560162	Vcl	0
Cavin1	OK	0	43.1851504035291	0.120499051604103	Cavin1	0		Ung	OK	0	64.1419604294856	0.113779401926771	Ung	0
Ly86	OK	0	43.1624617686137	0.120601652993063	Ly86	0		Idh1	OK	0	64.1354246407345	0.113829324981243	Idh1	0
Rel	OK	0	43.1074757816971	0.120454847482406	Rel	0		Bhmt2	OK	0	64.1098119634163	0.113576268123239	Bhmt2	0
Pmp22	OK	0	42.990281859969	0.120132843147148	Pmp22	0		Cavin1	OK	0	64.0780334055058	0.11366324355953	Cavin1	0
Masp1	OK	0	42.9048743783439	0.119726093434242	Masp1	0		Il1a	OK	0	64.0420075577617	0.113663294782998	Il1a	0
Jak3	OK	0	42.630685821567	0.119095647024494	Jak3	0		Pros1	OK	0	64.0057888640708	0.113591895340999	Pros1	0
Rdh12	OK	0	42.5958807176897	0.118033783892044	Rdh12	0		Abhd15	OK	0	63.8837890394997	0.11333207006327	Abhd15	0
Arhgef7	OK	0	42.5873800696988	0.118995441135165	Arhgef7	0		Plxnb2	OK	0	63.856521413396	0.11332967499399	Plxnb2	0
Mmp14	OK	0	42.5750256285974	0.118971438295234	Mmp14	0		Capg	OK	0	63.8276201169645	0.11328059449255	Capg	0
Ncaph	OK	0	42.5015270936955	0.118391669548568	Ncaph	0		Gja5	OK	0	63.8164063357193	0.112541649545451	Gja5	0
Cd79b	OK	0	42.3420452054883	0.118226253038319	Cd79b	0		Cxcl13	OK	0	63.785927775125	0.113206524040333	Cxcl13	0
Cd52	OK	0	42.2771654764019	0.118116300754292	Cd52	0		Rfk	OK	0	63.7847999386009	0.113197180068773	Rfk	0
Pck1	OK	0	42.2046527288341	0.117547947406448	Pck1	0		Stard8	OK	0	63.6098703978918	0.11288664019641	Stard8	0
Mxd4	OK	0	41.9806474292223	0.117283485412512	Mxd4	0		Slc27a1	OK	0	63.4797923165174	0.112657395520487	Slc27a1	0
Tspo	OK	0	41.8991658948597	0.117079623213232	Tspo	0		Ms4a8a	OK	0	63.4372389157132	0.112589125458866	Ms4a8a	0
Rad54l	OK	0	41.7860280295529	0.116527295147892	Rad54l	0		Mapk12	OK	0	63.3943899734546	0.112468684111262	Mapk12	0
Zbtb46	OK	0	41.7506463944811	0.116541584627641	Zbtb46	0		Pld4	OK	0	63.3694899867649	0.112460222291921	Pld4	0
Niban2	OK	0	41.7501026555339	0.116663456953868	Niban2	0		Aldh1a7	OK	0	63.3086619298415	0.112116418258363	Aldh1a7	0
Ahnak	OK	0	41.7276365958617	0.116557353847602	Ahnak	0		Dab2ip	OK	0	63.0852121960042	0.111913734550941	Dab2ip	0
Dennd3	OK	0	41.629670868286	0.116175797103648	Dennd3	0		Cmtm8	OK	0	62.9850065005459	0.111749980815062	Cmtm8	0
Stap1	OK	0	41.6079334479277	0.116264231148526	Stap1	0		Pilrb1	OK	0	62.9629505074846	0.111748082757443	Pilrb1	0
Per1	OK	0	41.590042600003	0.116214324162464	Per1	0		Tgfbi	OK	0	62.9082821453107	0.111650545692605	Tgfbi	0
Uox	OK	0	41.4661169804494	0.115474292305306	Uox	0		Gda	OK	0	62.7458843167345	0.111356746464339	Gda	0
Man2b1	OK	0	41.4384997079524	0.115785224051148	Man2b1	0		Slc6a8	OK	0	62.7066010895999	0.111278105602816	Slc6a8	0
Jun	OK	0	41.4308130611878	0.115769348753667	Jun	0		Slc37a2	OK	0	62.531777892312	0.110981063012918	Slc37a2	0
Wnt9b	OK	0	41.3937827331017	0.115155230851966	Wnt9b	0		Colgalt1	OK	0	62.4734602208074	0.110874235534895	Colgalt1	0
B4galnt1	OK	0	41.3932518057173	0.115610428668206	B4galnt1	0		Rapgef5	OK	0	62.4645310588857	0.110850995250902	Rapgef5	0
Serinc3	OK	0	41.2850471512982	0.115349272928849	Serinc3	0		Plac8	OK	0	62.4377440548008	0.11081501069133	Plac8	0
Brca1	OK	0	41.2366821913032	0.114591387858043	Brca1	0		Scn1b	OK	0	62.3314445337092	0.110626993183136	Scn1b	0
Itga6	OK	0	41.1886917100389	0.11506568590491	Itga6	0		Ccm2l	OK	0	62.3232156281024	0.110568440004832	Ccm2l	0
Bok	OK	0	41.1404862489745	0.114804379414622	Bok	0		Taok2	OK	0	62.2914776842094	0.110551562784808	Taok2	0
H1f3	OK	0	41.1281643785366	0.114793032992641	H1f3	0		Jcad	OK	0	62.2890250907623	0.110502965225522	Jcad	0
Prickle1	OK	0	41.0882500338169	0.114605308210119	Prickle1	0		Arhgef7	OK	0	62.2799396085975	0.110529083580167	Arhgef7	0
Cbs	OK	0	41.0038449876176	0.113890002980495	Cbs	0		Rasgef1b	OK	0	62.2452019119206	0.110465360041638	Rasgef1b	0
Dab2	OK	0	40.9980582020778	0.114557799804962	Dab2	0		Il18	OK	0	62.2258893685058	0.110439480468016	Il18	0
Nckap1	OK	0	40.9702225900925	0.114308510703056	Nckap1	0		Hs3st1	OK	0	61.8191444329053	0.109070375435405	Hs3st1	0
Myzap	OK	0	40.9386270524536	0.114169048695384	Myzap	0		Trf	OK	0	61.8172354857283	0.109707948503023	Trf	0
Hmgcs2	OK	0	40.935812284458	0.113585716472777	Hmgcs2	0		Fkbp1a	OK	0	61.7489967708016	0.109578695994452	Fkbp1a	0
Adcy4	OK	0	40.8856362551922	0.114194155959215	Adcy4	0		Rbpms	OK	0	61.527205390833	0.109188135816486	Rbpms	0
Cmtm8	OK	0	40.8744630990458	0.114070789961788	Cmtm8	0		Antxr2	OK	0	61.5132837268374	0.109138619089965	Antxr2	0
Bcl6b	OK	0	40.8184186335143	0.113911730807159	Bcl6b	0		Itgb2	OK	0	61.4951547737052	0.109127822298743	Itgb2	0
Dbn1	OK	0	40.747973308581	0.113708492086379	Dbn1	0		Mmp25	OK	0	61.468696637549	0.108775613075718	Mmp25	0
Ms4a6d	OK	0	40.7185706668162	0.113768753404037	Ms4a6d	0		Gfra2	OK	0	61.4580776205268	0.109071670074672	Gfra2	0
Vamp8	OK	0	40.6150336528888	0.113469175433095	Vamp8	0		Tk1	OK	0	61.443108127029	0.109047224555009	Tk1	0
Cdh13	OK	0	40.5734352992175	0.113006020238043	Cdh13	0		Lmna	OK	0	61.323247929286	0.108833039520589	Lmna	0
Itsn1	OK	0	40.5618615570868	0.113338975320329	Itsn1	0		Rarb	OK	0	61.3187155636385	0.108767150254131	Rarb	0
Ece1	OK	0	40.5408242891127	0.113275419635696	Ece1	0		Cxcr4	OK	0	61.2285132847424	0.108648358861727	Cxcr4	0
Pkmyt1	OK	0	40.4854034121882	0.112832062855531	Pkmyt1	0		Cadm1	OK	0	61.1098568327077	0.108452749607406	Cadm1	0
Cd247	OK	0	40.4451323634813	0.111859284280178	Cd247	0		Fn1	OK	0	61.045911759269	0.108299370527337	Fn1	0
Slco2b1	OK	0	40.2986727467353	0.112577812465346	Slco2b1	0		Itga8	OK	0	61.0134962091304	0.108247851640861	Itga8	0
Gzmc	OK	0	40.2651613802877	0.106946590804068	Gzmc	0		Ube2c	OK	0	60.9068390910929	0.107528451923716	Ube2c	0
Fignl1	OK	0	40.2455983032692	0.112299764349986	Fignl1	0		Cyp4f18	OK	0	60.8654822939154	0.108005664660966	Cyp4f18	0
Numb	OK	0	40.2311521714733	0.11238498496019	Numb	0		Cd44	OK	0	60.857776048368	0.108001975269803	Cd44	0
Cd86	OK	0	40.2167973128357	0.112374957726603	Cd86	0		Ephx2	OK	0	60.7638771398145	0.107644244719934	Ephx2	0
St3gal4	OK	0	40.2140664548984	0.112368576807269	St3gal4	0		Cyfip2	OK	0	60.6874093852327	0.107669721178607	Cyfip2	0
Thsd1	OK	0	40.1411707200087	0.111922758283888	Thsd1	0		Arpc1b	OK	0	60.6690891187615	0.107653647634365	Arpc1b	0
P2ry6	OK	0	40.1105057611486	0.112075148456869	P2ry6	0		Cmklr1	OK	0	60.6414148636806	0.107625103146726	Cmklr1	0
Ifitm2	OK	0	40.1033436154347	0.112026422891442	Ifitm2	0		Vsir	OK	0	60.5756401112822	0.107509059297368	Vsir	0
Cd2	OK	0	40.1025677550546	0.111292168617177	Cd2	0		Capzb	OK	0	60.536890443003	0.107426508362623	Capzb	0
Pld3	OK	0	40.0912559974566	0.112021496155153	Pld3	0		Arg1	OK	0	60.3129812037414	0.107014482667712	Arg1	0
Myo1f	OK	0	39.9159449523482	0.111532399012914	Myo1f	0		Fscn1	OK	0	60.2993787639413	0.106980865625493	Fscn1	0
Ccr1	OK	0	39.8649439142581	0.111378253054894	Ccr1	0		Gadd45b	OK	0	60.1848958161893	0.106807483542719	Gadd45b	0
Chst3	OK	0	39.8450564475878	0.110867782228041	Chst3	0		Pear1	OK	0	60.1339140409878	0.106674044811366	Pear1	0
Gstm2	OK	0	39.8019122898199	0.111041885378547	Gstm2	0		Sntb1	OK	0	60.1107096049847	0.106643879654061	Sntb1	0
Schip1	OK	0	39.7096965842147	0.110772946791233	Schip1	0		Gimap1	OK	0	60.0089556800956	0.10644643012951	Gimap1	0
Il7r	OK	0	39.6306860909813	0.110632576298296	Il7r	0		Ces2g	OK	0	59.9805444271138	0.106410943441005	Ces2g	0
Rgs10	OK	0	39.6293256816544	0.11073429530604	Rgs10	0		Ppp1r15a	OK	0	59.8777872896855	0.106266846022065	Ppp1r15a	0
Btg1	OK	0	39.6217361448343	0.110706766297675	Btg1	0		Sirpa	OK	0	59.8034452228013	0.106129407581966	Sirpa	0
Ptprj	OK	0	39.5777735164162	0.11058629528783	Ptprj	0		Cd14	OK	0	59.7317066595675	0.106010713353192	Cd14	0
Slc7a8	OK	0	39.534442154786	0.110452994369134	Slc7a8	0		Slc25a23	OK	0	59.7133345281707	0.105893559345647	Slc25a23	0
Lsp1	OK	0	39.5251605979132	0.110388828475474	Lsp1	0		Cnksr3	OK	0	59.4795203136261	0.105548457071893	Cnksr3	0
Hpd	OK	0	39.4422235389743	0.109615174494932	Hpd	0		Prickle1	OK	0	59.4389374986632	0.105442592444544	Prickle1	0
Csf3r	OK	0	39.3149477122743	0.109843947573057	Csf3r	0		Nav1	OK	0	59.270285024898	0.105177368852742	Nav1	0
Cfh	OK	0	39.2654026136274	0.109715544116572	Cfh	0		Spn	OK	0	59.1669192687721	0.104954211910528	Spn	0
Clspn	OK	0	39.2647570987956	0.109096678932135	Clspn	0		Jup	OK	0	59.164916714593	0.105005123171099	Jup	0
Ccr5	OK	0	39.2287771720754	0.109606018490751	Ccr5	0		Grhpr	OK	0	59.103367100555	0.104814803885005	Grhpr	0
Mcm5	OK	0	39.1949124132721	0.109465971942967	Mcm5	0		Mt2	OK	0	59.0106265619832	0.104717961748272	Mt2	0
Nfe2	OK	0	39.1416106465205	0.109119052252959	Nfe2	0		Id3	OK	0	58.9972489056683	0.104695980225382	Id3	0
Eef1a1	OK	0	39.1062074220447	0.10919700906392	Eef1a1	0		Kctd12	OK	0	58.9006371874142	0.10451926386199	Kctd12	0
Sgo2a	OK	0	39.0131872508571	0.107120190057937	Sgo2a	0		Id2	OK	0	58.7753576017497	0.104311430684246	Id2	0
Cyp2d22	OK	0	38.9960768827452	0.108783031580083	Cyp2d22	0		Il1rn	OK	0	58.6782686109791	0.104138476893011	Il1rn	0
Gpr4	OK	0	38.952361756326	0.108655927085852	Gpr4	0		Rbp1	OK	0	58.6654992243891	0.10403978021679	Rbp1	0
Pkp4	OK	0	38.941972880615	0.108805974558943	Pkp4	0		Spc24	OK	0	58.6116946789539	0.103542480431131	Spc24	0
Il1rn	OK	0	38.8745911406197	0.108622257496568	Il1rn	0		Pkmyt1	OK	0	58.6012706195949	0.103870415680132	Pkmyt1	0
Mxra8	OK	0	38.8524228467727	0.108401380255886	Mxra8	0		Cdc45	OK	0	58.5597584263213	0.103791562362805	Cdc45	0
Ptpn1	OK	0	38.8109589533381	0.10844275658746	Ptpn1	0		Tnfsf13b	OK	0	58.5303597729709	0.103728788576063	Tnfsf13b	0
F10	OK	0	38.7897181103985	0.108315274480173	F10	0		Rbp4	OK	0	58.5031774527574	0.103774832855781	Rbp4	0
Idh1	OK	0	38.7687260051584	0.108327727320709	Idh1	0		Vamp8	OK	0	58.2605041678067	0.103390596822928	Vamp8	0
Tcf7l1	OK	0	38.7591073016977	0.108154224076689	Tcf7l1	0		Dtx4	OK	0	58.2453921603869	0.10336737046991	Dtx4	0
Cnksr3	OK	0	38.7043403687533	0.108110097708827	Cnksr3	0		Ston1	OK	0	58.217212178507	0.103277522076038	Ston1	0
Rras	OK	0	38.6497122361853	0.107985054494552	Rras	0		Cebpb	OK	0	58.1787470097922	0.103243872495587	Cebpb	0
Evl	OK	0	38.6302178852469	0.107905537613965	Evl	0		Apoa1	OK	0	58.1738241205172	0.103179813077938	Apoa1	0
Tgm2	OK	0	38.5413367875371	0.107669986503677	Tgm2	0		Zfp521	OK	0	58.1442806706341	0.102954816287804	Zfp521	0
Dhrs3	OK	0	38.4923283447905	0.107553722420464	Dhrs3	0		Spint1	OK	0	57.9778893010293	0.102705844049223	Spint1	0
Tat	OK	0	38.4816851466266	0.107223035831719	Tat	0		Frmd4b	OK	0	57.9710326818713	0.102883380977647	Frmd4b	0
Pilra	OK	0	38.4479530489546	0.107427918538925	Pilra	0		Mxra8	OK	0	57.9617829149424	0.102819128513306	Mxra8	0
M6pr	OK	0	38.4303977656698	0.107367988594744	M6pr	0		Rarg	OK	0	57.9549252956549	0.102824606679001	Rarg	0
Vcl	OK	0	38.3254035435668	0.107047026807162	Vcl	0		Hgsnat	OK	0	57.9203330484196	0.102795259511035	Hgsnat	0
Capg	OK	0	38.285753201368	0.10697678513294	Capg	0		Lax1	OK	0	57.9118906594929	0.102430736400108	Lax1	0
H2-DMa	OK	0	38.2841729887392	0.10697122347607	H2-DMa	0		Tacc1	OK	0	57.8613884363933	0.102687467877676	Tacc1	0
Ms4a6b	OK	0	38.2530053526326	0.106881936461845	Ms4a6b	0		Pfn1	OK	0	57.8486853471141	0.102651911492106	Pfn1	0
Prickle2	OK	0	38.1787028688482	0.106450932845924	Prickle2	0		Il18rap	OK	0	57.8160686727156	0.102403258868818	Il18rap	0
Cdo1	OK	0	38.1471416600461	0.106256719452784	Cdo1	0		Eef1a1	OK	0	57.7081923107624	0.102380819359197	Eef1a1	0
Fth1	OK	0	38.1185162905504	0.106481072204621	Fth1	0		Mcub	OK	0	57.6913088921043	0.102336285753604	Mcub	0
Sirpa	OK	0	38.1050177472336	0.106442475867673	Sirpa	0		App	OK	0	57.6374028614454	0.102281575456129	App	0
Itm2c	OK	0	38.0783237134864	0.106379578478577	Itm2c	0		Cd72	OK	0	57.6287068414595	0.102275964762937	Cd72	0
Acap1	OK	0	37.9908965539115	0.105872417992106	Acap1	0		Mbp	OK	0	57.4861313763811	0.101976435038498	Mbp	0
Cadm1	OK	0	37.9596379673754	0.106057752136476	Cadm1	0		Tnfaip1	OK	0	57.4367942833574	0.101921458531459	Tnfaip1	0
Tmem176b	OK	0	37.9586037991537	0.106060424033739	Tmem176b	0		Mt1	OK	0	57.4305705209601	0.101925270373767	Mt1	0
Fen1	OK	0	37.941947790354	0.105989341388143	Fen1	0		Bcl2l1	OK	0	57.388754040333	0.101850407418734	Bcl2l1	0
Nav1	OK	0	37.9365449365219	0.105976817097469	Nav1	0		Capn2	OK	0	57.3579598815695	0.101794674241924	Capn2	0
Plekho1	OK	0	37.9186657745759	0.105948809046828	Plekho1	0		Vat1	OK	0	57.1958726207274	0.1015089647134	Vat1	0
Dpysl3	OK	0	37.9167139399677	0.105771442721476	Dpysl3	0		Thbs1	OK	0	57.1911558910267	0.10145421008126	Thbs1	0
Apold1	OK	0	37.9096002202278	0.105729161366255	Apold1	0		Atp6v0d2	OK	0	57.1524035895815	0.101396544231123	Atp6v0d2	0
Ces2g	OK	0	37.882458537328	0.105653787283234	Ces2g	0		Ecscr	OK	0	57.0726536414538	0.101231262789351	Ecscr	0
Sds	OK	0	37.86347356969	0.104844049114826	Sds	0		Tmem132e	OK	0	57.0619332981117	0.101214794437104	Tmem132e	0
Lcp2	OK	0	37.7111964511016	0.105366710659778	Lcp2	0		Plaat3	OK	0	56.9151491481833	0.101010818341253	Plaat3	0
Mtfr2	OK	0	37.6389558101405	0.10424577375046	Mtfr2	0		Bcar3	OK	0	56.9009839681852	0.100919769521154	Bcar3	0
Myof	OK	0	37.6090948724962	0.105079785529534	Myof	0		Nqo1	OK	0	56.9007170547024	0.100716620794528	Nqo1	0
Dpep2	OK	0	37.5305530694857	0.104834604584358	Dpep2	0		Amdhd1	OK	0	56.8847586214847	0.100732236621558	Amdhd1	0
Maf	OK	5.02155140647347e-308	37.4976943768978	0.104762445277711	Maf	7.938e-307		Srgn	OK	0	56.8404227613595	0.100874794047084	Srgn	0
Ablim1	OK	2.92002067161613e-307	37.4507504825958	0.104155762850867	Ablim1	4.61075e-306		Calm2	OK	0	56.8129108666061	0.100825741769969	Calm2	0
Prdx1	OK	1.45341486389502e-306	37.4079026070804	0.104514086688508	Prdx1	2.29239e-305		Kcnj16	OK	0	56.6612880509502	0.100559236987077	Kcnj16	0
Lax1	OK	2.13139729716303e-306	37.3976737221305	0.103628223389451	Lax1	3.35797e-305		Rnf144a	OK	0	56.6599974627941	0.100515039134179	Rnf144a	0
Nqo2	OK	2.11023804424368e-305	37.3363637823384	0.104292773616648	Nqo2	3.32091e-304		Lsp1	OK	0	56.6414786823783	0.100503792592031	Lsp1	0
Slc2a3	OK	1.53340372196741e-304	37.2832449680585	0.104072324312104	Slc2a3	2.41044e-303		Cd226	OK	0	56.6219161068952	0.100076314489464	Cd226	0
Jup	OK	1.19006476879237e-303	37.2282835461325	0.104017122805327	Jup	1.86864e-302		Cyp2d22	OK	0	56.5436509347008	0.100312013778807	Cyp2d22	0
Myo7a	OK	1.82590243992705e-302	37.1549153155181	0.103814437240188	Myo7a	2.86384e-301		Ppic	OK	0	56.4526847764165	0.100136906290364	Ppic	0
Adgrg1	OK	2.55135671885774e-302	37.1459165189409	0.10361890824112	Adgrg1	3.99722e-301		Afap1l1	OK	0	56.4491949873044	0.100128037047709	Afap1l1	0
Txnip	OK	6.49791199396799e-302	37.1207590950551	0.103717782644458	Txnip	1.0169e-300		Gpd1	OK	0	56.3198852629022	0.0998297552933748	Gpd1	0
Tacc1	OK	1.43032797930049e-301	37.0995132475497	0.103651919097664	Tacc1	2.23592e-300		Phldb2	OK	0	56.3071742136862	0.0998863204905689	Phldb2	0
Ddhd1	OK	1.0454454084785e-300	37.0458975163552	0.103509176380197	Ddhd1	1.63245e-299		Serpina3k	OK	0	56.2929253601659	0.0998741361058713	Serpina3k	0
Fbln2	OK	1.47521014520122e-300	37.0366076848474	0.102386105986144	Fbln2	2.30097e-299		Lst1	OK	0	56.2550477204386	0.0998372890190039	Lst1	0
Lgals3bp	OK	1.79949744874757e-300	37.0312460494323	0.103432119140886	Lgals3bp	2.80367e-299		Cd302	OK	0	56.2402187997949	0.099812702291993	Cd302	0
Aldh18a1	OK	2.43526822959155e-300	37.0230809821739	0.103433864445347	Aldh18a1	3.79002e-299		Galnt18	OK	0	56.1322880532835	0.0995667777508563	Galnt18	0
Hexa	OK	2.46505242872112e-300	37.0227528794228	0.103424130454835	Hexa	3.83214e-299		Spic	OK	0	56.0210481352685	0.0994231043387125	Spic	0
Cxcl14	OK	3.12447357469089e-300	37.016354095088	0.103424005075074	Cxcl14	4.8519e-299		Sdcbp	OK	0	56.0116826490465	0.0993919687752578	Sdcbp	0
H2bc4	OK	2.18904796467547e-299	36.96376249633	0.103277776363199	H2bc4	3.39556e-298		Adamdec1	OK	0	55.9747496632498	0.0993405531464254	Adamdec1	0
Atrnl1	OK	1.2970701566484e-298	36.9156320175858	0.103095424794919	Atrnl1	2.00974e-297		Osmr	OK	0	55.892606951285	0.0991389926083712	Osmr	0
Entpd1	OK	1.75458190371824e-298	36.907452967884	0.103120810800203	Entpd1	2.71564e-297		Dennd3	OK	0	55.8204730703974	0.0990246161162853	Dennd3	0
Mecom	OK	6.31526112887929e-298	36.8727607543391	0.102750363627299	Mecom	9.76367e-297		Plekhb2	OK	0	55.7328198406026	0.0989100900061907	Plekhb2	0
Pglyrp2	OK	9.22879251072234e-298	36.8624785438452	0.101658599093678	Pglyrp2	1.42525e-296		Jund	OK	0	55.6263772989532	0.098719935425289	Jund	0
Spag5	OK	2.60928136447019e-297	36.834293647199	0.101146086102408	Spag5	4.02522e-296		Atp13a2	OK	0	55.565888882336	0.0986120403798548	Atp13a2	0
Dusp5	OK	1.39922689365381e-296	36.7887048086525	0.102775779070062	Dusp5	2.15616e-295		Cdk1	OK	0	55.5560839555516	0.0985627264283847	Cdk1	0
Zcchc14	OK	2.59595599472579e-296	36.7719137825747	0.102657309637984	Zcchc14	3.9959e-295		Slc1a5	OK	0	55.4798513381453	0.0984364058296678	Slc1a5	0
Ctsj	OK	5.53471545800396e-295	36.6886743859885	0.102328654300031	Ctsj	8.51015e-294		Tbc1d2b	OK	0	55.3593960123818	0.0982484553709789	Tbc1d2b	0
Cnr2	OK	6.51901916994881e-295	36.6842159974557	0.102420852069757	Cnr2	1.00127e-293		Tacc3	OK	0	55.3413804822515	0.0981835241667979	Tacc3	0
Cd38	OK	6.91727110225723e-295	36.6826007319404	0.102488564546357	Cd38	1.06128e-293		St3gal4	OK	0	55.2751383833094	0.0980990842195031	St3gal4	0
Tbc1d2b	OK	6.97600164635836e-295	36.68237042282	0.102492664024218	Tbc1d2b	1.06912e-293		Fen1	OK	0	55.2139222023717	0.0979812431752619	Fen1	0
Cd34	OK	1.04913436991891e-294	36.6712524470647	0.102375338161004	Cd34	1.60612e-293		Itga5	OK	0	55.1400907465299	0.0978556466732453	Itga5	0
Zeb1	OK	1.43187028990965e-293	36.5999650223181	0.102113124614081	Zeb1	2.18967e-292		Dusp3	OK	0	55.1294720870718	0.0978368511689788	Dusp3	0
Kif20b	OK	4.60437659400528e-292	36.5050873361058	0.101361346749713	Kif20b	7.03355e-291		H2-DMa	OK	0	55.1038314839826	0.0977949777076982	H2-DMa	0
Prkch	OK	2.84606827802776e-291	36.455193047717	0.101841120254614	Prkch	4.34288e-290		Rasal2	OK	0	55.0888036776919	0.0977416876320167	Rasal2	0
Ptms	OK	3.80801036535153e-291	36.4472111517727	0.101833494239253	Ptms	5.80443e-290		Usp12	OK	0	55.0880892341648	0.0977666380622595	Usp12	0
Plcb4	OK	8.64783311542717e-291	36.4247172907055	0.101585210346421	Plcb4	1.31674e-289		Lrp5	OK	0	55.0328618369728	0.0976686899511279	Lrp5	0
Stard5	OK	2.06453988184562e-289	36.3375738802773	0.101528686017113	Stard5	3.14011e-288		Mecom	OK	0	54.9213989894437	0.0973746856320767	Mecom	0
Tgfbr1	OK	7.71738731486473e-289	36.3012965771656	0.101426145237541	Tgfbr1	1.17253e-287		Akr1c6	OK	0	54.8781471239776	0.0972848108385605	Akr1c6	0
Sptan1	OK	1.3621591686309e-288	36.2856532717953	0.101376656488822	Sptan1	2.06734e-287		Slco3a1	OK	0	54.7076150709572	0.0970464517194647	Slco3a1	0
Rarg	OK	1.46453015863093e-287	36.2201897063225	0.101098476046929	Rarg	2.22031e-286		Mup20	OK	0	54.6846341288202	0.0969691819808855	Mup20	0
Amigo2	OK	2.79432854728643e-286	36.1387513965903	0.100669902334615	Amigo2	4.2318e-285		B4galt5	OK	0	54.4405359367944	0.096615341691212	B4galt5	0
Ptges	OK	6.34026423351603e-285	36.0523273371523	0.0980528524106164	Ptges	9.59152e-284		Tnip3	OK	0	54.3857036918955	0.0964986752056816	Tnip3	0
Cdc42bpb	OK	3.09468369204279e-284	36.0083607307138	0.100602342999697	Cdc42bpb	4.6766e-283		Per1	OK	0	54.3790450769383	0.0965056382739429	Per1	0
Itga8	OK	2.82046129421692e-283	35.9469866520676	0.100304361735402	Itga8	4.25763e-282		Pik3c2b	OK	0	54.3438004994332	0.0964001948234001	Pik3c2b	0
Alox5	OK	3.12255881021537e-283	35.9441581040447	0.100156596720739	Alox5	4.7086e-282		Cenpm	OK	0	54.3107231256747	0.0959516452579203	Cenpm	0
Akr1a1	OK	1.92326573555843e-282	35.8935843790528	0.100208807913623	Akr1a1	2.89705e-281		H2-DMb1	OK	0	54.2512006103988	0.096279511116378	H2-DMb1	0
Helz2	OK	5.28044211756802e-282	35.8654568445844	0.100202962526334	Helz2	7.94551e-281		Gstz1	OK	0	54.1923020832142	0.0961445840493959	Gstz1	0
Fam174b	OK	1.28739825874287e-281	35.8406191473669	0.0999036697220631	Fam174b	1.93509e-280		Syngr1	OK	0	54.1256831397768	0.0960097046151517	Syngr1	0
Gngt2	OK	5.79724479011484e-280	35.7343143694845	0.0998334146932649	Gngt2	8.70453e-279		Rai14	OK	0	53.9562718398268	0.0957129787543598	Rai14	0
Rasgrp4	OK	8.37609669902958e-280	35.7240227319123	0.0996341173392168	Rasgrp4	1.25633e-278		Clec12a	OK	0	53.9514019788194	0.0957452921450238	Clec12a	0
Gpr35	OK	3.37409864496761e-279	35.6850293312744	0.0997030568669487	Gpr35	5.0554e-278		Iglc3	OK	0	53.912112228	0.0953347562689405	Iglc3	0
Aldh8a1	OK	1.03275224237004e-277	35.5891016317571	0.0985217527576643	Aldh8a1	1.54572e-276		Themis2	OK	0	53.8983119777354	0.0956520067398691	Themis2	0
Vwf	OK	4.20811190605315e-277	35.5496384918466	0.0982452159311515	Vwf	6.2916e-276		Rasal3	OK	0	53.8840849668765	0.0956029287537471	Rasal3	0
Pcdh17	OK	7.43198831378606e-276	35.4688400099163	0.0988741228317095	Pcdh17	1.10999e-274		Egr2	OK	0	53.8283138334092	0.0955122560277191	Egr2	0
Glyat	OK	1.30894862968298e-275	35.4528909673246	0.0974085372492482	Glyat	1.95287e-274		Numb	OK	0	53.7072906413185	0.0953060598939549	Numb	0
Urah	OK	1.60316300217921e-275	35.4471760684258	0.0983146197708697	Urah	2.38929e-274		Sik1	OK	0	53.6899722863601	0.0952623220590128	Sik1	0
Ccl2	OK	4.22069228028616e-275	35.4198784349342	0.0989573726409889	Ccl2	6.2837e-274		Rpa2	OK	0	53.6446840001014	0.09517895151263	Rpa2	0
Igsf6	OK	1.65888793717875e-274	35.3812450422007	0.0988522573282435	Igsf6	2.46711e-273		Cnn2	OK	0	53.602927117592	0.0951230982873912	Cnn2	0
Clec4d	OK	2.9847731995448e-274	35.3646530416173	0.0987966091085555	Clec4d	4.4343e-273		Nup210	OK	0	53.5336531495768	0.0949303300276658	Nup210	0
Rnasek	OK	4.48324372713602e-274	35.3531566886285	0.098767252724663	Rnasek	6.65346e-273		Rab3b	OK	0	53.5202406818671	0.0949133498058998	Rab3b	0
Plagl1	OK	1.98547043060586e-273	35.3110730217015	0.0984672849577208	Plagl1	2.94348e-272		Gbp2b	OK	0	53.4517459352157	0.0948597278765418	Gbp2b	0
Fkbp9	OK	3.60972846972925e-273	35.2941536461296	0.0985520691490415	Fkbp9	5.34582e-272		Brip1	OK	0	53.4454976256951	0.0947502938888294	Brip1	0
Arhgef10l	OK	4.11406765941117e-273	35.2904509991125	0.0985348599466679	Arhgef10l	6.08631e-272		Pcdhgc3	OK	0	53.321972250409	0.0945835218486386	Pcdhgc3	0
Sdc1	OK	6.06483747880468e-273	35.2794609176587	0.0985361026092398	Sdc1	8.96284e-272		Ccrl2	OK	0	53.3070875665659	0.0945966625938156	Ccrl2	0
Clec4e	OK	6.92592378768561e-273	35.2757005330073	0.0985095283280113	Clec4e	1.02246e-271		Rgs2	OK	0	53.2741765121281	0.0945458148983176	Rgs2	0
Chaf1a	OK	1.3472674470738e-272	35.2568480068449	0.0984039822119057	Chaf1a	1.98687e-271		Actn4	OK	0	53.2607632619707	0.094521206765675	Actn4	0
Tmx1	OK	7.00517472587258e-272	35.2100957054597	0.0983758168122371	Tmx1	1.032e-270		Osbpl8	OK	0	53.1427344846201	0.094311457606306	Osbpl8	0
Plcg1	OK	8.66270155389307e-272	35.2040683219309	0.0982609236637867	Plcg1	1.27485e-270		Dhrs3	OK	0	52.9393889216645	0.0939521417898904	Dhrs3	0
Tpp1	OK	2.71231302081692e-271	35.1716582645259	0.098263246498555	Tpp1	3.98741e-270		Tamalin	OK	0	52.86559219911	0.0937766447550362	Tamalin	0
Crispld2	OK	3.19334331573766e-271	35.167019708036	0.0975019044466552	Crispld2	4.68968e-270		Adgrg1	OK	0	52.7936542615188	0.0936438540756144	Adgrg1	0
Thbs1	OK	1.04783757732232e-270	35.1332421424712	0.0981178424650786	Thbs1	1.53723e-269		Ahr	OK	0	52.773403242831	0.0936229940698001	Ahr	0
BC005537	OK	2.40092474996211e-270	35.1096538539367	0.0980391793820303	BC005537	3.51861e-269		Helz2	OK	0	52.7440355461253	0.0936022637949799	Helz2	0
Daglb	OK	5.30021038561017e-270	35.087110043346	0.0980302738668905	Daglb	7.75949e-269		Ptpn1	OK	0	52.5461529739501	0.0932517028795487	Ptpn1	0
Ptprs	OK	1.58658433362929e-269	35.0558729105222	0.0979297386835698	Ptprs	2.32034e-268		Hcls1	OK	0	52.3952446539146	0.0929719020135527	Hcls1	0
Gmnn	OK	1.95137073725445e-269	35.0499738144695	0.0978860785710333	Gmnn	2.85087e-268		Fkbp9	OK	0	52.3242336272972	0.0928465768908547	Fkbp9	0
Cd44	OK	2.48863264354202e-269	35.0430400612817	0.097889878727658	Cd44	3.63201e-268		Dhrs9	OK	0	52.1815785930558	0.0924894742604032	Dhrs9	0
Lrp5	OK	7.9973438336227e-269	35.0097386888399	0.0978150257639159	Lrp5	1.16595e-267		Dchs1	OK	0	52.0651058110633	0.0923564210642377	Dchs1	0
Blnk	OK	1.13660090920937e-268	34.9997048538908	0.0977817787100124	Blnk	1.65537e-267		Clec4b1	OK	0	51.9454494034698	0.0921807480417264	Clec4b1	0
Arl15	OK	2.2158193797633e-268	34.9806413251716	0.0976724736386021	Arl15	3.22382e-267		Mybl2	OK	0	51.9099556245792	0.0918705243226305	Mybl2	0
Synpo	OK	4.40045638713103e-268	34.9610385255511	0.0974811862118567	Synpo	6.39566e-267		Fignl1	OK	0	51.890052549849	0.0920257680948742	Fignl1	0
Plekhm1	OK	1.67223386407259e-267	34.9228624530804	0.0975704596098406	Plekhm1	2.42793e-266		Rapgef3	OK	0	51.7988355561133	0.0918780670371291	Rapgef3	0
Mb21d2	OK	2.22797342062127e-267	34.9146520442816	0.0973436118779669	Mb21d2	3.23148e-266		Iqgap2	OK	0	51.7945184830874	0.0919197191861567	Iqgap2	0
Oaz2	OK	1.91945050566056e-265	34.7868942789332	0.0971566820967567	Oaz2	2.78113e-264		Nrg1	OK	0	51.7632465508472	0.0913265554753431	Nrg1	0
Dhfr	OK	3.82111454963131e-264	34.7008757872518	0.0967473828590071	Dhfr	5.53079e-263		Mfge8	OK	0	51.7412561309885	0.0917785461658713	Mfge8	0
Tnfrsf18	OK	1.92302351329079e-263	34.6543154311689	0.0960254162697525	Tnfrsf18	2.78058e-262		Plek	OK	0	51.6396629552839	0.0916425798225188	Plek	0
Dnajc9	OK	3.00717326466715e-263	34.6414219882282	0.0967510012478846	Dnajc9	4.34373e-262		Epb41l2	OK	0	51.6238432270856	0.0916153237743241	Epb41l2	0
Dcbld1	OK	6.63578765880042e-263	34.618585764645	0.0966490842005211	Dcbld1	9.57527e-262		Fbln5	OK	0	51.5797673257669	0.0909142134344824	Fbln5	0
Smc4	OK	9.93277671614875e-263	34.6069418851898	0.0966453221414637	Smc4	1.43181e-261		Fhl3	OK	0	51.3561463263137	0.0911374712256537	Fhl3	0
Fabp1	OK	2.04181058925868e-262	34.5861310894072	0.0964222170979298	Fabp1	2.94025e-261		Nkiras2	OK	0	51.2466783447699	0.0909470120316329	Nkiras2	0
Syngr1	OK	2.6698126933664e-262	34.5783829634411	0.0965677749077592	Syngr1	3.84065e-261		Pf4	OK	0	51.2408851171497	0.0909348505410445	Pf4	0
Kcnj8	OK	1.60709882706048e-260	34.459777188506	0.0960651030652145	Kcnj8	2.30953e-259		Dtl	OK	0	51.2223093308766	0.0907092422993544	Dtl	0
Sh3bgrl3	OK	1.05260771606701e-258	34.3383062192793	0.0959291455818947	Sh3bgrl3	1.51114e-257		Cd79b	OK	0	51.1706517157193	0.0907969199781238	Cd79b	0
Cdkn2a	OK	1.13406045866142e-258	34.3361374113574	0.0958898366810447	Cdkn2a	1.62641e-257		Gpr35	OK	0	51.1429098450837	0.0907591380211916	Gpr35	0
Nlrp3	OK	1.44379649626524e-258	34.3291100648598	0.0959091720781205	Nlrp3	2.06851e-257		Stom	OK	0	51.0969475363693	0.0906812599266707	Stom	0
Uroc1	OK	3.32964117916974e-258	34.3047815388984	0.0949222183925664	Uroc1	4.76549e-257		Cap1	OK	0	51.0911268538738	0.0906486011465608	Cap1	0
Prkd2	OK	8.23268572582451e-258	34.2784053985718	0.0956804488545851	Prkd2	1.17709e-256		Emp3	OK	0	51.0790433820638	0.0906472984540659	Emp3	0
Mef2c	OK	5.48111919947876e-256	34.1558120339267	0.0953889734015499	Mef2c	7.82882e-255		Fam234a	OK	0	51.0424142598773	0.0905844665042539	Fam234a	0
Hmox2	OK	2.19250455364823e-255	34.1152345509331	0.0953117487579266	Hmox2	3.12843e-254		Chst11	OK	0	51.0360101050402	0.0905583973791682	Chst11	0
Bcar3	OK	3.37504044606132e-255	34.1025987650919	0.0952158294409792	Bcar3	4.81089e-254		Esco2	OK	0	50.9784399501106	0.0892494717530481	Esco2	0
Pfn1	OK	6.32524995211076e-255	34.0841904124673	0.0951792413112224	Pfn1	9.00708e-254		Cd5	OK	0	50.968936783903	0.0901078056765956	Cd5	0
Mad2l1	OK	8.13966334480704e-255	34.0767966612258	0.0949777491093912	Mad2l1	1.15791e-253		Tspan9	OK	0	50.9632903325206	0.0904318735288528	Tspan9	0
Clec12a	OK	3.5280653757491e-254	34.0337688393531	0.0950804908518919	Clec12a	5.01377e-253		Hpse	OK	0	50.952765527406	0.0903695624767775	Hpse	0
Fmo2	OK	5.10097936122198e-254	34.0229435939341	0.0916133829920817	Fmo2	7.24174e-253		Serpina1d	OK	0	50.8923206847908	0.0902036327157852	Serpina1d	0
Pstpip1	OK	1.39510909602783e-253	33.9933842953759	0.0949326896518654	Pstpip1	1.97861e-252		Mcm3	OK	0	50.863902137334	0.0902631428611057	Mcm3	0
Ctla4	OK	1.50669150135526e-253	33.9911226873707	0.0941470740421738	Ctla4	2.13471e-252		Nnmt	OK	0	50.8070269760783	0.0898467703046155	Nnmt	0
Tpm4	OK	2.44261629471197e-253	33.9769178858063	0.0949263183888695	Tpm4	3.45726e-252		Ctsl	OK	0	50.7667474735758	0.0900945659747486	Ctsl	0
Olfm1	OK	2.46818219490139e-253	33.9766116996993	0.0948493379607521	Olfm1	3.48994e-252		Hspa12b	OK	0	50.6503588219511	0.0897990794334465	Hspa12b	0
Rhoc	OK	3.27546549955422e-253	33.9682892645285	0.0949028139754333	Rhoc	4.62676e-252		Cotl1	OK	0	50.6254340271546	0.0898296654797651	Cotl1	0
Ska2	OK	3.57589626538112e-253	33.9657079358371	0.0945732783056145	Ska2	5.04607e-252		Mmp12	OK	0	50.5419025979795	0.0896919720609959	Mmp12	0
Ttyh2	OK	2.91470918734026e-252	33.9039329797832	0.0947227626538614	Ttyh2	4.10892e-251		Mafb	OK	0	50.5093680142409	0.0896293182308074	Mafb	0
Tnfaip1	OK	9.73816844542471e-251	33.8003704594205	0.0943988770569969	Tnfaip1	1.37143e-249		Trbv29	OK	0	50.4611840003374	0.0884317359520077	Trbv29	0
Npdc1	OK	1.40920224636328e-250	33.7894447580446	0.094180029315873	Npdc1	1.98261e-249		P2ry6	OK	0	50.4369695155945	0.0895089894970029	P2ry6	0
Tdo2	OK	7.24055985666935e-250	33.7410149688151	0.0932249727689018	Tdo2	1.01766e-248		Gpr132	OK	0	50.357251791197	0.0893007422147587	Gpr132	0
Tmem268	OK	1.57126748099652e-249	33.7180650575965	0.0941981472369273	Tmem268	2.2062e-248		Pik3r5	OK	0	50.3472348918196	0.0893480050137039	Pik3r5	0
Itgam	OK	3.10335958450453e-249	33.6978916369039	0.0941462589043666	Itgam	4.35306e-248		Lonrf3	OK	0	50.3167067002208	0.0892698239519877	Lonrf3	0
Plk2	OK	4.89021401635759e-249	33.6844058624613	0.0940927271327362	Plk2	6.85263e-248		Apoc4	OK	0	50.3041210671744	0.0891454742022992	Apoc4	0
Hnf4a	OK	1.18441947352057e-248	33.6581572744394	0.0934775847930853	Hnf4a	1.65807e-247		Ifng	OK	0	50.2586577027904	0.0883203204043684	Ifng	0
Dpys	OK	3.16919048531378e-248	33.6289285994438	0.0924796733872832	Dpys	4.43214e-247		Nfkbia	OK	0	50.2387443100941	0.0891566409280702	Nfkbia	0
Spint1	OK	7.93017472148494e-248	33.6016675192218	0.0936803015578166	Spint1	1.10794e-246		Ch25h	OK	0	50.2143653898776	0.0889629592442406	Ch25h	0
Gimap5	OK	1.1769380231846e-247	33.5899256542392	0.0936706773135732	Gimap5	1.64269e-246		Cytip	OK	0	50.1885109378648	0.0890623105398965	Cytip	0
Mxd3	OK	5.62580038900227e-247	33.543359715046	0.0910164941370832	Mxd3	7.84434e-246		Armcx1	OK	0	50.1366346868398	0.0889138504014008	Armcx1	0
Taok2	OK	6.47629220445216e-246	33.4705031627561	0.0935006115491434	Taok2	9.02128e-245		Plcb4	OK	0	50.1295315084336	0.0889059135677964	Plcb4	0
Brip1	OK	6.75768962954098e-246	33.4692335121621	0.0932318193572294	Brip1	9.40395e-245		Ms4a4c	OK	0	50.0581876510395	0.0888084088134814	Ms4a4c	0
Pgm2	OK	3.26877377203742e-245	33.4221448264909	0.093353750826244	Pgm2	4.54431e-244		Pklr	OK	0	49.9147143559155	0.0883432408827967	Pklr	0
Iqgap2	OK	3.79618725191108e-245	33.4176729795432	0.0933602315390597	Iqgap2	5.27232e-244		Tmem64	OK	0	49.8709812028543	0.0884884598772612	Tmem64	0
Nynrin	OK	1.48137854158539e-244	33.3769408467613	0.093020571858017	Nynrin	2.05538e-243		Itgam	OK	0	49.8476943300122	0.0884624948295937	Itgam	0
Unc45b	OK	5.10675065257871e-243	33.2708008387783	0.0927304012773893	Unc45b	7.07851e-242		Prkch	OK	0	49.7858432637391	0.088344784345595	Prkch	0
Hells	OK	4.14510857184521e-242	33.2078615264975	0.0927017442525473	Hells	5.73991e-241		S1pr1	OK	0	49.7443288218443	0.0882395270621464	S1pr1	0
Pmepa1	OK	5.20686352245319e-242	33.2009997192842	0.0926501191697082	Pmepa1	7.20308e-241		Ap1b1	OK	0	49.6838755677248	0.0881714530010215	Ap1b1	0
Zfp36l2	OK	6.00040348538791e-242	33.1967308776194	0.0927437923914888	Zfp36l2	8.2927e-241		Sat1	OK	0	49.6378836844243	0.0880825871352244	Sat1	0
Trbv1	OK	1.97269057973292e-241	33.1608923861574	0.090965442172052	Trbv1	2.72363e-240		Zeb1	OK	0	49.6355001240908	0.0880454103881303	Zeb1	0
Cyp1b1	OK	7.03049390943481e-241	33.1225810358912	0.0904825824064	Cyp1b1	9.69726e-240		Pipox	OK	0	49.634301275662	0.0878901434889954	Pipox	0
Mprip	OK	1.21130645217505e-240	33.1061672317346	0.0924756053266643	Mprip	1.66914e-239		Rhob	OK	0	49.6055146809047	0.0880315625471693	Rhob	0
Nck1	OK	1.52792671368367e-240	33.0991587049093	0.0924654611506468	Nck1	2.10337e-239		Mxd4	OK	0	49.4882665191184	0.0878224880640322	Mxd4	0
Tmem154	OK	3.38442301644551e-240	33.0751449347798	0.0919936511451073	Tmem154	4.65449e-239		Irf2bp2	OK	0	49.4333588299375	0.0877266123416115	Irf2bp2	0
H2-DMb2	OK	4.29252044760439e-240	33.0679643255519	0.0920261487995588	H2-DMb2	5.8976e-239		Osm	OK	0	49.4207181693026	0.0876144602707573	Osm	0
Card10	OK	5.02700859535446e-240	33.063191781003	0.0922105074641067	Card10	6.9e-239		B3gnt3	OK	0	49.4179212797217	0.0876810573743939	B3gnt3	0
Cd207	OK	6.21417314536219e-240	33.0567848176134	0.0923478359522194	Cd207	8.52117e-239		Hk3	OK	0	49.4084188976671	0.0876830996917843	Hk3	0
Myl12a	OK	1.26103212446151e-239	33.0353893438975	0.0922807830519083	Myl12a	1.7275e-238		Mfsd12	OK	0	49.4028962002826	0.0876712936550167	Mfsd12	0
Cmklr1	OK	1.3603501762583e-239	33.0330965008062	0.0922869042043879	Cmklr1	1.86175e-238		Sirpb1a	OK	0	49.2897434949918	0.087381660546082	Sirpb1a	0
Cd300a	OK	2.23992392864823e-238	32.948262901288	0.0920375732591121	Cd300a	3.06254e-237		Slamf9	OK	0	49.2553422308585	0.0874092813684065	Slamf9	0
Ska1	OK	4.46943284127443e-238	32.9273087117379	0.088873826552028	Ska1	6.1049e-237		Klra2	OK	0	49.217332067558	0.0873438128404041	Klra2	0
Trps1	OK	3.35155245984375e-237	32.8661205150323	0.0918173420791034	Trps1	4.57352e-236		Cbfa2t3	OK	0	49.0709745491893	0.0870475028464129	Cbfa2t3	0
Itgal	OK	7.49003631173532e-236	32.7715449802582	0.0915413554367689	Itgal	1.0211e-234		Adrb2	OK	0	49.0119830538625	0.0869792338057957	Adrb2	0
Arhgef18	OK	1.6979606211324e-235	32.7465845967982	0.0913664687182126	Arhgef18	2.31255e-234		Ncf1	OK	0	48.9413720972864	0.0868533562194355	Ncf1	0
Iglc2	OK	8.65919752631354e-235	32.6968415776739	0.0901279624547621	Iglc2	1.1782e-233		Dusp5	OK	0	48.8887100970887	0.0867455870664745	Dusp5	0
Cdc45	OK	1.01440798525032e-234	32.692005261574	0.0910610856769726	Cdc45	1.37891e-233		Ier5	OK	0	48.8800455832824	0.0867429311245975	Ier5	0
Samd5	OK	1.55660238451871e-234	32.6789168544346	0.09020377693984	Samd5	2.11388e-233		Gbp8	OK	0	48.8417969172648	0.0866773011959694	Gbp8	0
Tmpo	OK	1.60131702990963e-234	32.6780510094798	0.0912510552574433	Tmpo	2.17251e-233		H2-DMb2	OK	0	48.8168708418696	0.0865382770365332	H2-DMb2	0
Atp6v0d2	OK	6.93104876528561e-234	32.6332252253362	0.0911444737582911	Atp6v0d2	9.39431e-233		Ifnar2	OK	0	48.8006247487068	0.0866000937259584	Ifnar2	0
Mafb	OK	6.9983733753538e-234	32.6329292815483	0.0911572105704433	Mafb	9.47643e-233		Tubb6	OK	0	48.7892854552335	0.0865795028531558	Tubb6	0
Mcm6	OK	1.28103364994404e-233	32.6144148671588	0.0910907851572646	Mcm6	1.73297e-232		Dnajc9	OK	0	48.7725158949119	0.0865435712977807	Dnajc9	0
Entrep1	OK	1.60264465007273e-233	32.6075528278612	0.0907928960024231	Entrep1	2.16596e-232		Cept1	OK	0	48.6652466868173	0.0863631578315064	Cept1	0
H2az1	OK	3.26696677242537e-232	32.5150517245313	0.0908186296075438	H2az1	4.41103e-231		Mdfic	OK	0	48.6596648284434	0.0863493673504882	Mdfic	0
Yap1	OK	6.38331037797532e-232	32.4944641941372	0.0906054084319131	Yap1	8.61043e-231		Tgfbr1	OK	0	48.6421226717735	0.0863222856192854	Tgfbr1	0
Sik1	OK	1.12711212022903e-231	32.4769789814863	0.0907094485865899	Sik1	1.5189e-230		Pitpnm2	OK	0	48.6388257314111	0.0862707314996717	Pitpnm2	0
Ccl7	OK	2.80245317266089e-231	32.448947819037	0.0906469711889194	Ccl7	3.77299e-230		Igsf6	OK	0	48.5925894305072	0.086233485948065	Igsf6	0
Itpkb	OK	6.63120697062737e-231	32.4224191556158	0.0905788653988755	Itpkb	8.91916e-230		Megf6	OK	0	48.5207158498347	0.085554381007901	Megf6	0
Maged2	OK	2.42135129600945e-229	32.3113709777682	0.090173726287495	Maged2	3.25368e-228		Ell2	OK	0	48.5071236571637	0.0860793535389772	Ell2	0
Dok2	OK	2.47680370571844e-229	32.3106708605302	0.090264033898357	Dok2	3.32501e-228		Arhgef10l	OK	0	48.5031059764579	0.0860304146902757	Arhgef10l	0
Spi1	OK	2.84349698658338e-229	32.306401591324	0.0902399294580222	Spi1	3.81365e-228		Saa4	OK	0	48.4953791337578	0.0858087668186466	Saa4	0
Ksr2	OK	2.24674121835488e-226	32.0994082776797	0.0896675606580937	Ksr2	3.01042e-225		Plppr5	OK	0	48.4628580151298	0.0857958724030813	Plppr5	0
Nkiras2	OK	1.03715636654878e-224	31.9799173250744	0.0893421107745936	Nkiras2	1.38837e-223		Jak3	OK	0	48.357292407085	0.0858085459477681	Jak3	0
Lig1	OK	1.29834321694852e-224	31.9729000494454	0.089290872217488	Lig1	1.73635e-223		Plaur	OK	0	48.2910319243021	0.0856942999994521	Plaur	0
Ccne2	OK	1.35788338719699e-224	31.9714990067701	0.0884133070380504	Ccne2	1.81425e-223		Glipr1	OK	0	48.263104949234	0.0856420079040674	Glipr1	0
Bard1	OK	2.01614029124977e-224	31.9591458674775	0.0887902612230516	Bard1	2.69118e-223		Evl	OK	0	48.2579059967936	0.0856332014598644	Evl	0
Plek	OK	3.38018710401154e-224	31.942988616076	0.0892264292157985	Plek	4.50766e-223		Man2a1	OK	0	48.2545494567466	0.0856347419349194	Man2a1	0
Tuba1c	OK	5.86607534417363e-224	31.9257433767897	0.0891869558601555	Tuba1c	7.81532e-223		Plod1	OK	0	48.2201134117327	0.0855735283985354	Plod1	0
Cstdc4	OK	7.41188121608899e-224	31.9184233781381	0.088638146793513	Cstdc4	9.86545e-223		Card10	OK	0	48.2130979284635	0.0855092319396578	Card10	0
Ndc80	OK	3.70997376527144e-223	31.8679754154738	0.0879741660433509	Ndc80	4.93342e-222		Ncapg	OK	0	48.1940858766336	0.0849140260736685	Ncapg	0
Dbndd2	OK	4.74781543458006e-223	31.8602420256174	0.0890061592980005	Dbndd2	6.30756e-222		Ier3	OK	0	48.1568211363152	0.0854570209969869	Ier3	0
Plaat3	OK	6.8841734377077e-223	31.8485897827886	0.0889688821905992	Plaat3	9.13712e-222		Nqo2	OK	0	48.0294760351146	0.0852260413694835	Nqo2	0
Nlrp12	OK	1.44762929576376e-222	31.8252660465613	0.0884327964864022	Nlrp12	1.91958e-221		Cdc42bpb	OK	0	48.0191105513915	0.0852154406766776	Cdc42bpb	0
Cd200r2	OK	1.68960462086671e-222	31.8204137103142	0.0794705992425376	Cd200r2	2.23833e-221		Pirb	OK	0	48.0008025425103	0.08518000583903	Pirb	0
Ung	OK	4.67240827817954e-222	31.7884629037901	0.088708897182057	Ung	6.18402e-221		Map4k1	OK	0	47.9522391817853	0.0850560735314721	Map4k1	0
Actg1	OK	6.7783330118133e-222	31.7767681665338	0.0887416594410881	Actg1	8.96282e-221		Fchsd2	OK	0	47.9516331032755	0.0850797089381313	Fchsd2	0
Fam171a2	OK	7.71880845892409e-222	31.7726831432054	0.088542705192514	Fam171a2	1.01968e-220		Nckap1	OK	0	47.9320054469738	0.085013024319894	Nckap1	0
Atp2b4	OK	9.02469203844979e-222	31.7677681647641	0.0885523649533271	Atp2b4	1.19107e-220		Mctp1	OK	0	47.9063175864917	0.0849181178447121	Mctp1	0
H3f3b	OK	1.01277674989552e-221	31.7641415592476	0.0887384808699884	H3f3b	1.3354e-220		F7	OK	0	47.8754672031022	0.0848210717159531	F7	0
Arhgap23	OK	1.48611497257508e-221	31.7520788006995	0.0884881670912316	Arhgap23	1.95769e-220		Eln	OK	0	47.8716446921665	0.0840373254980805	Eln	0
Fhl3	OK	6.07256334405831e-221	31.7077603297228	0.0885799989512926	Fhl3	7.99204e-220		Cdt1	OK	0	47.869286643481	0.0849462933709139	Cdt1	0
Ccrl2	OK	2.97582152689643e-219	31.5849013798073	0.088222968777749	Ccrl2	3.91279e-218		Cenpe	OK	0	47.8594721954309	0.0845921090231053	Cenpe	0
Slco3a1	OK	2.08890250479374e-218	31.5232055844864	0.0879746996200296	Slco3a1	2.74405e-217		Ripply3	OK	0	47.7824472604202	0.0847658344567011	Ripply3	0
Myo1e	OK	6.06422528183394e-218	31.4894124304296	0.0879697269043947	Myo1e	7.95873e-217		Insr	OK	0	47.6707064387069	0.084590440312544	Insr	0
Slc6a8	OK	1.15870623502576e-217	31.4688645070219	0.0879071368186869	Slc6a8	1.51928e-216		Me2	OK	0	47.5724487481834	0.0844231360262205	Me2	0
Ctnnal1	OK	3.32397657665149e-217	31.4353915524709	0.0869288308016025	Ctnnal1	4.35429e-216		Map4	OK	0	47.5346918698903	0.084351899660714	Map4	0
Ccdc8	OK	4.04233514859622e-217	31.4291730011435	0.0875880750302569	Ccdc8	5.29038e-216		Actg1	OK	0	47.5212717792973	0.0843242615835155	Actg1	0
Pik3c2b	OK	7.16974363966354e-217	31.4109531568538	0.0876193295035218	Pik3c2b	9.37464e-216		Tox	OK	0	47.4738441680901	0.0836127924915328	Tox	0
Diaph3	OK	1.27244749624864e-216	31.3927033466905	0.0867505231643694	Diaph3	1.66222e-215		Maf	OK	0	47.4203315537301	0.0841474391021405	Maf	0
Tmem14c	OK	1.33662613090361e-216	31.3911374457923	0.0876951761367308	Tmem14c	1.74443e-215		Marchf1	OK	0	47.4119269998461	0.0841386774118707	Marchf1	0
Vim	OK	4.57712850516378e-216	31.3519402520352	0.0875770942816501	Vim	5.96808e-215		Nusap1	OK	0	47.3940143176433	0.0832448492202014	Nusap1	0
Rassf2	OK	1.0594850112762e-215	31.325185859557	0.0875093588014124	Rassf2	1.38018e-214		Syce2	OK	0	47.3566120240029	0.0840051684838558	Syce2	0
Pdgfb	OK	3.0358037576827e-215	31.2915966985143	0.0874143748678249	Pdgfb	3.95104e-214		BC005537	OK	0	47.2480881948396	0.0838282779619771	BC005537	0
Lrrc8a	OK	5.84117017160589e-215	31.2706963091471	0.0873346725175824	Lrrc8a	7.59514e-214		Tmc3	OK	0	47.2330222526995	0.0838060965070997	Tmc3	0
Pld4	OK	7.03257886760207e-215	31.2647658166229	0.0873349106529543	Pld4	9.13586e-214		Cfb	OK	0	47.2134913451847	0.0837857246864431	Cfb	0
Klrc1	OK	7.26497838389886e-215	31.2637269722844	0.0865074868271679	Klrc1	9.42906e-214		Stk17b	OK	0	47.1931384079074	0.0837500623659793	Stk17b	0
H3c1	OK	1.30986618771713e-214	31.2448865872009	0.0872185391082953	H3c1	1.69848e-213		Rbm17	OK	0	47.1609236728804	0.0836929472740881	Rbm17	0
Depdc1a	OK	7.63903620198059e-214	31.1884570457616	0.0843647405133224	Depdc1a	9.89628e-213		Thsd1	OK	0	47.151591688183	0.0836197061991989	Thsd1	0
Scimp	OK	1.21816457702258e-213	31.1735062519614	0.0870869746787983	Scimp	1.57667e-212		Fanci	OK	0	47.1255502176865	0.0833053345472232	Fanci	0
S1pr4	OK	1.22379731662301e-213	31.1733584156309	0.0867546678707355	S1pr4	1.5825e-212		Ptpn6	OK	0	47.1199476087141	0.0836148638269919	Ptpn6	0
Plxnb2	OK	6.35188650775971e-213	31.1205410122849	0.0869355874814467	Plxnb2	8.20612e-212		Oaz2	OK	0	46.9393703685271	0.0832908761636157	Oaz2	0
Stard10	OK	1.0064200747461e-212	31.1057640197377	0.0866444021670335	Stard10	1.29902e-211		Kank3	OK	0	46.9262718316418	0.0832509320546353	Kank3	0
Sox7	OK	8.66828627791789e-211	30.9623330247153	0.0862822184249547	Sox7	1.11782e-209		Loxl2	OK	0	46.9026768822493	0.0831831016360285	Loxl2	0
Spon1	OK	2.28263745009082e-210	30.9310780767608	0.0861318585802338	Spon1	2.94088e-209		Fxyd5	OK	0	46.8767047242096	0.0831881466176593	Fxyd5	0
Fgr	OK	1.18960499784039e-209	30.877715062865	0.0862575172641958	Fgr	1.53125e-208		Lyst	OK	0	46.8664702062804	0.0831427200675186	Lyst	0
Spry4	OK	1.7704027644774e-209	30.8648497119177	0.0860416940357346	Spry4	2.27676e-208		Dapk2	OK	0	46.8524310370364	0.0830997077086254	Dapk2	0
Gja5	OK	1.84394940402551e-209	30.8635323269526	0.0848998580796933	Gja5	2.36918e-208		Dab2	OK	0	46.8402562430448	0.0831232272604863	Dab2	0
Cytip	OK	2.1681337481143e-209	30.85828985154	0.086199066677658	Cytip	2.78316e-208		Inpp5a	OK	0	46.6581700981205	0.0827720711666588	Inpp5a	0
Antxr2	OK	9.91716845426762e-209	30.8090317865076	0.0860379579237935	Antxr2	1.27187e-207		Tmem154	OK	0	46.5660117209008	0.0824295425266433	Tmem154	0
Map4k5	OK	1.48125783042221e-208	30.7960202649576	0.0859728737483987	Map4k5	1.89798e-207		Myo1c	OK	0	46.4910605210201	0.0825029219400145	Myo1c	0
Prg4	OK	4.5637333758109e-208	30.7594982671911	0.0821186361804903	Prg4	5.84233e-207		Itga3	OK	0	46.4789831741268	0.0820779926323077	Itga3	0
Lmna	OK	1.90976276881997e-207	30.712976219045	0.0857988250824765	Lmna	2.44259e-206		Arhgef18	OK	0	46.4606043228486	0.0824221437813607	Arhgef18	0
Mgl2	OK	1.08612560431226e-206	30.656388288865	0.08531192524864	Mgl2	1.38789e-205		Prok2	OK	0	46.4348880504695	0.0817088243478694	Prok2	0
Ifitm3	OK	1.18270008748591e-206	30.6536124675646	0.0856320575323347	Ifitm3	1.50993e-205		Atrnl1	OK	0	46.4168343556571	0.0823611418555886	Atrnl1	0
Fyn	OK	1.23284004303237e-206	30.6522593703378	0.0856228901956394	Fyn	1.57251e-205		Kmo	OK	0	46.4134672759787	0.0822320690236288	Kmo	0
Zfand5	OK	2.18738151587923e-206	30.6335674143869	0.0855761974156604	Zfand5	2.78752e-205		Ctdsp2	OK	0	46.3687530270217	0.0822856327032237	Ctdsp2	0
Noct	OK	2.74278579777711e-206	30.6261880661033	0.0855521878049528	Noct	3.49215e-205		Nrarp	OK	0	46.367582534254	0.0822143820281708	Nrarp	0
Fpr2	OK	5.09990058619258e-206	30.6059507417234	0.0854982905189142	Fpr2	6.48739e-205		Aplp2	OK	0	46.3024759717434	0.082164203621179	Aplp2	0
Cald1	OK	1.55808336206703e-205	30.5694775807838	0.0853721319083864	Cald1	1.98019e-204		St8sia4	OK	0	46.2943559926548	0.0821341629357007	St8sia4	0
Igsf8	OK	1.86149459233042e-205	30.5636629462848	0.0853808533950448	Igsf8	2.36366e-204		Rab3il1	OK	0	46.2450119647668	0.0820668810784408	Rab3il1	0
Gpm6a	OK	1.94923838839947e-205	30.5621575312185	0.0842150897178546	Gpm6a	2.47284e-204		Hebp1	OK	0	46.1988064257668	0.0819849845334172	Hebp1	0
Rai14	OK	2.11469634218077e-205	30.5594944635309	0.0853312741219443	Rai14	2.68033e-204		Ms4a6d	OK	0	46.1655115553209	0.0819244977713943	Ms4a6d	0
Ttc7b	OK	5.88923837590551e-205	30.5259964587595	0.0852530407267901	Ttc7b	7.45776e-204		Tnfaip3	OK	0	46.0405765133334	0.0816966552426057	Tnfaip3	0
Anxa5	OK	1.03490468331232e-204	30.5075422016493	0.0851990470127247	Anxa5	1.30936e-203		Tmem14c	OK	0	45.9522828183182	0.0815467176248573	Tmem14c	0
Grap	OK	6.69868625682857e-204	30.4463287675663	0.0850263819384423	Grap	8.46755e-203		Il10rb	OK	0	45.8685456740197	0.0813937083270792	Il10rb	0
Mtch1	OK	5.6279653424547e-203	30.3764165103421	0.0848550295811687	Mtch1	7.10771e-202		Colec12	OK	0	45.7965545188537	0.0812648003286017	Colec12	0
Slc1a5	OK	2.38985775423798e-202	30.3288256809343	0.084697435458489	Slc1a5	3.01551e-201		Exo1	OK	0	45.7756352958989	0.081072824146204	Exo1	0
Slc8b1	OK	4.0162451194231e-202	30.3117232391112	0.0846770515675833	Slc8b1	5.06313e-201		H3f3b	OK	0	45.7469947658582	0.0811825709286599	H3f3b	0
Slfn2	OK	4.30491587843166e-202	30.3094357580571	0.0846626216061009	Slfn2	5.42219e-201		Plcg1	OK	0	45.7238525828983	0.0811146884431876	Plcg1	0
Aldh1a1	OK	6.50408085894799e-202	30.2958321796995	0.0842014527912808	Aldh1a1	8.18479e-201		Asf1b	OK	0	45.7235470163452	0.0809827628839839	Asf1b	0
Cit	OK	1.67279835231029e-201	30.2646690872553	0.0835412484398121	Cit	2.10318e-200		Tspan33	OK	0	45.6989558327544	0.0810613107512519	Tspan33	0
Tubb5	OK	2.95538223902182e-201	30.2458786310838	0.0844915243535363	Tubb5	3.71244e-200		Tmcc2	OK	0	45.6962348182076	0.0810621917708924	Tmcc2	0
Anxa3	OK	2.31834514741371e-200	30.1777741284838	0.0842973909097745	Anxa3	2.90962e-199		Fxyd6	OK	0	45.6393374978272	0.0796107955601662	Fxyd6	0
Cspg4	OK	2.80349580078527e-200	30.1714838937177	0.0729604577594649	Cspg4	3.51536e-199		Akr1c14	OK	0	45.5859929625689	0.0806328230336863	Akr1c14	0
Kctd12	OK	7.90812333087515e-200	30.1371310365057	0.0841685460976187	Kctd12	9.90734e-199		Tshz2	OK	0	45.5474445834624	0.0807721062616411	Tshz2	0
Camk2n1	OK	1.13903553593465e-199	30.1250346940273	0.0840211005033816	Camk2n1	1.42572e-198		Pdgfb	OK	0	45.5286797886587	0.0807922898810689	Pdgfb	0
Klre1	OK	5.47496667531672e-198	29.9963510992943	0.082515659006076	Klre1	6.84687e-197		Nfam1	OK	0	45.5080713978574	0.0807583150738759	Nfam1	0
F7	OK	2.23132653473097e-197	29.9495276489407	0.083531709829494	F7	2.78797e-196		Tubb5	OK	0	45.4781041938875	0.0807053501482696	Tubb5	0
Mfge8	OK	2.50075299065517e-197	29.9457253798993	0.0835390395490039	Mfge8	3.12184e-196		Slc25a47	OK	0	45.4658456125042	0.0805258719997805	Slc25a47	0
Ralgps2	OK	3.14555200742614e-197	29.9380724756266	0.0834983240696927	Ralgps2	3.9233e-196		Dram2	OK	0	45.4464866594779	0.0806492989458855	Dram2	0
Tmem165	OK	3.81173327081099e-197	29.9316625269598	0.0836111102665407	Tmem165	4.74998e-196		Gins2	OK	0	45.4250009157547	0.0805830261276379	Gins2	0
Crip2	OK	6.02737841551994e-197	29.9163665137837	0.0835285166846512	Crip2	7.50435e-196		Cdca2	OK	0	45.3284302738442	0.0799836715348911	Cdca2	0
Ifitm6	OK	3.18410855328658e-196	29.8607402580149	0.0833764091667563	Ifitm6	3.96085e-195		Epsti1	OK	0	45.2519538166436	0.080303104854238	Epsti1	0
Trf	OK	8.81893400726045e-196	29.826642979553	0.0833164639248043	Trf	1.09606e-194		Sh3bgrl2	OK	0	45.1971935527452	0.0802061096717253	Sh3bgrl2	0
Otc	OK	2.50391704551154e-195	29.7916748686741	0.0821048066449751	Otc	3.10923e-194		Adap2	OK	0	45.1950604153138	0.0801944373185536	Adap2	0
Itgb5	OK	1.6400740560346e-194	29.7285919789852	0.0830433415519995	Itgb5	2.03476e-193		Gpr4	OK	0	45.1933708977477	0.0801496069058506	Gpr4	0
Fam234a	OK	2.04878227804274e-194	29.7211149620004	0.0830240868665008	Fam234a	2.53959e-193		Ralgapa2	OK	0	45.1800221512304	0.080161100955373	Ralgapa2	0
Pttg1ip	OK	8.48758180537448e-194	29.6733073644215	0.0828884798000666	Pttg1ip	1.05116e-192		Septin6	OK	0	45.145009709953	0.0799963465844794	Septin6	0
Stx2	OK	9.22064053669111e-194	29.6705186462261	0.0828481607582936	Stx2	1.14094e-192		Retreg1	OK	0	45.1446390147959	0.0800822534178579	Retreg1	0
Ptpre	OK	1.08820951463491e-193	29.6649406429626	0.0828669264754489	Ptpre	1.34534e-192		Rnase4	OK	0	45.0989898871681	0.0800123978127261	Rnase4	0
Sulf2	OK	7.91978860207749e-192	29.5202240834857	0.082454546601943	Sulf2	9.78257e-191		Tes	OK	0	45.0790447241792	0.0799593302350541	Tes	0
Tmcc2	OK	8.65114459498649e-192	29.5172352658103	0.0823684415226554	Tmcc2	1.06766e-190		E2f8	OK	0	45.0740118961643	0.0794923041015367	E2f8	0
Cd300lb	OK	8.7448635603428e-192	29.5168706445072	0.08245328239148	Cd300lb	1.07828e-190		Itgb5	OK	0	44.9611939262939	0.0797849078538218	Itgb5	0
Sdcbp	OK	1.30084147995523e-191	29.5034286432094	0.0823748431560315	Sdcbp	1.60259e-190		Rabgap1l	OK	0	44.950028140625	0.079715340758813	Rabgap1l	0
Ccdc9b	OK	1.59132807716258e-191	29.4966040105731	0.082178559801438	Ccdc9b	1.95874e-190		Pten	OK	0	44.9473904448042	0.0797627346357003	Pten	0
Snx2	OK	2.07537895564476e-191	29.4876093820868	0.0823695368596721	Snx2	2.55232e-190		Zcchc14	OK	0	44.9144427848417	0.0796853880280273	Zcchc14	0
Nrarp	OK	5.00815030744569e-191	29.4577542020369	0.0820493076617747	Nrarp	6.15368e-190		Errfi1	OK	0	44.9052641806256	0.0796593811832802	Errfi1	0
Impdh1	OK	5.1853633956386e-190	29.378392551765	0.0820535929612978	Impdh1	6.36587e-189		Slc16a3	OK	0	44.9044365196815	0.0796739031573821	Slc16a3	0
Pah	OK	7.70308700556099e-190	29.3649331828542	0.0814341700828329	Pah	9.44854e-189		Cd86	OK	0	44.898000090845	0.0796745324589856	Cd86	0
Tgm1	OK	1.51345326183651e-189	29.3419520011802	0.0819333158248299	Tgm1	1.85477e-188		Bcl6	OK	0	44.8654089295189	0.0796131385689715	Bcl6	0
Kazn	OK	1.9266407489898e-189	29.333733793094	0.0817376505290522	Kazn	2.35909e-188		Zmiz1	OK	0	44.8424721980465	0.0795736592981106	Zmiz1	0
Abhd15	OK	2.90814498606144e-189	29.3197103914941	0.081813819110654	Abhd15	3.5578e-188		Themis	OK	0	44.7999781550394	0.0790617555356394	Themis	0
Map4k1	OK	4.66256612284834e-189	29.303624543266	0.0818075953651727	Map4k1	5.69919e-188		Creb5	OK	0	44.7903702327493	0.0794712757987135	Creb5	0
Crip1	OK	1.22374246925135e-188	29.2707155314231	0.0817646205028782	Crip1	1.49452e-187		Nrm	OK	0	44.7541022070995	0.0794062181977809	Nrm	0
Pik3r5	OK	1.41044923285189e-188	29.265869696456	0.0817517358855734	Pik3r5	1.72104e-187		Nxn	OK	0	44.7360834020059	0.0793408820134186	Nxn	0
Rcn3	OK	2.72712745827654e-188	29.2433579359473	0.0815426211346736	Rcn3	3.32478e-187		Sgpp1	OK	0	44.7255937616423	0.0793679388457286	Sgpp1	0
Slc16a3	OK	3.68355708911341e-188	29.2330878314486	0.0816416325647604	Slc16a3	4.48692e-187		Acp2	OK	0	44.7241947948262	0.0793642579308755	Acp2	0
Pitpnm2	OK	5.33084193519196e-188	29.2204556085956	0.0814795330101384	Pitpnm2	6.48786e-187		C2	OK	0	44.7190552565047	0.0793567300606311	C2	0
Irf2bp2	OK	5.62667516413956e-188	29.2186093612187	0.081616004367302	Irf2bp2	6.84198e-187		Ms4a6b	OK	0	44.6210515424159	0.0791821741438079	Ms4a6b	0
Cd84	OK	6.47258550938663e-188	29.2138211494421	0.0815987053215531	Cd84	7.8638e-187		Prf1	OK	0	44.5677531214905	0.0781246167891898	Prf1	0
Dhrs9	OK	6.97606789974628e-188	29.2112598418386	0.0815007831397478	Dhrs9	8.46819e-187		Adamts14	OK	0	44.5578871309402	0.0779646511014698	Adamts14	0
Anxa2	OK	2.36642487417139e-187	29.1694634606388	0.0814815935161926	Anxa2	2.87011e-186		Tmem65	OK	0	44.5514985367681	0.0790603032434436	Tmem65	0
Cndp2	OK	5.75947854880664e-187	29.1389902183256	0.0813922793830205	Cndp2	6.97934e-186		Adpgk	OK	0	44.4335484972618	0.0788508929767276	Adpgk	0
Csf2ra	OK	6.68130971014768e-187	29.133900619464	0.0813799174291358	Csf2ra	8.08944e-186		Icosl	OK	0	44.3997806498456	0.0787731376926434	Icosl	0
Osm	OK	2.61141792430202e-186	29.0871284657934	0.081163881562626	Osm	3.15907e-185		Alox5ap	OK	0	44.3700497876685	0.0787375578226418	Alox5ap	0
Psd3	OK	2.82359291793003e-186	29.0844458907934	0.0812430927210858	Psd3	3.41281e-185		Rgn	OK	0	44.3424163856153	0.078598066291127	Rgn	0
Jarid2	OK	6.31808608070248e-185	28.9775147239079	0.0809315113641518	Jarid2	7.62997e-184		Iglc2	OK	0	44.301746804393	0.0782600583678823	Iglc2	0
Klrd1	OK	6.50724113717141e-185	28.9764979092877	0.0804295097029564	Klrd1	7.85166e-184		Cfap69	OK	0	44.2212940296447	0.0783979000083525	Cfap69	0
Itgb2	OK	1.23034126469168e-184	28.9545337015754	0.0808517815011961	Itgb2	1.48326e-183		Rdh12	OK	0	44.1635289964492	0.0778690080711382	Rdh12	0
Eml1	OK	1.69219515943335e-184	28.9435365807348	0.0806636543346793	Eml1	2.03831e-183		Fam43a	OK	0	44.1248873511633	0.0783016004043232	Fam43a	0
Ttk	OK	5.85924802750555e-184	28.9006449653148	0.0789527654013384	Ttk	7.05165e-183		Btg1	OK	0	44.0774161047162	0.0782178571355429	Btg1	0
Nxn	OK	8.8262868223484e-184	28.8864818067816	0.0805397811380038	Nxn	1.06134e-182		Cps1	OK	0	44.0117227730064	0.0780176047583467	Cps1	0
Hs6st1	OK	2.1699921196364e-183	28.8553605674444	0.0806043318719051	Hs6st1	2.60714e-182		Arpc2	OK	0	43.9340746305276	0.0779601685862263	Arpc2	0
Atp6v1g1	OK	2.80169440107541e-183	28.8465152748459	0.0805770916093655	Atp6v1g1	3.36323e-182		Cd36	OK	0	43.8350547951264	0.0777877226609308	Cd36	0
Arhgef12	OK	6.52327322177222e-183	28.817237303194	0.0804841022527432	Arhgef12	7.82404e-182		Brca1	OK	0	43.7868716148088	0.0774148948789722	Brca1	0
Rell1	OK	1.20442355258225e-182	28.7959757368128	0.0804052366294089	Rell1	1.44336e-181		Apbb1ip	OK	0	43.7800560251503	0.0776838092269931	Apbb1ip	0
Nostrin	OK	2.48020221973177e-182	28.7709102752397	0.0802446290179806	Nostrin	2.9697e-181		Fyb	OK	0	43.7660997188147	0.0776577162062589	Fyb	0
Bin2	OK	3.76071457023693e-182	28.7564556740727	0.0803224357524909	Bin2	4.49911e-181		Hmox2	OK	0	43.737259493656	0.0776133965297648	Hmox2	0
Usp12	OK	7.17220347677552e-182	28.7340232489533	0.0802649811037832	Usp12	8.57313e-181		Ngp	OK	0	43.7251264521578	0.0765591103500346	Ngp	0
Clec4a1	OK	2.48011672809447e-181	28.6908650178833	0.0801437737118871	Clec4a1	2.96203e-180		Fanca	OK	0	43.7177855677283	0.0774858831657136	Fanca	0
Mcub	OK	4.68269391539379e-181	28.6687310390115	0.0800391782749707	Mcub	5.58786e-180		Ttc7b	OK	0	43.6951753117273	0.0775288018903245	Ttc7b	0
Inpp5a	OK	8.58850330811054e-181	28.6475916833999	0.0799360662162628	Inpp5a	1.024e-179		Nasp	OK	0	43.691171508547	0.0775258471115469	Nasp	0
Gpr132	OK	1.12098724769945e-180	28.6383032929211	0.0799209520268736	Gpr132	1.33541e-179		Slfn2	OK	0	43.6509639716931	0.0774588657934384	Slfn2	0
Rpa2	OK	1.90593535107888e-180	28.6197865067298	0.0798958642143888	Rpa2	2.26858e-179		M6pr	OK	0	43.6202055726084	0.0774047208186349	M6pr	0
Oasl2	OK	3.72734440447442e-180	28.5963698134365	0.0798797449043554	Oasl2	4.4328e-179		Slc7a8	OK	0	43.5822464509971	0.0773359749317688	Slc7a8	0
P2rx4	OK	9.36655434829799e-180	28.564168391206	0.0797839499855563	P2rx4	1.11299e-178		Bdh1	OK	0	43.5303665739105	0.0770733811802204	Bdh1	0
Ier5	OK	2.11008865240508e-179	28.5357558491684	0.079703951194535	Ier5	2.50522e-178		Il13ra2	OK	0	43.4931847308816	0.0771078247017563	Il13ra2	0
Atp13a2	OK	3.504300378514e-179	28.5179957592742	0.0796584329556744	Atp13a2	4.157e-178		Adgra2	OK	0	43.472687620183	0.0770911948172968	Adgra2	0
Lyz1	OK	8.69549734146674e-179	28.4861489579952	0.0795677480151616	Lyz1	1.03064e-177		Nr1d1	OK	0	43.4193021342661	0.0770241283359472	Nr1d1	0
Ehd4	OK	1.432421247615e-178	28.4686426976487	0.0795209091463408	Ehd4	1.69636e-177		Alox5	OK	0	43.4024758532585	0.0769130471100961	Alox5	0
Nrm	OK	1.83111000599672e-178	28.4600265049384	0.0794485961949637	Nrm	2.16669e-177		Krt8	OK	0	43.3896593789794	0.0769019925855138	Krt8	0
Pdcd4	OK	5.8929787273187e-178	28.4189779863473	0.0793222162290232	Pdcd4	6.96709e-177		Sephs2	OK	0	43.3799565663382	0.0769730129821168	Sephs2	0
Sema6b	OK	1.12051694553275e-177	28.3963847917631	0.079287257690911	Sema6b	1.32364e-176		Nipsnap1	OK	0	43.3641926988109	0.0768536109570771	Nipsnap1	0
Rhob	OK	1.70983725725289e-177	28.3815168373747	0.0792772378084056	Rhob	2.0181e-176		Ly6a	OK	0	43.1893567575675	0.0766370341903662	Ly6a	0
Twist1	OK	2.26691540953661e-177	28.3715905819264	0.0790664876314943	Twist1	2.67336e-176		Adcy4	OK	0	43.1723112615967	0.076610588642575	Adcy4	0
Ackr2	OK	3.34166422829535e-177	28.3579268530433	0.0790008552961265	Ackr2	3.93751e-176		Agmat	OK	0	43.1269314695528	0.0763360229141583	Agmat	0
Hmcn1	OK	3.62832236761889e-177	28.355028063691	0.0789258361042489	Hmcn1	4.2717e-176		Cpd	OK	0	43.1214338675855	0.0765151424728025	Cpd	0
Glp1r	OK	3.29128730873817e-176	28.2772507401656	0.078157141582967	Glp1r	3.87167e-175		Atp2b4	OK	0	43.1064064198526	0.0764441791461657	Atp2b4	0
Mt2	OK	3.41265861436749e-176	28.2759716706785	0.0789720389391648	Mt2	4.01109e-175		Myo7a	OK	0	42.9759684955815	0.076263115530161	Myo7a	0
Bcl6	OK	8.02739272295531e-176	28.2457425394327	0.0788960599318172	Bcl6	9.42716e-175		Mmp13	OK	0	42.9444820452201	0.0761972680842794	Mmp13	0
Alb	OK	1.35038269901358e-175	28.2273456903484	0.0788337942984266	Alb	1.58453e-174		Ahsg	OK	0	42.9236100567706	0.0761238956641217	Ahsg	0
Clca3a1	OK	1.57978186821555e-175	28.221793700321	0.0786521477375033	Clca3a1	1.85216e-174		Rhoc	OK	0	42.876164193099	0.0760846076715551	Rhoc	0
Basp1	OK	2.08559801850063e-175	28.2119619503103	0.0788002587638515	Basp1	2.44315e-174		Bok	OK	0	42.8355800911788	0.0759720710495171	Bok	0
Tceal9	OK	2.13127417944772e-175	28.2111949866534	0.0787964638578189	Tceal9	2.49458e-174		Dut	OK	0	42.7763891450744	0.075868232580378	Dut	0
Cxcr4	OK	9.76386423901787e-175	28.1572620063229	0.0786384560478616	Cxcr4	1.14188e-173		Jag1	OK	0	42.7652613879206	0.0758253922274171	Jag1	0
Icos	OK	1.52628398094886e-174	28.1414118569891	0.078560640823569	Icos	1.7835e-173		Sh3bgrl3	OK	0	42.6960236900594	0.0757640030228548	Sh3bgrl3	0
Mcm2	OK	1.88415781820903e-174	28.1339350528059	0.0785676547184568	Mcm2	2.19985e-173		Tuba1c	OK	0	42.686785077413	0.0757496159298995	Tuba1c	0
Fkbp5	OK	4.36730547895802e-174	28.104076028425	0.0785007380875839	Fkbp5	5.09483e-173		Rab5if	OK	0	42.6312314341502	0.0756504418395559	Rab5if	0
Cmah	OK	5.09312475950736e-173	28.0166494104257	0.0779066662893904	Cmah	5.93663e-172		Irf5	OK	0	42.6065279302773	0.0756032470356679	Irf5	0
Vamp5	OK	5.50609963326346e-173	28.0138699966557	0.0781861516622479	Vamp5	6.41269e-172		Arhgef12	OK	0	42.5968142316439	0.0755858009412002	Arhgef12	0
Gna13	OK	1.834927326698e-171	27.8885857792636	0.0778946380788408	Gna13	2.13528e-170		Acsm1	OK	0	42.5679255879881	0.0753371790321115	Acsm1	0
Exo1	OK	2.20019367743975e-171	27.8820838689927	0.0775488821886075	Exo1	2.55823e-170		Rnasek	OK	0	42.5421946159911	0.0754907294858879	Rnasek	0
Pls3	OK	3.49215072031379e-171	27.8655314088417	0.0777283035769441	Pls3	4.05707e-170		Clec5a	OK	0	42.536233956358	0.0754224870315928	Clec5a	0
Irak2	OK	4.09929514724009e-171	27.8597856701082	0.077816279408545	Irak2	4.7585e-170		Zmynd15	OK	0	42.5134659485391	0.075433318600072	Zmynd15	0
Skil	OK	4.80321392463687e-171	27.8541042577794	0.0778040889874643	Skil	5.57102e-170		Abtb3	OK	0	42.4851388101607	0.0753901968751192	Abtb3	0
Clta	OK	5.40585237696459e-171	27.8498659567823	0.0777407272224502	Clta	6.26482e-170		Rap2a	OK	0	42.4418492693234	0.0752999515827838	Rap2a	0
Iglc1	OK	5.56713029137464e-171	27.8488117193702	0.0767638739097571	Iglc1	6.44642e-170		Grb10	OK	0	42.3814498336889	0.0751413121790105	Grb10	0
Edn1	OK	7.55094203425389e-171	27.8378790900728	0.0769385509772643	Edn1	8.73637e-170		Myof	OK	0	42.3059140021929	0.0750730295622138	Myof	0
Col8a1	OK	1.18975816503715e-170	27.8215627912703	0.0703118721127157	Col8a1	1.37541e-169		Mdh1	OK	0	42.2730837313056	0.0750152839687276	Mdh1	0
Bst1	OK	7.6541377970589e-170	27.7546602626895	0.0773976921840085	Bst1	8.84122e-169		Cd38	OK	0	42.2687881180915	0.0750058875558456	Cd38	0
Cdc25b	OK	1.48669065800692e-169	27.7307609369099	0.0773216395665191	Cdc25b	1.71585e-168		Robo1	OK	0	42.1921755407224	0.074808256704173	Robo1	0
Haao	OK	3.59311519380787e-169	27.6989612994536	0.0770538603495023	Haao	4.14357e-168		Hexb	OK	0	42.1857268629823	0.0748586581744194	Hexb	0
Twf1	OK	3.72686197925691e-169	27.6976435448024	0.0773668810950124	Twf1	4.29429e-168		Col14a1	OK	0	42.160559971184	0.0747358148961885	Col14a1	0
Coq7	OK	4.73037045584024e-169	27.689044827434	0.0773288943541535	Coq7	5.44612e-168		Gpr183	OK	0	42.0457818979359	0.0745321992474859	Gpr183	0
Nfkbid	OK	2.57590584405329e-168	27.6278491996647	0.0771532324417874	Nfkbid	2.96324e-167		Dmd	OK	0	42.0261556825463	0.0745307872009927	Dmd	0
Atp2a3	OK	3.63786039072604e-168	27.6153682549975	0.0768260399790712	Atp2a3	4.18146e-167		Lrrc8a	OK	0	42.0221339144229	0.0745599084222902	Lrrc8a	0
Ackr1	OK	3.94096309101194e-168	27.6124738856667	0.076952811245968	Ackr1	4.52616e-167		Atp8b4	OK	0	42.0198936516572	0.0745498257529031	Atp8b4	0
Cbfa2t3	OK	1.57265135407471e-167	27.5623745496489	0.0769015864522	Cbfa2t3	1.8047e-166		Ikbke	OK	0	42.0184934182864	0.0745625656045788	Ikbke	0
Gatm	OK	3.13823283697176e-167	27.5373293991034	0.0769180670671319	Gatm	3.59835e-166		Pygl	OK	0	42.0104376007566	0.074548122001859	Pygl	0
Incenp	OK	5.92385140776693e-167	27.5142786016311	0.0768350203678258	Incenp	6.78686e-166		Spon1	OK	0	41.9836897063603	0.0742994887016741	Spon1	0
Itga9	OK	7.32512507605808e-167	27.5065708334506	0.0768236173766562	Itga9	8.38545e-166		Golga7	OK	0	41.9701661655895	0.0744750320967009	Golga7	0
Enpp6	OK	2.14457723614655e-166	27.4675415131055	0.0765751198511792	Enpp6	2.45301e-165		Stat4	OK	0	41.9289171090765	0.0742244969341889	Stat4	0
H2-K1	OK	1.27208241487315e-165	27.4027362273526	0.0765323103550224	H2-K1	1.45385e-164		Cxcl14	OK	0	41.9247316281065	0.0743947761293729	Cxcl14	0
Nnmt	OK	1.39840379432624e-165	27.3992856032915	0.0755235541623242	Nnmt	1.59693e-164		Atad2	OK	0	41.8869742589876	0.0742999094247744	Atad2	0
Apoc3	OK	2.47249925755845e-165	27.3785055995666	0.0763059990192535	Apoc3	2.82122e-164		Grap2	OK	0	41.8617012176406	0.0741790704134667	Grap2	0
Plaur	OK	3.76451644033314e-165	27.3631669736401	0.076429850441301	Plaur	4.29198e-164		Prdx1	OK	0	41.8444029546971	0.0742524612954401	Prdx1	0
Orm1	OK	2.25761108115351e-164	27.2977130568784	0.0760387409781471	Orm1	2.57185e-163		Csf3r	OK	0	41.8382670212611	0.0742425787973464	Csf3r	0
Baiap3	OK	4.35256213926365e-164	27.2736865792437	0.0718135842833618	Baiap3	4.95438e-163		Kif23	OK	0	41.771984182161	0.0741136165110234	Kif23	0
Rasal2	OK	7.69256968827123e-164	27.2528260076446	0.0760480637140907	Rasal2	8.74913e-163		Plin2	OK	0	41.7337151006955	0.0740565984675626	Plin2	0
Tgfb2	OK	9.22474289867226e-164	27.2461693418231	0.0750649057562209	Tgfb2	1.04833e-162		Ckap2l	OK	0	41.702715894593	0.0736487756679867	Ckap2l	0
Sgk1	OK	9.67756270917921e-164	27.2444128376901	0.076098292035172	Sgk1	1.0989e-162		Fga	OK	0	41.6970126669405	0.0739511425836823	Fga	0
Sgce	OK	1.02167020218114e-163	27.242425532076	0.0759630515198206	Sgce	1.15918e-162		Ptprs	OK	0	41.6524475610438	0.0739054544345637	Ptprs	0
Arl4d	OK	1.17535393493505e-163	27.2372881156489	0.0759174115451726	Arl4d	1.33248e-162		Cd47	OK	0	41.6417061871581	0.0738875266716307	Cd47	0
Irf5	OK	1.24921451971289e-163	27.2350534469613	0.0760646419043273	Irf5	1.41507e-162		Il2ra	OK	0	41.5364339893137	0.0731834437942883	Il2ra	0
Cds2	OK	1.49209335704783e-163	27.2285380306815	0.0760327202652107	Cds2	1.68884e-162		Vmp1	OK	0	41.4301353725061	0.0735164867604971	Vmp1	0
Plin2	OK	9.0396920535908e-163	27.1623865858058	0.0758623163611553	Plin2	1.02234e-161		Ralgps2	OK	0	41.3823561502796	0.0733977083097744	Ralgps2	0
Ccn2	OK	9.32736464670507e-163	27.1612347806085	0.0757056937349545	Ccn2	1.05403e-161		Myo1f	OK	0	41.3674427343524	0.0734068999601026	Myo1f	0
Cd47	OK	2.96247921416587e-162	27.1187109186626	0.0757382409706524	Cd47	3.34503e-161		Clta	OK	0	41.3616755973623	0.0733748285534861	Clta	0
Spats2	OK	1.26313827297992e-161	27.065256354309	0.0755571500580998	Spats2	1.42511e-160		Tnfsf14	OK	0	41.3058946863082	0.0730611950263119	Tnfsf14	0
Pygl	OK	2.5082680323319e-161	27.0399331036664	0.0755132749284604	Pygl	2.82763e-160		Myzap	OK	0	41.2905352994993	0.0732079910900255	Myzap	0
Prkar1a	OK	4.1879525887427e-161	27.0209944442331	0.0754740966695024	Prkar1a	4.7174e-160		Slc39a1	OK	0	41.2886347751259	0.073263719840653	Slc39a1	0
Tpt1	OK	6.4937880201862e-161	27.0047786505791	0.0754029283874197	Tpt1	7.30889e-160		Rhof	OK	0	41.2760667051629	0.073096505419286	Rhof	0
Nfil3	OK	9.05925068429463e-161	26.9924637442136	0.0753727876931234	Nfil3	1.01882e-159		Acot7	OK	0	41.2689026163786	0.073210729529565	Acot7	0
Pmf1	OK	1.43858133058627e-160	26.9753489651811	0.0753027939937961	Pmf1	1.61657e-159		Tbxas1	OK	0	41.2446885291787	0.0731851261355878	Tbxas1	0
Capzb	OK	1.49383783233559e-160	26.9739535993607	0.0753207032610775	Capzb	1.67732e-159		H2-M2	OK	0	41.2360587738444	0.0730929964473943	H2-M2	0
Acsl5	OK	2.27794810185605e-160	26.9583284976631	0.0752990884185518	Acsl5	2.5557e-159		Parva	OK	0	41.2179860392587	0.0730745063098385	Parva	0
Gusb	OK	6.58254182519548e-160	26.9189913652647	0.0751804915164717	Gusb	7.37927e-159		Pld3	OK	0	41.1743485780065	0.0730640329738656	Pld3	0
Pawr	OK	1.32377926962246e-159	26.8930606036136	0.0749427371588771	Pawr	1.48282e-158		Tmem268	OK	0	41.1313633980485	0.0729880519757024	Tmem268	0
Rnf149	OK	4.56487780735734e-159	26.8470542431287	0.0749826051116646	Rnf149	5.10925e-158		S1pr4	OK	0	41.1009898050986	0.0728264342927146	S1pr4	0
Ciao2a	OK	2.67774122293846e-158	26.7811666743293	0.0748031142363933	Ciao2a	2.99469e-157		Fgg	OK	0	41.0794656745315	0.0728618321256186	Fgg	0
Tmem37	OK	3.38923187348837e-158	26.7723791169374	0.0747783446820738	Tmem37	3.78738e-157		Serpina3n	OK	0	41.0703384711615	0.0728236020010522	Serpina3n	0
Hpse	OK	8.42654872780528e-158	26.7383853226412	0.0745941268771558	Hpse	9.40898e-157		Chil3	OK	0	41.0583455732833	0.0727324907202475	Chil3	0
Serpina3f	OK	1.32285838809564e-157	26.7215366608373	0.0745618586397659	Serpina3f	1.47592e-156		Entrep1	OK	0	41.0390977445805	0.0727671433636809	Entrep1	0
H2az2	OK	5.05565085895802e-157	26.6713862521788	0.0744576737812608	H2az2	5.63613e-156		Mprip	OK	0	41.0133275149914	0.0727747131952252	Mprip	0
Nrp1	OK	5.23779847142012e-157	26.6700610117538	0.0744845912816212	Nrp1	5.83457e-156		Xylt1	OK	0	41.0006835217524	0.0727171799954717	Xylt1	0
Tcp11l2	OK	5.6916871463008e-157	26.6669491356936	0.0744314932531151	Tcp11l2	6.33515e-156		Crispld2	OK	0	40.966308735481	0.0721823654830244	Crispld2	0
Ivns1abp	OK	2.64435564325497e-156	26.6093681942759	0.0743168954797035	Ivns1abp	2.94098e-155		Fgb	OK	0	40.965954757634	0.0726593280375732	Fgb	0
Cd80	OK	1.65850814989308e-155	26.5403749246507	0.0741222278291824	Cd80	1.84309e-154		Slc52a3	OK	0	40.9587643049749	0.0723676961330524	Slc52a3	0
Pdia3	OK	1.66185657696098e-155	26.5402990381755	0.0741267035506376	Pdia3	1.84536e-154		Vegfa	OK	0	40.8824846602426	0.072525293387255	Vegfa	0
Ncr1	OK	1.12279882146924e-154	26.4683195686922	0.0717280150716456	Ncr1	1.24579e-153		Etnppl	OK	0	40.8805817277789	0.0723225885173995	Etnppl	0
Tnip3	OK	1.61147398090458e-154	26.4546842529722	0.0738796491409963	Tnip3	1.78659e-153		Adk	OK	0	40.81963744987	0.0723900026322563	Adk	0
Il10ra	OK	2.08055519569621e-154	26.4450387632518	0.0738634526502491	Il10ra	2.30483e-153		Tspo	OK	0	40.8090366997687	0.0724145028360006	Tspo	0
Cyfip2	OK	2.36490666830672e-154	26.4402010676051	0.0738173043574422	Cyfip2	2.61777e-153		Aff3	OK	0	40.8062911459193	0.0720889604967692	Aff3	0
Rab3il1	OK	6.4475688779074e-154	26.4022946834441	0.073742428040495	Rab3il1	7.13136e-153		Gstp1	OK	0	40.8006683150141	0.0723980377438605	Gstp1	0
Dtx4	OK	1.17460782251648e-153	26.3795990692002	0.0736789562462113	Dtx4	1.29816e-152		Basp1	OK	0	40.7756200528641	0.0723561905837225	Basp1	0
Trib1	OK	7.62537219250796e-153	26.3086966764892	0.0734814541306346	Trib1	8.42083e-152		Tpp1	OK	0	40.7754371734761	0.0723546188326737	Tpp1	0
Cd101	OK	1.06972277837734e-152	26.2958454556569	0.0728546083823836	Cd101	1.18039e-151		Kifc1	OK	0	40.7743820446325	0.0721260970060708	Kifc1	0
Prss27	OK	1.09219581684519e-152	26.295055938374	0.0519021513242951	Prss27	1.20424e-151		Pttg1ip	OK	0	40.7565337977298	0.0723215038881304	Pttg1ip	0
Mdfic	OK	1.36258307051217e-152	26.2866547888999	0.0734187144501934	Mdfic	1.50119e-151		Spry4	OK	0	40.7499956877843	0.0722689500545805	Spry4	0
Tanc1	OK	1.83623056682687e-152	26.2753195001053	0.0732999576781614	Tanc1	2.02143e-151		Jaml	OK	0	40.7404824599703	0.072084534847593	Jaml	0
Marcksl1	OK	2.25424520154766e-152	26.2675237877712	0.0733660607173018	Marcksl1	2.47967e-151		Prkd2	OK	0	40.6389121387109	0.0720902008622788	Prkd2	0
Tm6sf1	OK	2.53218498238292e-152	26.2631035262112	0.0733539474335104	Tm6sf1	2.78323e-151		Col8a1	OK	0	40.5874936818179	0.0709712562221408	Col8a1	0
Bmper	OK	2.64794843442804e-152	26.2614038217037	0.0731967224527381	Bmper	2.9082e-151		Gata3	OK	0	40.5815346415405	0.0714797195690853	Gata3	0
Lonrf3	OK	3.71017315039374e-152	26.2485755482766	0.0732981251483307	Lonrf3	4.07164e-151		Pde3b	OK	0	40.543519513255	0.0719216075101393	Pde3b	0
Zmiz1	OK	3.81454191008004e-152	26.2475201577032	0.0733077213605762	Zmiz1	4.18291e-151		Sh3glb1	OK	0	40.5232583780467	0.0719057107158618	Sh3glb1	0
Smarca2	OK	5.92892751476037e-152	26.2307366366015	0.0732117096454744	Smarca2	6.49642e-151		Sgk1	OK	0	40.414820704147	0.071715891892376	Sgk1	0
Trim30b	OK	1.49481067505696e-151	26.1955099552942	0.0731440411439856	Trim30b	1.63661e-150		Pmaip1	OK	0	40.3983901652559	0.071686042716648	Pmaip1	0
Ica1	OK	1.5849065157507e-151	26.1932789077759	0.072943576088351	Ica1	1.73391e-150		Itga9	OK	0	40.3337196100742	0.0715666767896322	Itga9	0
Ier3	OK	3.56771477512794e-151	26.1623282229753	0.073063787652526	Ier3	3.90009e-150		Ccne2	OK	0	40.3191945001742	0.0711110786325834	Ccne2	0
Scp2	OK	6.41007514245824e-151	26.1399547193064	0.073004474270458	Scp2	7.00181e-150		Ifrd1	OK	0	40.2606968056591	0.0714397883421875	Ifrd1	0
Aplp2	OK	6.43976474986899e-151	26.1397781964849	0.0730034038277032	Aplp2	7.02879e-150		Nucb1	OK	0	40.2503363798221	0.0714239351520794	Nucb1	0
Slc38a2	OK	9.83993960319508e-151	26.1235779579018	0.0729463938308271	Slc38a2	1.07316e-149		Prkce	OK	0	40.1887061590106	0.0712877506838777	Prkce	0
Vps37b	OK	1.22193564608364e-150	26.1152984669192	0.0729380554428796	Vps37b	1.33164e-149		mt-Nd4l	OK	0	40.1526357636588	0.0712476634688496	mt-Nd4l	0
H2ac10	OK	1.29754676795586e-150	26.1130027182147	0.0714792991059554	H2ac10	1.41294e-149		Hs6st1	OK	0	40.1111334270072	0.0711765655630035	Hs6st1	0
Snap29	OK	2.7212152180033e-150	26.0846673292923	0.0728524322592326	Snap29	2.96093e-149		Gnas	OK	0	40.0849590271438	0.0711240965087798	Gnas	0
Dock1	OK	3.82007632197342e-150	26.0716796376837	0.0728113235726984	Dock1	4.15337e-149		Crip1	OK	0	40.0576033493825	0.0710815806754711	Crip1	0
Myo6	OK	5.56900404494309e-150	26.0572387701099	0.0725963259502816	Myo6	6.05022e-149		Ptgs2	OK	0	40.0545652157207	0.0709524775348197	Ptgs2	0
Tagln2	OK	7.27816002138493e-150	26.0469797459488	0.0727469364295414	Tagln2	7.90096e-149		Havcr2	OK	0	40.0191914176148	0.0710004555032269	Havcr2	0
Dbnl	OK	1.17135626388468e-149	26.0287305291129	0.07269870814492	Dbnl	1.27061e-148		Hvcn1	OK	0	40.0139641394669	0.0709723941977649	Hvcn1	0
Ppfibp1	OK	3.25049051513301e-149	25.989546551202	0.072549044654254	Ppfibp1	3.5232e-148		Hpx	OK	0	39.9761255234437	0.0709171830021466	Hpx	0
Idh3a	OK	3.80755120151011e-149	25.9834685072129	0.0725716794684474	Idh3a	4.12382e-148		Tex2	OK	0	39.8785086797886	0.070755588444343	Tex2	0
Tgfb1i1	OK	4.3302678495772e-149	25.9785243778388	0.0723813734544016	Tgfb1i1	4.68635e-148		F13a1	OK	0	39.8495174953589	0.0706034844905984	F13a1	0
Pepd	OK	4.74957216089383e-149	25.97497163215	0.0725493200451541	Pepd	5.13618e-148		Trem1	OK	0	39.8475791164348	0.0706176388986966	Trem1	0
Itgav	OK	8.46261650649152e-149	25.9527580353661	0.0724857473067826	Itgav	9.14444e-148		Ifi27l2a	OK	0	39.8468934530395	0.0707072250786805	Ifi27l2a	0
Hsd17b4	OK	9.70507353582787e-149	25.9474868517786	0.0724704203689921	Hsd17b4	1.04789e-147		Cdca8	OK	0	39.8435680083479	0.0704049691703437	Cdca8	0
Lims2	OK	1.21558534662731e-148	25.9388206360956	0.072164157052674	Lims2	1.31151e-147		Hilpda	OK	0	39.8255852424627	0.0706661063896623	Hilpda	0
Tcirg1	OK	1.25960450373142e-148	25.9374512462665	0.0724365213033027	Tcirg1	1.35796e-147		Dbnl	OK	0	39.8114071391897	0.070643680707543	Dbnl	0
Cpne8	OK	1.52414015408374e-148	25.9301113816429	0.0723824110549387	Cpne8	1.64189e-147		Hopx	OK	0	39.7576497740268	0.070504821451601	Hopx	0
Camk4	OK	2.22039211907965e-148	25.9156185403047	0.0710344769947958	Camk4	2.39011e-147		Kdm6b	OK	0	39.7558052406114	0.0705449658201634	Kdm6b	0
Nucb1	OK	2.94185435564245e-148	25.9047757410366	0.0723529294975647	Nucb1	3.16429e-147		Pla2r1	OK	0	39.7203406543171	0.0704444662446284	Pla2r1	0
Yes1	OK	3.99905868463408e-148	25.892938801919	0.0721342692796308	Yes1	4.29815e-147		Tkt	OK	0	39.6070673113011	0.0702796233260125	Tkt	0
Plekho2	OK	4.40885162911411e-148	25.8891764849169	0.0723002266219946	Plekho2	4.73497e-147		Bcl2	OK	0	39.526667499861	0.0701212932356314	Bcl2	0
Mcm4	OK	1.60030623044888e-147	25.8394072001177	0.0721403468508192	Mcm4	1.71737e-146		Tpt1	OK	0	39.5241851234496	0.0701233378310397	Tpt1	0
Mdfi	OK	6.18356832137267e-147	25.7871208650893	0.0718462189808641	Mdfi	6.63084e-146		Gmnn	OK	0	39.5050234605592	0.0700953480913552	Gmnn	0
Plbd2	OK	6.62874665208031e-147	25.7844288322352	0.0720158240491455	Plbd2	7.10281e-146		Tmem176b	OK	0	39.4898635882641	0.0700737412677507	Tmem176b	0
Nfatc2	OK	7.28468784012625e-147	25.7807745255942	0.0719571825439244	Nfatc2	7.79972e-146		Pilrb2	OK	0	39.4652529258392	0.0700302472450637	Pilrb2	0
Aff3	OK	7.71920960266138e-147	25.7785304844973	0.0712412397318464	Aff3	8.25867e-146		Camk4	OK	0	39.4295315224402	0.0692423114475547	Camk4	0
Cux1	OK	9.98883591264247e-147	25.7685446687187	0.0719698365510638	Cux1	1.06788e-145		Pdcd1	OK	0	39.4262187585665	0.0695583640296921	Pdcd1	0
Lilrb4a	OK	1.05445088123023e-146	25.7664468318957	0.071953382500144	Lilrb4a	1.12643e-145		Rab44	OK	0	39.3279034193852	0.0693831400121679	Rab44	0
Lbr	OK	1.34670346312124e-146	25.7569648269388	0.0719185148102494	Lbr	1.43754e-145		Fosl2	OK	0	39.301954962691	0.0697368377681976	Fosl2	0
N4bp1	OK	3.94606540832996e-146	25.7152552038815	0.0718205774156399	N4bp1	4.20904e-145		Satb1	OK	0	39.2696310522887	0.0696271126028035	Satb1	0
Calm2	OK	6.6481357602476e-146	25.6949934219166	0.0717628097101571	Calm2	7.0858e-145		Fcrl5	OK	0	39.2498624071935	0.068604050881543	Fcrl5	0
Rab44	OK	7.71068083821069e-146	25.6892310929965	0.0712441180350543	Rab44	8.21208e-145		Cd151	OK	0	39.2311345568503	0.0696084300723351	Cd151	0
Ppm1f	OK	1.69184761989443e-145	25.6586704264381	0.0716080526041167	Ppm1f	1.8005e-144		Blvra	OK	0	39.2290183224903	0.069609705826694	Blvra	0
Aass	OK	1.76697894652453e-145	25.6569795435218	0.0715127198214038	Aass	1.87903e-144		Pla2g7	OK	0	39.1964055098403	0.0695513961239628	Pla2g7	0
Ifi205	OK	2.99459523209007e-145	25.6364412604827	0.0715984882628521	Ifi205	3.1821e-144		Pold1	OK	0	39.1622518377785	0.0694800670709976	Pold1	0
Bik	OK	2.63476231387183e-144	25.5516064407424	0.0711553724486743	Bik	2.79762e-143		Bard1	OK	0	39.1296431175684	0.069234881963142	Bard1	0
Aoah	OK	5.18106775681891e-144	25.5251683535682	0.0712911275364828	Aoah	5.49717e-143		Prelp	OK	0	39.1157177935776	0.0693402315679087	Prelp	0
Hcls1	OK	1.12365061314586e-143	25.4948676061002	0.0711792333926761	Hcls1	1.19131e-142		Rab7b	OK	0	39.0257585216991	0.0692487472237345	Rab7b	0
Spns2	OK	1.17267447870483e-143	25.4931951065722	0.0710212133522202	Spns2	1.24235e-142		Arhgap23	OK	0	38.9213280659559	0.0690104494553619	Arhgap23	0
Hid1	OK	1.41309122423333e-143	25.4858898785011	0.0709623237836379	Hid1	1.49592e-142		Ftcd	OK	0	38.862141521034	0.0687152652806527	Ftcd	0
Ap1b1	OK	1.52075295117674e-143	25.4830130901388	0.0711725939903492	Ap1b1	1.60868e-142		Pxmp2	OK	0	38.7837461865434	0.0687090717795364	Pxmp2	0
Cops9	OK	2.17862892151879e-143	25.468923780128	0.0711299758442305	Cops9	2.30286e-142		Lyz1	OK	0	38.7589571597701	0.0687748376535397	Lyz1	0
Rab11fip1	OK	7.06183424163843e-143	25.4227786869015	0.0709885275141154	Rab11fip1	7.45893e-142		Fpr2	OK	0	38.7229241459584	0.0687119924304468	Fpr2	0
Shcbp1	OK	8.20441402995406e-143	25.4168881501793	0.0697849342914131	Shcbp1	8.65926e-142		Fcrls	OK	0	38.6898117723527	0.0685026244403808	Fcrls	0
Id3	OK	9.57508980742888e-142	25.3201826293895	0.0707063657303158	Id3	1.00983e-140		Sytl2	OK	0	38.6564854505324	0.0680561122826419	Sytl2	0
Bst2	OK	1.18707863153818e-141	25.3117064788131	0.0706803749685582	Bst2	1.25101e-140		Nckap1l	OK	0	38.650351029558	0.0685781556510138	Nckap1l	0
Mdh1	OK	1.13878291422336e-140	25.2223598314533	0.0704441262145833	Mdh1	1.19922e-139		Agpat4	OK	0	38.6290818729028	0.0685322382654424	Agpat4	0
Cks1b	OK	1.44668575869449e-140	25.212884686707	0.0703016908617484	Cks1b	1.52232e-139		Prkar1a	OK	0	38.6245565091225	0.0685369217720311	Prkar1a	0
Vapb	OK	2.54656122458128e-140	25.1904821158169	0.0703551090881686	Vapb	2.6777e-139		AB124611	OK	0	38.5984116335568	0.0684912060979277	AB124611	0
Hexb	OK	3.73064272870874e-140	25.1753433843943	0.070309228913649	Hexb	3.91982e-139		Txnrd1	OK	0	38.5938822360076	0.0684827481711753	Txnrd1	0
Nup210	OK	3.82524439642175e-140	25.1743502303525	0.0702145764658472	Nup210	4.01622e-139		Gpr65	OK	0	38.561453103433	0.0684252930937731	Gpr65	0
Adcy7	OK	4.68678431032384e-140	25.1662929145266	0.0702874604083025	Adcy7	4.9171e-139		Klrb1b	OK	0	38.550802104527	0.0681720424423076	Klrb1b	0
Kcnq1	OK	6.46436951431677e-140	25.1535324092138	0.0701230078471796	Kcnq1	6.77699e-139		Uck2	OK	0	38.5386761264419	0.0683392593039084	Uck2	0
Sult1a1	OK	1.01030112896794e-139	25.1358020047512	0.070185263598663	Sult1a1	1.05837e-138		Lims2	OK	0	38.4726614572163	0.0681836675959641	Lims2	0
Cd2ap	OK	1.33443445390456e-139	25.1247467890462	0.0701692000431573	Cd2ap	1.39689e-138		Pla2g4a	OK	0	38.4693554961388	0.0682620355299368	Pla2g4a	0
Atp6ap2	OK	2.20546957595182e-139	25.1047728743724	0.0701111844442112	Atp6ap2	2.30697e-138		Gins1	OK	0	38.4483954204091	0.0682036020567625	Gins1	0
Map4	OK	2.35114531726425e-139	25.1022289616741	0.0701027704202412	Map4	2.45752e-138		Cenpf	OK	0	38.4241436107909	0.0675510022717634	Cenpf	0
Mylip	OK	3.08999580833026e-139	25.0913576387305	0.070072945133194	Mylip	3.22741e-138		Nfil3	OK	0	38.3858126238722	0.0680911192919124	Nfil3	0
Rtn4	OK	3.96844446479753e-139	25.081399694234	0.0700448158563336	Rtn4	4.14184e-138		Ank	OK	0	38.3756846506365	0.0680607632508471	Ank	0
Sh3pxd2b	OK	4.06836611250567e-139	25.0804097804815	0.0700462942500966	Sh3pxd2b	4.24298e-138		Slc2a3	OK	0	38.3547437850391	0.0680343914123935	Slc2a3	0
Rasgef1b	OK	6.15731467962088e-139	25.0639076842923	0.0699944329512273	Rasgef1b	6.41683e-138		Abhd12	OK	0	38.3340195577829	0.0680165720780193	Abhd12	0
Ggta1	OK	7.42298020719889e-139	25.0564598694083	0.0699788546568862	Ggta1	7.73012e-138		Arhgap10	OK	0	38.1875009005134	0.0677584559469639	Arhgap10	0
Ms4a6c	OK	1.20393989738931e-138	25.0371825058094	0.0699260471837512	Ms4a6c	1.25283e-137		Cd207	OK	0	38.1580640081601	0.0677085240119139	Cd207	0
Tkt	OK	1.24848585593115e-138	25.0357336431841	0.0699135345872311	Tkt	1.29822e-137		Rnf149	OK	0	38.1537935015251	0.0677004182897743	Rnf149	0
Satb1	OK	1.46120104863912e-138	25.0294587304795	0.0696186558837929	Satb1	1.51829e-137		Ptpn18	OK	0	38.1400555973898	0.0676772961156403	Ptpn18	0
Nceh1	OK	1.53327006719519e-138	25.0275382185498	0.0698987376583935	Nceh1	1.592e-137		Dse	OK	0	38.1093517581749	0.067622252084518	Dse	0
Kank3	OK	3.47397971486803e-138	24.9948889898937	0.0697445136707708	Kank3	3.60438e-137		Clec4n	OK	0	38.1073459926607	0.0676188892719373	Clec4n	0
Slamf9	OK	4.06209080187074e-138	24.9886410205624	0.069790283258056	Slamf9	4.21146e-137		Cd101	OK	0	38.0558050526422	0.0671104664321663	Cd101	0
St8sia4	OK	6.3232762741478e-138	24.9709533738331	0.0697009366445833	St8sia4	6.55097e-137		Tlr9	OK	0	38.0278454822211	0.0674576179155856	Tlr9	0
Lyst	OK	1.04893270863772e-137	24.9507091624602	0.0696355582868331	Lyst	1.0859e-136		Cacna1i	OK	0	37.9857877617022	0.0670539040862982	Cacna1i	0
Dse	OK	2.07136570100023e-137	24.9234667670809	0.0696085412261877	Dse	2.1428e-136		Mical2	OK	0	37.9630983632257	0.0673513079728328	Mical2	0
Il10rb	OK	2.63413943151488e-137	24.9138369053624	0.0695738012642719	Il10rb	2.72298e-136		Schip1	OK	0	37.9236967580726	0.0672399570907362	Schip1	0
Apoa2	OK	4.88302893232051e-137	24.8890906257716	0.0694487275037555	Apoa2	5.044e-136		Plekho1	OK	0	37.907142647606	0.0672638307490763	Plekho1	0
Rida	OK	8.56150604776466e-137	24.8665561984126	0.0693407865497317	Rida	8.83726e-136		Cyb5a	OK	0	37.8924707339124	0.0672359316742727	Cyb5a	0
Acot7	OK	1.22140252661757e-136	24.8522864931575	0.0693890858768921	Acot7	1.25982e-135		Mylip	OK	0	37.8722370806806	0.0672004046240729	Mylip	0
Gins2	OK	1.25957992162176e-136	24.8510500021468	0.0693431287641865	Gins2	1.29824e-135		Inmt	OK	0	37.8547253377991	0.0670608688246875	Inmt	0
Capn2	OK	1.65208431950461e-136	24.8401497969514	0.0693753855085182	Capn2	1.70155e-135		Cd247	OK	0	37.8385475235602	0.0668367382240421	Cd247	0
Rims3	OK	1.89178100998247e-136	24.8347038847113	0.0693396362894173	Rims3	1.947e-135		Lilrb4a	OK	0	37.8075209062928	0.0670838544669447	Lilrb4a	0
Rap2a	OK	1.92481203628974e-136	24.8340080071849	0.0693439882750639	Rap2a	1.97955e-135		Adh6b	OK	0	37.8034329471323	0.0662747643810597	Adh6b	0
Otulinl	OK	2.50950888851728e-136	24.823341689308	0.0693285004988721	Otulinl	2.57898e-135		Bcl6b	OK	0	37.7765902259097	0.0669856104949128	Bcl6b	0
Frmd4b	OK	3.33652997979574e-136	24.8118827292508	0.0692960928886627	Frmd4b	3.4264e-135		Rcn3	OK	0	37.7686321968942	0.06698248314616	Rcn3	0
Clec4a2	OK	2.06045722046159e-135	24.7385178325302	0.0690910417844023	Clec4a2	2.11441e-134		Tmem165	OK	0	37.760560233618	0.06700032619107	Tmem165	0
Etl4	OK	2.19826961185631e-135	24.7359048737044	0.0688890417074843	Etl4	2.25419e-134		Ramp1	OK	0	37.757739428408	0.0669066762756437	Ramp1	0
Saa2	OK	3.21220096123988e-135	24.7205916742189	0.0689415305616346	Saa2	3.29151e-134		Adipor1	OK	0	37.749781554424	0.0669809115811503	Adipor1	0
Dut	OK	6.87213045143631e-135	24.6898581817978	0.0688533143395641	Dut	7.03668e-134		Troap	OK	0	37.6571471819545	0.0656838443019964	Troap	0
Pgd	OK	7.35573381266678e-135	24.687108117176	0.068944214005176	Pgd	7.52639e-134		Irs2	OK	0	37.5763052525459	0.0666666865728294	Irs2	0
Septin11	OK	1.2200239672189e-134	24.6666375883755	0.0688670365334318	Septin11	1.24742e-133		Zfp831	OK	0	37.5441000714096	0.0663346059855465	Zfp831	0
Hao1	OK	1.6393243333277e-134	24.65467804209	0.0681409419924406	Hao1	1.67492e-133		Cd300lb	OK	5.22172149065536e-307	37.435238295344	0.0664257922083952	Cd300lb	5.58918e-306
Adap2	OK	2.13703289090537e-134	24.6439394055239	0.0688152382771815	Adap2	2.18185e-133		Fam20a	OK	1.77772482682285e-306	37.402521676678	0.0663082346125207	Fam20a	1.90144e-305
Tnfrsf1a	OK	2.677232167256e-134	24.6348078534686	0.0687922105534881	Tnfrsf1a	2.7314e-133		Niban1	OK	3.39119290895148e-306	37.3852625345511	0.0663363693628835	Niban1	3.62457e-305
Hk3	OK	3.48422328143669e-134	24.6241283914212	0.0687714244050686	Hk3	3.55214e-133		Gatm	OK	4.01315311921846e-306	37.380761151511	0.0663291116282108	Gatm	4.28622e-305
Gadd45a	OK	3.8329420946364e-134	24.6202607033869	0.0686696546763588	Gadd45a	3.90483e-133		Zfand5	OK	7.60377037115095e-306	37.363673313396	0.0662989668976973	Zfand5	8.11528e-305
Tspan12	OK	2.00370877300037e-133	24.5531011836275	0.068376015749685	Tspan12	2.03981e-132		Rtn4	OK	8.06210071164859e-306	37.3621079073869	0.0662937636322747	Rtn4	8.59821e-305
Epb41l2	OK	7.81614718239731e-133	24.4976916786876	0.0684172811847732	Epb41l2	7.95122e-132		Ptpre	OK	1.35298619967309e-305	37.3482582935631	0.0662704156295606	Ptpre	1.44191e-304
Ptk2	OK	1.02825804778832e-132	24.4865123782683	0.0683650991520951	Ptk2	1.04527e-131		Cpe	OK	5.67725546765532e-305	37.3098665771796	0.0654267424923462	Cpe	6.04603e-304
Gna12	OK	1.18699431659912e-132	24.4806586655204	0.0683702451988622	Gna12	1.20576e-131		Cops9	OK	1.0541095258579e-304	37.2932890010696	0.066172669158743	Cops9	1.12177e-303
Lyn	OK	1.99961227016315e-132	24.4593811056256	0.0683055412142646	Lyn	2.02977e-131		Hgf	OK	3.29838715801878e-304	37.2627101570596	0.0661165949746212	Hgf	3.50757e-303
Rhod	OK	3.06637675671629e-132	24.4419242397709	0.0681128836406843	Rhod	3.11037e-131		Nostrin	OK	1.64812694135523e-303	37.2195419282344	0.0660075381566314	Nostrin	1.75139e-302
Pole	OK	9.06992105218723e-132	24.3975889332983	0.0679268816539819	Pole	9.19342e-131		Ddhd1	OK	1.65339313806071e-303	37.2194562777086	0.066042879115078	Ddhd1	1.75572e-302
Ackr3	OK	1.55234620455448e-131	24.37558955104	0.0677920099098706	Ackr3	1.57235e-130		Eps8	OK	1.63536383623011e-302	37.1578792570433	0.065868845453636	Eps8	1.73532e-301
Tcf7	OK	1.71614983945988e-131	24.3714806750639	0.0674588352670178	Tcf7	1.73702e-130		Arl15	OK	3.17121257818654e-302	37.1400653083246	0.0658856643192424	Arl15	3.36263e-301
Tbxas1	OK	2.28180043775159e-131	24.3598083373162	0.0680264118579698	Tbxas1	2.30788e-130		Gzmk	OK	3.50586556398437e-302	37.1373659464924	0.0652835625744772	Gzmk	3.71481e-301
Fgfr3	OK	2.83931484893109e-131	24.3508480266717	0.0677686419070916	Fgfr3	2.86971e-130		Asah1	OK	1.05362928247147e-301	37.1077453684715	0.0658437804447349	Asah1	1.11562e-300
Cdc42bpa	OK	2.852841708467e-131	24.3506531727065	0.0677947397844962	Cdc42bpa	2.88131e-130		Lef1	OK	1.4964861956968e-301	37.0982953337243	0.0655507264792128	Lef1	1.5834e-300
Sod1	OK	9.41913154071475e-131	24.3016351691306	0.0678697898347469	Sod1	9.5063e-130		Dpysl3	OK	4.47307445807154e-301	37.0687900174563	0.0657243906540241	Dpysl3	4.72946e-300
Stard8	OK	1.15613687142379e-130	24.2932153059185	0.0678273741223985	Stard8	1.166e-129		Hmcn1	OK	9.62498977870486e-301	37.0481272561613	0.0656563455148137	Hmcn1	1.01694e-299
Arl5c	OK	1.50675171603242e-130	24.2823281302327	0.0677898917510844	Arl5c	1.51852e-129		Tcf7l2	OK	1.62512235428709e-300	37.0339963317792	0.0657134180842355	Tcf7l2	1.71581e-299
Atad2	OK	3.54822403115972e-130	24.2470899700032	0.06764880963383	Atad2	3.57337e-129		Bank1	OK	2.37389862876385e-300	37.0237698631141	0.0656947320299975	Bank1	2.50457e-299
Irs2	OK	4.40799295279473e-130	24.2381550888729	0.0676780193488101	Irs2	4.43606e-129		Tcirg1	OK	3.00378895389233e-300	37.0174174652451	0.0656828607076251	Tcirg1	3.16687e-299
Ifrd1	OK	5.15771440611152e-130	24.2316847567306	0.0676719866228823	Ifrd1	5.18684e-129		Enpp6	OK	1.1802446136547e-299	36.9804587052369	0.0655780715136653	Enpp6	1.24343e-298
Apbb2	OK	3.13273865673262e-129	24.1572490183124	0.0674039191876963	Apbb2	3.14818e-128		Napsa	OK	1.26668539555535e-299	36.9785487209055	0.0655444091181028	Napsa	1.33355e-298
Themis	OK	5.25454714913667e-129	24.1358669342617	0.0663190803506393	Themis	5.27668e-128		Dysf	OK	1.88099355558012e-299	36.9678623888272	0.0655954259358891	Dysf	1.97887e-298
Magi1	OK	6.72795140495561e-129	24.1256412051549	0.0672061461255241	Magi1	6.75147e-128		Plscr4	OK	8.17134998622263e-299	36.9281373584662	0.0654696346434865	Plscr4	8.59041e-298
Dll1	OK	6.87487401302751e-129	24.1247472976768	0.0671361594462278	Dll1	6.89398e-128		Hspa8	OK	1.13816477753774e-298	36.9191695145345	0.0655078772165157	Hspa8	1.19568e-297
Syce2	OK	1.52407224605838e-128	24.091782049913	0.0672114996799127	Syce2	1.52722e-127		Hamp	OK	1.26451297669857e-298	36.916320129779	0.065312329111878	Hamp	1.32747e-297
Rabgap1l	OK	2.98528318201377e-128	24.0639076685072	0.0670989469884583	Rabgap1l	2.98932e-127		Gimap5	OK	1.64697937411772e-298	36.9091664387142	0.0654421116003127	Gimap5	1.72775e-297
Cotl1	OK	7.01934160985769e-128	24.028413279119	0.0670729381275618	Cotl1	7.02383e-127		Unc45b	OK	2.57973793710095e-298	36.8970152586912	0.0654077214519707	Unc45b	2.70432e-297
Ggt1	OK	1.29203879902802e-127	24.0030513758952	0.0660328863547217	Ggt1	1.29195e-126		Ripk3	OK	5.0196728362809e-298	36.8789825969389	0.0654381964900764	Ripk3	5.25835e-297
Tmc8	OK	1.36148267953998e-127	24.0008739510449	0.0670269383512131	Tmc8	1.36042e-126		Lpar6	OK	6.95058114524e-296	36.7451405894476	0.0651999493776309	Lpar6	7.2759e-295
Alox5ap	OK	3.24348615077826e-127	23.9647408592614	0.066926894600317	Alox5ap	3.23865e-126		Kctd10	OK	3.93213685100722e-295	36.6979840838878	0.0651097413942697	Kctd10	4.11326e-294
Stat4	OK	9.17830423577555e-127	23.9213717652079	0.0665167480642947	Stat4	9.15812e-126		Rsrp1	OK	3.05765883942537e-294	36.6420929585298	0.0650168120934365	Rsrp1	3.19623e-293
Fosb	OK	9.76660286610898e-127	23.9187790386222	0.0667950361105386	Fosb	9.73822e-126		Tspan4	OK	3.6179572867178e-294	36.6375040963297	0.065009694180865	Tspan4	3.77924e-293
Lbp	OK	1.6902754189382e-126	23.8958758843321	0.0667057025063888	Lbp	1.68417e-125		Acod1	OK	4.47025623068155e-294	36.6317341746595	0.0649695308523869	Acod1	4.66623e-293
Stk17b	OK	2.28139331447168e-126	23.8833444057289	0.0666995739258182	Stk17b	2.27154e-125		Ggta1	OK	4.49627299483648e-294	36.6315758747963	0.0649965141371949	Ggta1	4.69006e-293
Lst1	OK	6.44056719261462e-126	23.8399267186692	0.0665782610241634	Lst1	6.40823e-125		Sod1	OK	5.06283402744917e-294	36.6283383791103	0.0649932308220879	Sod1	5.27731e-293
Prkce	OK	9.03322368366358e-126	23.8257571861823	0.0664656078807084	Prkce	8.98151e-125		Fam174b	OK	7.83251162659869e-294	36.6164322132367	0.0649111308149822	Fam174b	8.15854e-293
Psen2	OK	1.18186466254944e-125	23.8144936853912	0.06650386394445	Psen2	1.17427e-124		mt-Co2	OK	1.25274002361377e-293	36.6036137175825	0.0649491438473608	mt-Co2	1.30396e-292
Nuf2	OK	5.70279445637932e-125	23.7484298457137	0.0653468328741236	Nuf2	5.66215e-124		Rhod	OK	4.3366308844608e-293	36.5696986482222	0.0648517491199069	Rhod	4.51077e-292
Eomes	OK	1.19441397395623e-124	23.7173346404528	0.0649289327697508	Eomes	1.18506e-123		B2m	OK	1.48903913626741e-290	36.4098068197477	0.0645965661931121	B2m	1.54774e-289
Taldo1	OK	1.49272448952661e-124	23.7079492291499	0.0662016535511758	Taldo1	1.48e-123		Ppp1r2	OK	3.56975585728456e-290	36.3858024142957	0.0645534549484851	Ppp1r2	3.70787e-289
Rad51ap1	OK	2.0367075503736e-124	23.6948621835726	0.06503812868218	Rad51ap1	2.01792e-123		Hoga1	OK	3.66937458728379e-290	36.3850465268372	0.0644896789125855	Hoga1	3.80866e-289
Nab2	OK	3.16261684828449e-124	23.6763156748796	0.066120284190979	Nab2	3.13124e-123		Daglb	OK	5.46625264339513e-289	36.3107887027542	0.064429644525617	Daglb	5.66975e-288
Anxa6	OK	3.36521690866154e-124	23.6736976216376	0.0661103100235649	Anxa6	3.32948e-123		Cxcr3	OK	6.89488600007764e-288	36.2409668242473	0.0642526194020585	Cxcr3	7.14653e-287
Arhgap19	OK	1.9180330387822e-123	23.6001985219086	0.0657328418865525	Arhgap19	1.89633e-122		Anxa5	OK	2.1449942312875e-287	36.2096605644658	0.0642446283150743	Anxa5	2.22172e-286
Il18rap	OK	3.21552579605516e-123	23.5783340391405	0.0656189954144209	Il18rap	3.17691e-122		Mtch1	OK	2.74526262333466e-287	36.2028509101098	0.0642370796430294	Mtch1	2.84146e-286
Scd2	OK	5.22737123247959e-123	23.5577533110112	0.0657778768306368	Scd2	5.16097e-122		Tnf	OK	7.0650812748362e-286	36.1130949293426	0.0640705692468768	Tnf	7.30753e-285
Vmp1	OK	8.22670183245872e-123	23.538530424408	0.0657279319210037	Vmp1	8.11651e-122		Rassf9	OK	1.15762740659814e-285	36.099429287703	0.0629894461110727	Rassf9	1.19651e-284
Smtn	OK	1.74244916244354e-122	23.5066826560414	0.0655257112717669	Smtn	1.71791e-121		Septin11	OK	2.728852120747e-285	36.0756856042447	0.0639980639005177	Septin11	2.81854e-284
Snx25	OK	1.81046576294451e-122	23.505056529425	0.0656343350226094	Snx25	1.78371e-121		Itgb3	OK	3.72017212435165e-285	36.0671012043476	0.0639383029243281	Itgb3	3.83975e-284
Cyb5a	OK	1.85848169393407e-122	23.5039448871839	0.0656337659356392	Cyb5a	1.82974e-121		Fermt3	OK	1.84269696947154e-284	36.022744979766	0.0639165097061119	Fermt3	1.9006e-283
Fanci	OK	1.88454775011991e-122	23.5033533648236	0.0648749737973034	Fanci	1.85411e-121		B3gnt8	OK	7.30849311476267e-284	35.9845058748122	0.0638004645069011	B3gnt8	7.53286e-283
Themis2	OK	2.00943053023772e-122	23.5006281509495	0.06562878400158	Themis2	1.97559e-121		Zbtb16	OK	1.35954009569147e-282	35.9032396702536	0.0636387718671436	Zbtb16	1.4003e-281
Tuba1b	OK	5.40477122834633e-122	23.458564152826	0.0655116746211089	Tuba1b	5.31004e-121		Stra6l	OK	1.41447782234206e-282	35.902137154092	0.0636551700345838	Stra6l	1.45587e-281
Micall2	OK	7.71650402223855e-122	23.4434076338201	0.0654464010963373	Micall2	7.57596e-121		Nectin2	OK	2.17532989599249e-282	35.890155738949	0.0636700027695015	Nectin2	2.23742e-281
Ncf2	OK	1.05391255088558e-121	23.4301306886229	0.0654276957452911	Ncf2	1.034e-120		Nlrp3	OK	2.21443366953826e-282	35.8896597064055	0.0636811778642244	Nlrp3	2.27605e-281
AU021092	OK	1.12267755190627e-121	23.4274377405696	0.0651017698159261	AU021092	1.10069e-120		Tcf7l1	OK	1.71211094299972e-281	35.8326696790414	0.0635606484960133	Tcf7l1	1.75852e-280
Nckap1l	OK	1.30063310628767e-121	23.4211678443387	0.0653976011117125	Nckap1l	1.27428e-120		Sypl	OK	1.87841834612222e-281	35.8300844866939	0.0635751968861483	Sypl	1.92799e-280
Abhd12	OK	2.72516612964371e-121	23.3896223256416	0.0653101226115648	Abhd12	2.66808e-120		Apbb2	OK	2.67567891682248e-281	35.8202171722268	0.0635260286396584	Apbb2	2.74439e-280
Man2a1	OK	2.96097402443499e-121	23.3860804016827	0.0653085356994595	Man2a1	2.89694e-120		Cebpa	OK	4.13671910575364e-281	35.8080610530535	0.0635359633997545	Cebpa	4.23999e-280
Igkv1-122	OK	3.02250079939476e-121	23.3852025600424	0.036465321896493	Igkv1-122	2.95508e-120		Anxa6	OK	6.97819803360635e-280	35.7291295346841	0.0633969608221548	Anxa6	7.14744e-279
Arg1	OK	3.67572610528184e-121	23.376849199066	0.0652545377213128	Arg1	3.59124e-120		Cela1	OK	9.42148533530579e-280	35.7207329512574	0.0633808014010987	Cela1	9.64328e-279
Hvcn1	OK	4.48011627656821e-121	23.3683975156302	0.0652266833139301	Hvcn1	4.3741e-120		Rasgrp4	OK	3.27877188417173e-279	35.685831811191	0.0632847879247484	Rasgrp4	3.35363e-278
Hbegf	OK	5.29295623827808e-121	23.3612746675569	0.0652052824036168	Hbegf	5.16412e-120		Azgp1	OK	9.57700438061685e-279	35.6558057136399	0.0631241148174031	Azgp1	9.78887e-278
Fam169b	OK	6.53495360639485e-121	23.3522663998069	0.0645500082019081	Fam169b	6.37147e-120		Gadd45a	OK	1.291329635537e-278	35.6474285886131	0.063206926792802	Gadd45a	1.31898e-277
Agpat3	OK	4.04758348154646e-120	23.2741904227383	0.0649962652119903	Agpat3	3.94359e-119		Adamts4	OK	1.92881502635322e-278	35.6361800469485	0.0631652634087578	Adamts4	1.96875e-277
Cdc6	OK	4.38267296258125e-120	23.2707789811864	0.0646197659750325	Cdc6	4.26712e-119		Lrrc8c	OK	3.17562918447692e-278	35.6221969023212	0.0632010897399765	Lrrc8c	3.23914e-277
C5ar2	OK	9.95497465788498e-120	23.2355620786717	0.0648816393968858	C5ar2	9.68579e-119		Clec4a3	OK	9.07201783347601e-278	35.5927406388433	0.0631536744079359	Clec4a3	9.24706e-277
Plk3	OK	1.05888550055512e-119	23.2329101334665	0.0648767501004516	Plk3	1.02954e-118		Mmp27	OK	1.6254488247797e-277	35.5763651374316	0.0631247263065073	Mmp27	1.65567e-276
Rin3	OK	1.09731830106944e-119	23.2313783479131	0.0648607894101976	Rin3	1.06617e-118		N4bp1	OK	2.56449293891114e-277	35.563556091609	0.0631008224145922	N4bp1	2.61036e-276
Etv3	OK	1.54705049140006e-119	23.2166157045143	0.0648253484352862	Etv3	1.5021e-118		Rras	OK	2.82293323806204e-277	35.5608582842819	0.0630975628388375	Rras	2.87144e-276
Rnf141	OK	1.61715364452077e-119	23.2147102835063	0.0648269361680027	Rnf141	1.56909e-118		Cdc42ep3	OK	4.47887748300933e-277	35.5478857119419	0.0630134426733262	Cdc42ep3	4.5527e-276
Rsrp1	OK	3.20690044283779e-119	23.1852545580725	0.0647449694107577	Rsrp1	3.10943e-118		E2f1	OK	1.69092541331246e-276	35.5105238096354	0.0629955463317537	E2f1	1.71761e-275
Abca1	OK	3.73260507587276e-119	23.1787184220976	0.0647240116069101	Abca1	3.61667e-118		Nek6	OK	2.72433851101047e-276	35.4971006817748	0.0629734274920203	Nek6	2.76543e-275
Btbd3	OK	4.71339304332015e-119	23.168669544878	0.0646256352980663	Btbd3	4.56385e-118		Tnfaip8l2	OK	3.11209339403978e-276	35.4933546965527	0.0629784621728187	Tnfaip8l2	3.15686e-275
Bank1	OK	5.49391413589552e-119	23.1620670616355	0.0646675434195702	Bank1	5.31595e-118		Ect2	OK	3.91646851911946e-276	35.4868821158808	0.0627925586365378	Ect2	3.97007e-275
Dek	OK	6.82438434095019e-119	23.1527197651856	0.0646531333417021	Dek	6.59878e-118		Bst1	OK	1.10787897085036e-275	35.4575911056327	0.0628405766949607	Bst1	1.12227e-274
Icosl	OK	7.24024531464039e-119	23.1501694617666	0.0646133998308655	Icosl	6.99609e-118		Syk	OK	2.1712943284912e-275	35.4386241724087	0.0628760653768732	Syk	2.19799e-274
Ripk3	OK	8.67151850782784e-119	23.1423905013264	0.0646237930281228	Ripk3	8.37334e-118		Cd6	OK	4.45221394227767e-275	35.4183719082051	0.0621004971717586	Cd6	4.50386e-274
Col14a1	OK	1.5016556285516e-118	23.118695043731	0.0644586043741604	Col14a1	1.44903e-117		Ckb	OK	4.32571541183977e-274	35.3541676373932	0.0627313486032669	Ckb	4.37289e-273
Gpr174	OK	2.61804721656849e-118	23.094683592159	0.0632866167822508	Gpr174	2.52456e-117		Cds2	OK	2.64569724907816e-273	35.3029486006517	0.0626353290829174	Cds2	2.67272e-272
Fermt3	OK	3.93336539541413e-118	23.0770837822958	0.0644420725356065	Fermt3	3.79031e-117		Esm1	OK	5.73313489582976e-273	35.2810538817354	0.0625081322343628	Esm1	5.78772e-272
Cnn2	OK	4.52804978111919e-118	23.0709932590731	0.064423291914863	Cnn2	4.36038e-117		Foxm1	OK	7.18825805182378e-273	35.2746474518518	0.062039394652098	Foxm1	7.25173e-272
Pirb	OK	4.97953547219757e-118	23.0668809034522	0.0644119727594627	Pirb	4.79187e-117		Plk3	OK	3.15692447986747e-272	35.2327072384899	0.0625105361428681	Plk3	3.18262e-271
Rab5if	OK	6.45827816870341e-118	23.0556265311833	0.0643845076195556	Rab5if	6.21063e-117		Tns1	OK	4.12325227826324e-272	35.2251330835703	0.0624643222623333	Tns1	4.15397e-271
Dusp2	OK	1.0329402052872e-117	23.0352861951349	0.0643158770110226	Dusp2	9.92653e-117		Tbc1d1	OK	1.06188994073895e-271	35.1982888329346	0.062454248495914	Tbc1d1	1.06907e-270
Man2b2	OK	1.26595674864235e-117	23.0264703133537	0.0643037148539544	Man2b2	1.21575e-116		P2ry12	OK	2.99771725509413e-271	35.1688158437866	0.0624015086831494	P2ry12	3.01593e-270
Actn4	OK	1.99279121515411e-117	23.0067951290958	0.0642478211775928	Actn4	1.91245e-116		Gusb	OK	4.57432840816612e-271	35.1568069111143	0.062380471435685	Gusb	4.59898e-270
Tnf	OK	2.32159528378482e-117	23.0001686839534	0.0642227663516107	Tnf	2.22648e-116		Kynu	OK	1.64991087537718e-270	35.1203281899379	0.0621539508082495	Kynu	1.65767e-269
Ncf1	OK	3.50413498048231e-117	22.98229601575	0.0641797111352807	Ncf1	3.35829e-116		Tmem50a	OK	3.15650952088099e-270	35.1018662035961	0.062282062348101	Tmem50a	3.1692e-269
Tubb3	OK	3.54862115435613e-117	22.9817481233147	0.0638504882129437	Tubb3	3.39861e-116		Art4	OK	3.86455656740246e-270	35.0961048909083	0.061924486665565	Art4	3.87745e-269
Zeb2	OK	4.55349825041409e-117	22.9709166724892	0.0641316437699831	Zeb2	4.35804e-116		Bub1	OK	6.53717548538288e-270	35.0811361537978	0.0611301735023962	Bub1	6.55452e-269
Hnrnpa1	OK	4.8089865083754e-117	22.9685445206854	0.0641414151137668	Hnrnpa1	4.59943e-116		Atp6v0a1	OK	1.09163484754946e-269	35.06652866732	0.0622196765774174	Atp6v0a1	1.09379e-268
Manf	OK	5.94181149055367e-117	22.95935059464	0.0641133149798751	Manf	5.67903e-116		Plp2	OK	4.54933626431381e-269	35.0258353426643	0.0621028121959055	Plp2	4.55521e-268
Tns1	OK	6.15638296702672e-117	22.9578083193899	0.0640017308445276	Tns1	5.88012e-116		Rnf141	OK	1.10149935530591e-268	35.0006004014851	0.0621035377492281	Rnf141	1.10217e-267
Chst11	OK	8.33548823464014e-117	22.9446299068431	0.0640688706017184	Chst11	7.95604e-116		Pcna	OK	2.46841843359822e-268	34.9775575590933	0.062062263880979	Pcna	2.46825e-267
Gsta3	OK	8.96710618422183e-117	22.9414523443893	0.0638406146356051	Gsta3	8.5531e-116		Dnmt3a	OK	3.25667795378863e-268	34.9696400441497	0.0620483754320924	Dnmt3a	3.25425e-267
Marchf1	OK	1.74347567994347e-116	22.9125063181722	0.0639843096427158	Marchf1	1.66185e-115		Rel	OK	1.92633234710119e-267	34.9188149625055	0.0619567257347489	Rel	1.92359e-266
Adgrl3	OK	2.25156172690696e-116	22.9013630194717	0.0636756789771502	Adgrl3	2.1447e-115		Ldha	OK	2.12669011834835e-267	34.9159834795439	0.061953150915762	Ldha	2.12223e-266
Kctd17	OK	2.67575480901622e-116	22.8938390833818	0.0638659706576244	Kctd17	2.54704e-115		Sorbs3	OK	1.1661647551729e-266	34.8672513090837	0.06183335956127	Sorbs3	1.16293e-265
Ptgs2	OK	5.82625496250603e-116	22.859889303515	0.0637145041330537	Ptgs2	5.54223e-115		Rab11fip1	OK	2.16215836356204e-266	34.8495545790812	0.0618245545921539	Rab11fip1	2.1547e-265
Gpr65	OK	6.93279602042842e-116	22.8522958005554	0.0638156461591523	Gpr65	6.59037e-115		Pdia3	OK	3.98179228984099e-266	34.8320428312926	0.0618031086723211	Pdia3	3.96538e-265
Ldlrap1	OK	7.49545900023102e-116	22.84888732971	0.0638054179472113	Ldlrap1	7.12043e-115		Tmem176a	OK	7.01960342353451e-266	34.8157750336165	0.0617743690139084	Tmem176a	6.98595e-265
Lag3	OK	1.01516913586054e-115	22.8356327352078	0.0637063311760614	Lag3	9.63726e-115		Pdcd4	OK	1.24985138151244e-264	34.7330385311178	0.0616228894056816	Pdcd4	1.24302e-263
Mmp13	OK	1.24511074596712e-115	22.8267072270388	0.0637397375633383	Mmp13	1.18122e-114		Tgm2	OK	2.02340089536545e-264	34.7191770136323	0.0616005353860743	Tgm2	2.01098e-263
Uck2	OK	1.36129998557364e-115	22.8228059646717	0.0636937811208399	Uck2	1.29057e-114		Nab2	OK	5.7029489761827e-264	34.6893436311065	0.0615490271347371	Nab2	5.66414e-263
Haus4	OK	3.01694552949273e-115	22.7879772098721	0.0635779503384263	Haus4	2.85828e-114		Nfkb2	OK	5.73162191488228e-264	34.6891991776615	0.0615489361150885	Nfkb2	5.68878e-263
Srm	OK	4.04491088200007e-115	22.7751311641731	0.063597819780132	Srm	3.8296e-114		Lgals3bp	OK	6.27634041387429e-264	34.6865840501065	0.0615351773408395	Lgals3bp	6.22523e-263
Grap2	OK	7.56511352207368e-115	22.7476773970662	0.0633693805237805	Grap2	7.1576e-114		Tmem141	OK	2.12335730690899e-262	34.5849997256317	0.0613646148472385	Tmem141	2.10465e-261
Ccnl1	OK	1.01696904490211e-114	22.7346923387072	0.0634867342643276	Ccnl1	9.61541e-114		Asgr1	OK	3.08170658630639e-262	34.5742369021081	0.0612078116511863	Asgr1	3.0525e-261
Ahr	OK	1.17828623514411e-114	22.7282276831812	0.0634062034017812	Ahr	1.11332e-113		Cpq	OK	5.07607211767099e-262	34.5598116624148	0.0613203106791024	Cpq	5.0246e-261
Rasl10a	OK	1.72537052867394e-114	22.7114737789125	0.0448198774987257	Rasl10a	1.62914e-113		Abcc9	OK	7.81232166521273e-262	34.5473439459825	0.0612595630008307	Abcc9	7.72791e-261
Ctnna1	OK	2.82295470661524e-114	22.6898271579992	0.0633620951882521	Ctnna1	2.66373e-113		A1cf	OK	8.59815240878598e-262	34.5445718403063	0.0611126679883847	A1cf	8.49954e-261
Ndrg2	OK	2.88373995406254e-114	22.6888900315263	0.06280570218892	Ndrg2	2.71926e-113		Fmo5	OK	2.69183141729391e-261	34.5115463914169	0.0612165653159041	Fmo5	2.65918e-260
Maff	OK	6.57298413059051e-114	22.6526192424154	0.0632415909940647	Maff	6.19393e-113		Tipin	OK	3.0964679657954e-261	34.5074917706278	0.0612155559749465	Tipin	3.05685e-260
B2m	OK	7.59362362836038e-114	22.6462587658707	0.0632271830303546	B2m	7.15092e-113		Acat3	OK	4.6435443176599e-261	34.495756778752	0.0610064076415673	Acat3	4.58107e-260
Cblb	OK	1.00967369254591e-113	22.633699090604	0.0631978223962965	Cblb	9.50174e-113		Prrc2b	OK	1.97649827229407e-260	34.4537777208104	0.0611260964184758	Prrc2b	1.9486e-259
Lpar6	OK	1.29664863917219e-113	22.6226655023519	0.0631720209127371	Lpar6	1.21942e-112		Rap1b	OK	5.6248878926683e-260	34.4234340223444	0.0610664149320767	Rap1b	5.54179e-259
Mapkapk3	OK	1.51205838705398e-113	22.6158841053905	0.0631383058123142	Mapkapk3	1.42105e-112		Sema6b	OK	9.34362066932289e-260	34.4087006296518	0.061039700250674	Sema6b	9.19944e-259
Glipr1	OK	2.44100784970568e-113	22.5947383091237	0.0630928895254746	Glipr1	2.29256e-112		Plau	OK	1.07721503885911e-259	34.4045691465464	0.061043307421016	Plau	1.05988e-258
Itga5	OK	3.18491086311775e-113	22.5829849502118	0.0630628798446816	Itga5	2.98923e-112		Pgd	OK	1.72740049851332e-259	34.3908519393614	0.0610197881405835	Pgd	1.69848e-258
Cd33	OK	9.37548460699261e-113	22.5352186506346	0.0629142339274396	Cd33	8.79358e-112		Tst	OK	2.7667448592088e-259	34.377163704243	0.0608790164733453	Tst	2.7186e-258
Tnfaip3	OK	9.69875331752375e-113	22.5337172739223	0.0629182107483723	Tnfaip3	9.09072e-112		Pkp4	OK	3.64888996409026e-258	34.3021147268874	0.0608631769994807	Pkp4	3.58301e-257
Slfn1	OK	1.81987152869843e-112	22.5058253417684	0.0628018805162269	Slfn1	1.70465e-111		Ciao2a	OK	5.86840493513824e-258	34.2882714779059	0.060838685903485	Ciao2a	5.75862e-257
Pde4b	OK	2.00529374063308e-112	22.501522303173	0.06282899404892	Pde4b	1.87708e-111		Cd300c2	OK	6.77809776719922e-258	34.2840717862135	0.0608305764196027	Cd300c2	6.64687e-257
Dram2	OK	2.12370212652337e-112	22.498977547388	0.0628282422201537	Dram2	1.98659e-111		Synpo	OK	9.03418675805678e-258	34.2756973259826	0.0607303047393562	Synpo	8.85338e-257
Sema4b	OK	2.50611514645945e-112	22.4916316731536	0.0628014078997863	Sema4b	2.34276e-111		Lair1	OK	1.81606730650134e-257	34.2553372263037	0.0607802239414718	Lair1	1.77854e-256
Hic1	OK	3.43281065793644e-112	22.4776653956169	0.0627626684154023	Hic1	3.20692e-111		Fgr	OK	1.83138295696686e-257	34.2550922733975	0.0607797330849114	Fgr	1.79235e-256
Gpr183	OK	4.34136637962995e-112	22.4672371808404	0.0626532615627921	Gpr183	4.053e-111		Smc2	OK	2.83384934282842e-257	34.2423562268641	0.0607341419379934	Smc2	2.77161e-256
Asph	OK	7.32027838106309e-112	22.4440167546846	0.0626742953145673	Asph	6.82951e-111		Ncf2	OK	4.54145284272948e-257	34.2285924438145	0.0607305545507069	Ncf2	4.43876e-256
Mtss2	OK	7.51880761464188e-112	22.4428268115872	0.0625077072516236	Mtss2	7.01008e-111		Tcp11l2	OK	1.06542791533365e-256	34.2036922625864	0.0606807877816417	Tcp11l2	1.04065e-255
Dtx1	OK	2.84546420920214e-111	22.3835639512871	0.0614234639132661	Dtx1	2.65118e-110		Slc38a2	OK	1.39689936423407e-255	34.1284344068393	0.0605453229982114	Slc38a2	1.3635e-254
Tnfrsf13c	OK	3.93043256469571e-111	22.3691566952585	0.0609109611054824	Tnfrsf13c	3.65965e-110		Myl12a	OK	4.00853147798838e-255	34.0975585978653	0.0604983886722588	Myl12a	3.91011e-254
Tubb6	OK	6.92499173549868e-111	22.3438727493429	0.0623938912675241	Tubb6	6.44363e-110		Il10ra	OK	4.37200045047912e-255	34.095015175854	0.060495723665656	Il10ra	4.26183e-254
Plekhm2	OK	1.37143676426811e-110	22.3133314384171	0.0623089786083464	Plekhm2	1.27526e-109		Dpyd	OK	2.92563320018624e-254	34.0392652162384	0.0601606757492422	Dpyd	2.85003e-253
Nasp	OK	1.40057940213465e-110	22.3123909447931	0.0622955850632137	Nasp	1.3015e-109		Sox7	OK	1.48032108124264e-253	33.9916416993513	0.0602523745248427	Sox7	1.44111e-252
Ttr	OK	2.85136278209017e-110	22.2805702474184	0.0621078415350208	Ttr	2.64791e-109		Slc9a7	OK	3.54088261230393e-253	33.9659973830018	0.0602203150549709	Slc9a7	3.44482e-252
Mcm3	OK	3.88927416985198e-110	22.2666612558223	0.0621712172587634	Mcm3	3.60938e-109		Sh2d3c	OK	7.2658583046862e-252	33.8770043707247	0.0600708847389879	Sh2d3c	7.06408e-251
Zfp532	OK	9.3387321675352e-110	22.2273666013032	0.0620550835395304	Zfp532	8.66095e-109		Ccdc12	OK	2.80037253877661e-250	33.7691326539799	0.0599172773794128	Ccdc12	2.72081e-249
Pcdhgb2	OK	1.12694272443246e-109	22.2189274373781	0.0619481792988695	Pcdhgb2	1.04446e-108		Lyn	OK	3.4212565046323e-250	33.7632071893381	0.0599039966908514	Lyn	3.32186e-249
Acp2	OK	1.14942489228422e-109	22.2180401789084	0.0620384968680787	Acp2	1.0646e-108		Ccr6	OK	3.91349369760467e-250	33.7592291042919	0.0592364596965129	Ccr6	3.7973e-249
Tgif1	OK	1.36886920891101e-109	22.210190605091	0.0620194569621861	Tgif1	1.26701e-108		Fam171a2	OK	7.74129366811415e-250	33.7390347777578	0.0598118623034621	Fam171a2	7.50651e-249
Srpk3	OK	1.39284926831991e-109	22.2094102521142	0.060565589946844	Srpk3	1.28836e-108		Topbp1	OK	1.14430234863195e-249	33.7274595835022	0.0598343604830467	Topbp1	1.10887e-248
Jund	OK	3.64859936513487e-109	22.1660959268506	0.061893452193823	Jund	3.37268e-108		H2bc4	OK	1.18751343304e-249	33.7263615309587	0.0598409583893697	H2bc4	1.14998e-248
Prf1	OK	4.24613853846646e-109	22.1592664407994	0.0597797830388245	Prf1	3.92245e-108		Lrrc59	OK	2.96269930048984e-249	33.6992668801764	0.0597931755896317	Lrrc59	2.86718e-248
Bcl11b	OK	5.28772118293388e-109	22.1493842566742	0.0610235577819387	Bcl11b	4.88143e-108		Arl5c	OK	4.28802659346145e-249	33.6883034033692	0.0597571078365884	Arl5c	4.14706e-248
B4galt6	OK	8.25940759452749e-109	22.1292815214036	0.0617940566774407	B4galt6	7.61978e-108		Sbk1	OK	3.40789368096192e-248	33.6267710372714	0.0595971441847008	Sbk1	3.2937e-247
Ank	OK	1.16567276576595e-108	22.113738691874	0.0617078589156685	Ank	1.0747e-107		Stx2	OK	3.55620788202292e-248	33.625505272298	0.0596530542178612	Stx2	3.43479e-247
Nr4a2	OK	2.81869828987279e-108	22.0738551485521	0.0615641994108286	Nr4a2	2.597e-107		Vps37b	OK	6.85229756824053e-248	33.606011130916	0.0596275421446891	Vps37b	6.61402e-247
Arpc2	OK	3.39392681577723e-108	22.0654574888143	0.0616100869132201	Arpc2	3.12494e-107		Zyx	OK	7.5304893339909e-248	33.6032051864211	0.0596218191215029	Zyx	7.26387e-247
Khk	OK	4.25272995824408e-108	22.0552530824357	0.0615786218774996	Khk	3.91312e-107		Snx2	OK	1.61577268148971e-247	33.5804983827735	0.0595809886786982	Snx2	1.55755e-246
Krt80	OK	1.16222867470847e-107	22.0097155486654	0.0613962551733397	Krt80	1.06872e-106		Camk1d	OK	2.87909339027918e-247	33.5633068938681	0.0595515813500635	Camk1d	2.77353e-246
Klra2	OK	1.4327672901539e-107	22.0002250208702	0.0614329581136467	Klra2	1.31663e-106		Gpr155	OK	1.50125882644876e-246	33.5141115184704	0.0594454351212341	Gpr155	1.44527e-245
Atox1	OK	4.9947274493703e-107	21.9435068390295	0.0612707481923893	Atox1	4.58687e-106		Pola1	OK	3.94179491202066e-246	33.4853209968206	0.0594094224647918	Pola1	3.79231e-245
Iqgap1	OK	1.03063697709233e-106	21.9105392101939	0.0611743995828955	Iqgap1	9.4586e-106		Gpr174	OK	6.91021756892582e-246	33.4685672162947	0.0589889179418815	Gpr174	6.64382e-245
Cenpa	OK	1.45836286110464e-106	21.89472292294	0.0610188789423898	Cenpa	1.33753e-105		Cdc6	OK	8.93758477000213e-246	33.4608864376613	0.0592206739551391	Cdc6	8.58742e-245
Hsbp1	OK	1.77492753785919e-106	21.8857674407245	0.0611135682899191	Hsbp1	1.6268e-105		Foxo1	OK	2.46690610722939e-245	33.4305573187609	0.0593039693859428	Foxo1	2.36871e-244
Mfsd12	OK	2.14029917718377e-106	21.8772306627382	0.0610893219762773	Mfsd12	1.96041e-105		Cd2ap	OK	2.00592194085384e-244	33.3678657069558	0.0592048265123436	Cd2ap	1.92482e-243
Sh2d3c	OK	2.70767207429034e-106	21.8665020337816	0.0609698064991204	Sh2d3c	2.47848e-105		Acsl5	OK	6.71805905030048e-242	33.1933306602547	0.0588947682170717	Acsl5	6.44226e-241
Cap1	OK	4.51264430856251e-106	21.843178538129	0.0609592988420117	Cap1	4.12798e-105		Kntc1	OK	1.64818503718211e-241	33.1663067777535	0.0584606418146767	Kntc1	1.57949e-240
Ncf4	OK	1.15661394567173e-105	21.8001371568076	0.0608739344648778	Ncf4	1.05734e-104		Tmx1	OK	2.07504364738077e-239	33.0203233849026	0.0585877932883533	Tmx1	1.98727e-238
Mcoln2	OK	1.85742551064107e-105	21.7784428665855	0.0607965904594069	Mcoln2	1.69689e-104		Gstt1	OK	2.36746593698181e-239	33.0163341650648	0.0584631281006223	Gstt1	2.26585e-238
Mbp	OK	2.68966282897731e-105	21.7614723161136	0.0607249929982197	Mbp	2.4556e-104		Hivep3	OK	3.74677085525404e-239	33.002439509994	0.0585492775817352	Hivep3	3.58362e-238
Shisa5	OK	3.07817144140511e-105	21.7552845070593	0.0607427040297298	Shisa5	2.80848e-104		Anxa3	OK	1.26294396080974e-238	32.9656331486563	0.0584890066082521	Anxa3	1.20717e-237
Isyna1	OK	3.98989292695269e-105	21.7433814446313	0.0607151816636158	Isyna1	3.63797e-104		Psen2	OK	2.4904904283467e-238	32.9450473904437	0.0584513278801969	Psen2	2.37896e-237
Cyth4	OK	6.17126172098957e-105	21.7233559545785	0.0606497093405919	Cyth4	5.62328e-104		Fgd2	OK	3.56316003108009e-238	32.9341839074247	0.0584348204904153	Fgd2	3.40139e-237
Tshz2	OK	1.26004171857897e-104	21.6905405993525	0.0604244932093704	Tshz2	1.14741e-103		Cbx5	OK	4.17756287532275e-238	32.92935774877	0.0584130619414591	Cbx5	3.98531e-237
Ercc6l	OK	1.35406780721153e-104	21.6872293919792	0.059899511665191	Ercc6l	1.23224e-103		Hid1	OK	4.33038805597962e-238	32.9282676371399	0.0583687713682113	Hid1	4.12843e-237
B3gnt5	OK	1.36570848967988e-104	21.6868355162263	0.0601696532612596	B3gnt5	1.24203e-103		Mapkapk3	OK	4.64407405935712e-238	32.926145667684	0.0584072622765749	Mapkapk3	4.42463e-237
Plekhb2	OK	1.71541253099387e-104	21.6763428188928	0.0605271790484435	Plekhb2	1.55905e-103		Nynrin	OK	6.78394307272583e-238	32.9146446581206	0.0583506877331367	Nynrin	6.45921e-237
Csf1	OK	2.4648949982223e-104	21.659648685506	0.0604006476257255	Csf1	2.23877e-103		Gprc5c	OK	1.6932484200058e-237	32.8868692258556	0.0583493374392124	Gprc5c	1.61115e-236
S100a13	OK	5.58657108936513e-104	21.621919902986	0.0603633882753928	S100a13	5.0708e-103		C9	OK	3.12973567285669e-237	32.8682019815284	0.0581720982903572	C9	2.97608e-236
Niban1	OK	6.09334207395706e-104	21.6179121895914	0.0603638752476976	Niban1	5.52722e-103		Mgat1	OK	7.58895221667021e-237	32.8412674560917	0.0582665097922914	Mgat1	7.21171e-236
Atp6v1a	OK	9.2991467250062e-104	21.59839056011	0.0603061677111927	Atp6v1a	8.42975e-103		Cst7	OK	1.27447428316473e-236	32.8254924808086	0.0576545571998925	Cst7	1.21034e-235
Slc3a2	OK	1.02581575579248e-103	21.5938554175991	0.0602902855228165	Slc3a2	9.29311e-103		Spag5	OK	7.6709082341979e-236	32.7708175356191	0.0570954344698741	Spag5	7.2802e-235
Mt1	OK	1.09186240712085e-103	21.5909718245675	0.0602857962768462	Mt1	9.88508e-103		Cpne7	OK	9.48028476192722e-236	32.7643604648685	0.0560798052980174	Cpne7	8.99163e-235
Hpgds	OK	1.74244823618029e-103	21.5693589675721	0.060228168962858	Hpgds	1.5765e-102		Ptprc	OK	1.06750261311015e-235	32.7607410158323	0.058126270929063	Ptprc	1.01183e-234
Tbxa2r	OK	2.71291763611476e-103	21.5488670732249	0.0598909354934119	Tbxa2r	2.45296e-102		Ptger4	OK	2.10980773673427e-234	32.6696187945711	0.0579605512933839	Ptger4	1.99849e-233
Ptpn22	OK	4.03988464736533e-103	21.5304202172955	0.0601042972979614	Ptpn22	3.65043e-102		H3f3a	OK	4.16909769970258e-234	32.6487834399174	0.0579233126652772	H3f3a	3.94659e-233
Napsa	OK	6.46827431982073e-103	21.5085942850136	0.0599838008369816	Napsa	5.84096e-102		Ccdc8	OK	5.2127939342767e-234	32.641946105049	0.0578593626184979	Ccdc8	4.93141e-233
Tnfrsf21	OK	6.62625681545498e-103	21.5074747554654	0.0600556907605025	Tnfrsf21	5.97978e-102		Prickle2	OK	4.63372964233317e-233	32.5750070002672	0.057735589213066	Prickle2	4.38079e-232
Cdkn2d	OK	7.39802049952207e-103	21.502362636579	0.0598865579393878	Cdkn2d	6.67197e-102		Atp6v1g1	OK	1.8589948260369e-232	32.5323712275535	0.0577207444293203	Atp6v1g1	1.75639e-231
Foxo1	OK	8.06050224808261e-103	21.4983822838205	0.059991932462338	Foxo1	7.26478e-102		Gcdh	OK	1.98532703619103e-232	32.530352075132	0.0577034203137785	Gcdh	1.87455e-231
Tbx21	OK	9.00979881594059e-103	21.4932139495939	0.0590259546402304	Tbx21	8.11516e-102		Fcho1	OK	3.41222144283877e-232	32.513715068873	0.0575957419627388	Fcho1	3.21977e-231
Tspan33	OK	1.55497584648341e-102	21.4678627585894	0.059919151293935	Tspan33	1.39968e-101		Tns3	OK	3.73598604425661e-232	32.5109295790603	0.0576815869781904	Tns3	3.52301e-231
Map4k4	OK	2.49540722578599e-102	21.4458664793372	0.0598681778593006	Map4k4	2.24475e-101		Fzd6	OK	1.80882753785011e-231	32.462424713092	0.0574588772296899	Fzd6	1.70462e-230
Rnase4	OK	3.21943423843578e-102	21.4340099583008	0.0598242512602764	Rnase4	2.8942e-101		mt-Co3	OK	3.24020682413563e-231	32.4444788140868	0.0575644917596126	mt-Co3	3.05159e-230
Ly9	OK	4.99316220452842e-102	21.4135694204618	0.0597927640039877	Ly9	4.48587e-101		Vamp5	OK	5.98027098610009e-231	32.4256026899977	0.0575150739902541	Vamp5	5.62856e-230
Dnmt3a	OK	7.67563031464479e-102	21.3935237479813	0.0597355799407802	Dnmt3a	6.89141e-101		Pdgfc	OK	6.69803638024081e-231	32.4221101685833	0.0575256468819031	Pdgfc	6.30009e-230
Rbfox2	OK	1.30610781184285e-101	21.3687153658963	0.059525899359173	Rbfox2	1.17192e-100		mt-Atp6	OK	9.59189514767431e-231	32.4110428888867	0.0575022301486817	mt-Atp6	9.01626e-230
Cth	OK	1.70935598811714e-101	21.3561475389391	0.0586790669035726	Cth	1.53276e-100		Tanc1	OK	3.37246214790051e-230	32.3722639245294	0.0574181234960854	Tanc1	3.16805e-229
Ypel3	OK	1.72749928426026e-101	21.3556542243056	0.059613230248842	Ypel3	1.54804e-100		Yap1	OK	4.18656464232792e-230	32.3655898811314	0.0573758320627557	Yap1	3.9303e-229
Hspa12b	OK	2.01717819038695e-101	21.3484096249767	0.0593984114934681	Hspa12b	1.80647e-100		Pcdh17	OK	4.24777445677505e-229	32.2939875187457	0.0572442204054403	Pcdh17	3.98523e-228
Ripor1	OK	2.24124958309798e-101	21.3434857727103	0.0595685751377386	Ripor1	2.00586e-100		Foxp1	OK	6.92660092628778e-229	32.2788571250086	0.0572630135014368	Foxp1	6.49435e-228
Arpc1b	OK	4.69129212108395e-101	21.3089244931399	0.0594675662718214	Arpc1b	4.19592e-100		Otulinl	OK	2.05852679132213e-228	32.2451281794652	0.0572114833509672	Otulinl	1.92884e-227
Ube2s	OK	4.74277899667543e-101	21.3084133716783	0.059488667123263	Ube2s	4.23927e-100		Zc3h12a	OK	5.85126765092366e-228	32.2127453270381	0.05715115464529	Zc3h12a	5.47915e-227
Cuedc1	OK	4.89414806513636e-101	21.3069421544146	0.0593008697519538	Cuedc1	4.37179e-100		mt-Nd1	OK	6.33790797482509e-228	32.2102675281097	0.057148830889537	mt-Nd1	5.93107e-227
Zbtb39	OK	5.53799568284954e-101	21.301153494196	0.0594297480939507	Zbtb39	4.94379e-100		Arap2	OK	7.05803665992128e-228	32.2069294524906	0.0571424598565262	Arap2	6.60079e-227
Vegfa	OK	7.13820009900757e-101	21.2892601159875	0.0594317291904022	Vegfa	6.36825e-100		Rcsd1	OK	7.56917191488757e-228	32.2047606058832	0.0571398616028751	Rcsd1	7.07432e-227
Ldhd	OK	8.93858744935865e-101	21.2787158668738	0.0586536254586238	Ldhd	7.96939e-100		Dock1	OK	8.15435961266386e-228	32.2024503852253	0.0571337096900755	Dock1	7.61642e-227
Bcl2l11	OK	1.07466985535601e-100	21.2700755903015	0.059383327545	Bcl2l11	9.57538e-100		Acss1	OK	2.0370822667272e-227	32.1740341149861	0.0570634503203859	Acss1	1.90149e-226
Fah	OK	1.34453897172015e-100	21.2595631340681	0.0588465044568916	Fah	1.19724e-99		Tlnrd1	OK	3.4895779405427e-227	32.1573161842964	0.0570543543822107	Tlnrd1	3.25525e-226
Pdk4	OK	2.11432643599959e-100	21.238306110145	0.0591231388483804	Pdk4	1.88072e-99		Nrros	OK	3.7550024373092e-227	32.1550386297584	0.0570506447765751	Nrros	3.50063e-226
Efna1	OK	2.11479237048512e-100	21.2382957580642	0.0591282808587423	Efna1	1.88072e-99		Dusp2	OK	4.21756620587146e-227	32.1514291248479	0.0570316316593317	Dusp2	3.92937e-226
Phlda1	OK	3.99827511946028e-100	21.2083522050527	0.0591819987324206	Phlda1	3.55349e-99		Stfa1	OK	5.00996248006021e-227	32.1460788679931	0.0502920875262669	Stfa1	4.66468e-226
Apobec1	OK	9.52762926320734e-100	21.1674604149579	0.0591037484890828	Apobec1	8.46239e-99		Cttn	OK	2.93616684590124e-226	32.0910779133591	0.0569366966205902	Cttn	2.73208e-225
Rab20	OK	9.56782312646146e-100	21.1672619747006	0.0591032511196661	Rab20	8.49273e-99		Hacd4	OK	5.24815540715133e-226	32.0729927421787	0.0569057193138065	Hacd4	4.88029e-225
Metrnl	OK	1.26457513240941e-99	21.1541103776197	0.0590661925530072	Metrnl	1.12177e-98		Tuba1b	OK	7.12059586997408e-226	32.0634874212944	0.0568884577534306	Tuba1b	6.61731e-225
Gins1	OK	1.70886610078997e-99	21.1399038744563	0.0589729111857723	Gins1	1.51494e-98		Csf2ra	OK	6.41386723935573e-225	31.9949275078167	0.0567665629664882	Csf2ra	5.95677e-224
Crtam	OK	1.95782168564012e-99	21.1334837587088	0.0538554384688142	Crtam	1.73455e-98		Mdfi	OK	1.17949563411489e-224	31.9758995883674	0.0566787658143148	Mdfi	1.09475e-223
Arhgap10	OK	5.79622569529349e-99	21.0821779359092	0.0588655331541466	Arhgap10	5.13198e-98		Wdhd1	OK	4.47118546616162e-224	31.9342390472729	0.0566250201034611	Wdhd1	4.14731e-223
Fanca	OK	8.97481441991334e-99	21.0614755446562	0.0585951836423602	Fanca	7.9413e-98		Acox2	OK	5.83544464739011e-224	31.9259072011208	0.056390865145264	Acox2	5.40935e-223
Ptpn6	OK	1.83876702831022e-98	21.0274690197906	0.0587077453474583	Ptpn6	1.626e-97		Adam19	OK	1.46704675714013e-223	31.8970466324548	0.05654012901931	Adam19	1.35907e-222
Kbtbd11	OK	2.9364975983957e-98	21.0052449210453	0.0584469966580231	Kbtbd11	2.59507e-97		Peak1	OK	2.97685367896059e-223	31.8748763234123	0.0565427301472203	Peak1	2.75602e-222
Msn	OK	4.40259403592429e-98	20.9859997745247	0.0585561791948644	Msn	3.88827e-97		Slc8b1	OK	3.19350146694535e-223	31.872674448158	0.0565501354818402	Slc8b1	2.95474e-222
AB124611	OK	6.73281666060138e-98	20.9657936925874	0.0585406369909933	AB124611	5.94253e-97		Npdc1	OK	4.29647285309237e-223	31.8633740536736	0.0564872220870743	Npdc1	3.97275e-222
Pmaip1	OK	7.56721276625788e-98	20.9602330816614	0.0585218823602162	Pmaip1	6.6748e-97		Igf2r	OK	1.11261008739973e-222	31.833527576608	0.0564789071734843	Igf2r	1.02814e-221
Mgat1	OK	7.68013770257899e-98	20.9595279639879	0.0585138489486085	Mgat1	6.77017e-97		Dlgap1	OK	1.17951387900609e-222	31.8316949828449	0.0397772003650741	Dlgap1	1.08928e-221
C1qtnf6	OK	2.6630062398775e-97	20.9002546482756	0.058124894464983	C1qtnf6	2.34601e-96		Mmp11	OK	1.46269683979879e-222	31.8249410063257	0.0399025031937116	Mmp11	1.34995e-221
Agrn	OK	3.29991623018992e-97	20.8900152496838	0.0582808230271061	Agrn	2.90529e-96		Trps1	OK	3.94211206380939e-222	31.7938037114276	0.0564091027817367	Trps1	3.63597e-221
Steap2	OK	4.06349121141626e-97	20.8800716996466	0.0581596468718046	Steap2	3.57531e-96		Dll1	OK	4.49116133768305e-222	31.7897062323617	0.0563270505811395	Dll1	4.13979e-221
Kntc1	OK	7.02016280721777e-97	20.8539300983393	0.0570537002907573	Kntc1	6.17292e-96		Scp2	OK	5.15678972206703e-222	31.7853628143198	0.0563937694471459	Scp2	4.75037e-221
Glrx	OK	7.07785433472869e-97	20.8535385281628	0.0582264611896471	Glrx	6.21976e-96		Irak2	OK	3.09868706782802e-221	31.7289510734955	0.056293161213316	Irak2	2.85269e-220
Ckb	OK	8.88278142777953e-97	20.8426682396856	0.0581964386636788	Ckb	7.80099e-96		Camk2n1	OK	4.95763849778488e-221	31.714150870953	0.0562261921726296	Camk2n1	4.56121e-220
Nrros	OK	9.02041232979252e-97	20.8419322287222	0.0581889049304296	Nrros	7.91692e-96		Dnmt1	OK	3.56678664788133e-220	31.651929547553	0.0561566424376054	Dnmt1	3.27953e-219
Cd27	OK	9.31798977592879e-97	20.84037844461	0.0570888583375709	Cd27	8.17299e-96		Piezo1	OK	6.95077217564906e-220	31.6308646353953	0.0561192472981314	Piezo1	6.387e-219
Cd300c2	OK	1.74946283196359e-96	20.8101985804483	0.0581045953345382	Cd300c2	1.53353e-95		Tbxa2r	OK	1.46554901534847e-219	31.6072960070393	0.0560245066221266	Tbxa2r	1.34584e-218
Sdf2l1	OK	2.38790265102691e-96	20.7952778202356	0.058063672143003	Sdf2l1	2.09187e-95		Tspan32	OK	3.84174007729748e-219	31.5768221212515	0.0560105927932215	Tspan32	3.52574e-218
Asprv1	OK	2.75888545488151e-96	20.7883481894947	0.0578698957797675	Asprv1	2.41536e-95		Cacna1d	OK	6.07270528571135e-219	31.5623328322791	0.0559598327952839	Cacna1d	5.56973e-218
Hirip3	OK	4.74404389403289e-96	20.7623165544784	0.0579407628641958	Hirip3	4.15074e-95		Adrb1	OK	8.71681670359557e-219	31.5508902841035	0.0559779282395682	Adrb1	7.98987e-218
Pycard	OK	1.22546487675478e-95	20.7166633444767	0.0578437302746742	Pycard	1.07154e-94		Mmp2	OK	1.02907702871397e-218	31.54563398784	0.0558395489735621	Mmp2	9.4267e-218
Selplg	OK	1.2829580233658e-95	20.7144552455591	0.0578260037101036	Selplg	1.12111e-94		Adgb	OK	1.11903728694926e-218	31.5429798649421	0.0559647778448014	Adgb	1.02444e-217
Retreg1	OK	1.6388635638777e-95	20.702659749134	0.0577775288574084	Retreg1	1.43123e-94		Mms22l	OK	4.12811830848413e-218	31.5016109487965	0.0558448436745404	Mms22l	3.77681e-217
Ch25h	OK	2.34037032041812e-95	20.6854818883927	0.0576311223276291	Ch25h	2.0426e-94		Pparg	OK	4.58247775511951e-218	31.4982994126182	0.05587577015008	Pparg	4.1899e-217
Tmem44	OK	3.14041326805064e-95	20.6712949835079	0.0575328411169291	Tmem44	2.73915e-94		Glrx	OK	7.22697049052535e-218	31.4838469973661	0.0558593858353453	Glrx	6.60374e-217
P4hb	OK	3.28483428733768e-95	20.6691248412004	0.0577073355721374	P4hb	2.86334e-94		Osbpl3	OK	7.37623014161686e-218	31.4831983343674	0.0557123784624932	Osbpl3	6.73595e-217
Cebpb	OK	3.92039745569863e-95	20.6605854387331	0.0576729483075572	Cebpb	3.41524e-94		Myo6	OK	9.59079275196616e-218	31.474866543443	0.0558128691857176	Myo6	8.75286e-217
Psip1	OK	4.43878799833513e-95	20.6545876747542	0.0576558280340084	Psip1	3.86444e-94		Atp6v1f	OK	3.3301322045551e-217	31.4353327553944	0.0557736345036456	Atp6v1f	3.0373e-216
Armcx2	OK	4.75582172280145e-95	20.6512550946797	0.0575486118315346	Armcx2	4.13789e-94		Cdkn1a	OK	4.03685262493474e-217	31.4292161402424	0.055755766237153	Cdkn1a	3.6796e-216
Slc9a7	OK	7.44659204076508e-95	20.6295819958696	0.0575447544804231	Slc9a7	6.47504e-94		Pacsin2	OK	1.70554661891456e-216	31.3833798274979	0.0556787649596943	Pacsin2	1.55365e-215
Malt1	OK	1.32819471957436e-94	20.6015790369454	0.0575085919848713	Malt1	1.15419e-93		C5ar2	OK	2.27590985018673e-216	31.3741952106751	0.0556625120407499	C5ar2	2.07194e-215
Atp6v0a1	OK	1.41326108459821e-94	20.598572546664	0.0575136516750806	Atp6v0a1	1.22736e-93		Mad2l1	OK	2.38141596714296e-216	31.3727522895011	0.0555995544469934	Mad2l1	2.16665e-215
Filip1l	OK	4.16138941000765e-94	20.5462006306729	0.0573671793473813	Filip1l	3.61176e-93		Noct	OK	4.57017376190662e-216	31.3519887041437	0.0556216058598984	Noct	4.15545e-215
Spn	OK	4.22970075418073e-94	20.5454100101724	0.0573260489182797	Spn	3.66878e-93		Plekho2	OK	4.96512750052297e-216	31.3493474949181	0.055619655105269	Plekho2	4.51178e-215
Picalm	OK	5.18058900697298e-94	20.5355606689633	0.0573362718214415	Picalm	4.4908e-93		Cdc42bpa	OK	7.4055604533394e-216	31.3366050410822	0.0555460340877318	Cdc42bpa	6.72523e-215
Kctd10	OK	6.32980888517927e-94	20.5258250349895	0.0572971189685341	Kctd10	5.48363e-93		Efna1	OK	1.83188655564042e-215	31.3077187865095	0.055493608374967	Efna1	1.66257e-214
Clec4a3	OK	6.78751511712809e-94	20.5224314536502	0.0572999466207193	Clec4a3	5.87653e-93		Apold1	OK	1.84492639830706e-215	31.3074924571896	0.0554951657737783	Apold1	1.67338e-214
Acss1	OK	8.55499795658354e-94	20.5111780038282	0.0572394060440329	Acss1	7.40223e-93		AI467606	OK	4.97022952009962e-215	31.2758540848205	0.0554204458464852	AI467606	4.5053e-214
Gdf15	OK	3.25842491192154e-93	20.4460296635804	0.0570815307113256	Gdf15	2.81763e-92		Eml1	OK	6.01326016814681e-215	31.2697687079072	0.0554281540923256	Eml1	5.44741e-214
Samd3	OK	3.79631808820822e-93	20.4385733248289	0.0552918112079043	Samd3	3.28074e-92		Ehd2	OK	7.59539629461174e-213	31.1148013030765	0.0549891913415916	Ehd2	6.87645e-212
Adamts14	OK	4.24613372128587e-93	20.433106901294	0.0554078556722709	Adamts14	3.66721e-92		Slc39a8	OK	1.5036539602796e-212	31.0928671211726	0.0551333907743382	Slc39a8	1.36049e-211
Marcks	OK	5.9318954935661e-93	20.4167769049927	0.0569818481831556	Marcks	5.11999e-92		Flrt1	OK	2.04372071768939e-212	31.083006146196	0.0550939080954336	Flrt1	1.848e-211
Fam3c	OK	5.97789763518151e-93	20.4163994309304	0.0570017344045333	Fam3c	5.15653e-92		Hsd17b4	OK	2.0646117257109e-212	31.0826792886856	0.0551469582657578	Hsd17b4	1.86575e-211
Comt	OK	6.48156154168652e-93	20.4124463533821	0.0569933069473711	Comt	5.58757e-92		Pepd	OK	3.65847050065455e-212	31.0642870053935	0.0551150127315248	Pepd	3.30406e-211
Fmnl2	OK	9.65588190809462e-93	20.3929560396031	0.0569386971842102	Fmnl2	8.31896e-92		Timp2	OK	5.76058820977677e-212	31.0496840042476	0.0550890575389117	Timp2	5.19935e-211
Unc5a	OK	1.08466353619688e-92	20.3872665186055	0.0567661593606435	Unc5a	9.33913e-92		Tspan13	OK	1.37189356120596e-211	31.0217536259685	0.0550307561365349	Tspan13	1.23747e-210
Tmem63a	OK	1.19323248205309e-92	20.3825979609668	0.0569045628911085	Tmem63a	1.02676e-91		Smtn	OK	1.49964810090183e-211	31.0188862702897	0.0550034952115628	Smtn	1.35188e-210
Peds1	OK	1.30997361739054e-92	20.3780289497429	0.0568968472803556	Peds1	1.12653e-91		Cd8b1	OK	1.87905120698806e-211	31.0116220138389	0.0547623560283727	Cd8b1	1.69287e-210
Rasal3	OK	1.60150942442027e-92	20.3681895622088	0.0568428968423095	Rasal3	1.3764e-91		Rab27a	OK	3.45124326869897e-211	30.9920316534681	0.0549440770618586	Rab27a	3.10738e-210
Pla2g4a	OK	1.64478503017927e-92	20.3668835964361	0.0568656661833705	Pla2g4a	1.41273e-91		Dbndd2	OK	5.39101306604018e-211	30.9776525039328	0.0549612060096849	Dbndd2	4.85092e-210
Pdia4	OK	2.05173610812494e-92	20.3560520004808	0.0568352795181083	Pdia4	1.76119e-91		Tmem44	OK	7.28746656257192e-211	30.967930764357	0.0548833057210207	Tmem44	6.55338e-210
Calr	OK	2.85260956276215e-92	20.3398952240375	0.0567874176934373	Calr	2.44716e-91		Msn	OK	8.84902874741598e-211	30.9616672041307	0.0549163593555686	Msn	7.95279e-210
H1f0	OK	3.94718824741751e-92	20.3239602233667	0.0567312098852876	H1f0	3.38409e-91		Haus4	OK	1.73300128807812e-210	30.9399736695839	0.0548830097689746	Haus4	1.55653e-209
Sorbs3	OK	7.16665216422736e-92	20.294663341397	0.0565962042811222	Sorbs3	6.14054e-91		Cd244a	OK	5.65034479258805e-210	30.9017913976178	0.054795420573495	Cd244a	5.07189e-209
Ppp1r2	OK	2.27062805677709e-91	20.2378983401771	0.0564867502767974	Ppp1r2	1.94434e-90		Npr3	OK	7.60444948298587e-210	30.8921883002017	0.0543926420714553	Npr3	6.82179e-209
Mapk13	OK	2.43769320210865e-91	20.2343984846034	0.0559511277443423	Mapk13	2.08613e-90		Peds1	OK	1.69761745640207e-209	30.8662084241206	0.0547626821135233	Peds1	1.52197e-208
Adam19	OK	2.60955311673862e-91	20.2310394903249	0.0563895178526449	Adam19	2.23184e-90		Acox1	OK	2.97291895645409e-209	30.8480689623624	0.0547263963012847	Acox1	2.6637e-208
Mtus1	OK	2.9131766589106e-91	20.2256115523439	0.0564635547717872	Mtus1	2.49001e-90		Ica1	OK	3.36847689967074e-209	30.8440235322277	0.0546783142446925	Ica1	3.01628e-208
Pink1	OK	3.0339683015162e-91	20.2236076220975	0.0564456357352857	Pink1	2.59168e-90		Ctnna1	OK	7.33095355919102e-209	30.8188275060285	0.0546792595812816	Ctnna1	6.56047e-208
Selenoh	OK	3.08363859706837e-91	20.2228065913264	0.0563801349523218	Selenoh	2.63251e-90		Cav2	OK	8.75224828765024e-209	30.8130831117307	0.054643068012178	Cav2	7.82763e-208
Jdp2	OK	3.18257028813285e-91	20.2212487746858	0.0564578806348763	Jdp2	2.71532e-90		Pgam1	OK	1.05022246652914e-208	30.8071732019416	0.0546576033968645	Pgam1	9.38704e-208
Armc3	OK	4.53033735809187e-91	20.203821507977	0.0398626259407167	Armc3	3.86287e-90		Pcx	OK	1.23358446392387e-208	30.8019547198916	0.0545116149397551	Pcx	1.10193e-207
Myrip	OK	1.10692079091389e-90	20.1596631124514	0.0397758390599115	Myrip	9.43263e-90		mt-Atp8	OK	5.55448665793479e-208	30.7531172034101	0.0545620563323853	mt-Atp8	4.95867e-207
Mmp11	OK	1.17259061116469e-90	20.1568110473488	0.0397582628483187	Mmp11	9.98618e-90		Ltbp3	OK	6.19828871211664e-208	30.7495547036525	0.054522048773387	Ltbp3	5.53006e-207
Adamtsl1	OK	1.33437765569988e-90	20.1504135037044	0.0397622816882115	Adamtsl1	1.13571e-89		Bhlhe41	OK	1.06797466327809e-207	30.7318745049877	0.0544789939116516	Bhlhe41	9.52261e-207
Tspan13	OK	1.42830458096813e-90	20.1470457086349	0.0562276387944846	Tspan13	1.21492e-89		Ckap2	OK	1.84089160784137e-207	30.714170811176	0.0542123502329444	Ckap2	1.64044e-206
H1f4	OK	1.77382641658704e-90	20.1363156822961	0.0562199452901423	H1f4	1.50791e-89		Ppfibp1	OK	7.35112065804175e-207	30.6691051970894	0.0543971676073323	Ppfibp1	6.54672e-206
Ccn1	OK	1.86440708113788e-90	20.1338482423293	0.0561607803733016	Ccn1	1.58396e-89		Lmcd1	OK	1.13379733905114e-206	30.6549885473427	0.0542775479116632	Lmcd1	1.00912e-205
Hivep3	OK	4.49422423430702e-90	20.0902081517305	0.0560865487531994	Hivep3	3.81589e-89		Dgkd	OK	2.01842628111896e-206	30.6361886636586	0.0543493671534273	Dgkd	1.79539e-205
Stk10	OK	4.80284824882689e-90	20.0869101208998	0.0560814084105727	Stk10	4.07547e-89		Gna12	OK	3.72557417937297e-206	30.6161975573565	0.0543193263145613	Gna12	3.3119e-205
Thrb	OK	6.42284583648845e-90	20.0724708249605	0.0560082828420995	Thrb	5.44684e-89		Ywhag	OK	4.20584116094454e-206	30.6122410832032	0.0543097359651597	Ywhag	3.73658e-205
mt-Nd4l	OK	8.24977150867317e-90	20.0600266904789	0.0560004581453032	mt-Nd4l	6.99193e-89		Dcstamp	OK	1.14268565648362e-205	30.5796083774718	0.054175586142778	Dcstamp	1.01458e-204
Cav2	OK	9.15952781370407e-90	20.0548240779549	0.055923739454776	Cav2	7.7583e-89		Myl12b	OK	1.17228236005903e-205	30.5787730383675	0.0542529907932479	Myl12b	1.04023e-204
Hpn	OK	1.07386686924964e-89	20.0469110146238	0.0559398912965925	Hpn	9.09039e-89		Pbld2	OK	1.28138912385969e-205	30.5758657435893	0.0540240077514741	Pbld2	1.13637e-204
Kcnj16	OK	2.39822726681266e-89	20.0068910771272	0.0558272556052237	Kcnj16	2.0289e-88		Yes1	OK	8.42494397681285e-205	30.5142767547847	0.0540828778735863	Yes1	7.46694e-204
Jag1	OK	2.91804491961014e-89	19.9971071906847	0.0557688021819588	Jag1	2.46719e-88		St6galnac3	OK	1.3065050193803e-204	30.4999104565776	0.0540609267385569	St6galnac3	1.15725e-203
mt-Co2	OK	4.23084905556036e-89	19.978567621471	0.0557788061454935	mt-Co2	3.575e-88		Phyh	OK	1.97130989959199e-204	30.4864352555482	0.0540869225459917	Phyh	1.74505e-203
Timp2	OK	1.05838424058432e-88	19.9327339642775	0.055651485708691	Timp2	8.93782e-88		Mgat5	OK	3.82061218856417e-204	30.4647456923793	0.0540491561683277	Mgat5	3.38007e-203
Vav1	OK	1.79093540915691e-88	19.906394086345	0.0555745762871198	Vav1	1.5115e-87		Ddt	OK	5.45868038995866e-204	30.4530442482657	0.0540182505187097	Ddt	4.82636e-203
Lmcd1	OK	2.5336228651107e-88	19.8890030037826	0.055107666354254	Lmcd1	2.13702e-87		Fhl1	OK	7.84755860593825e-204	30.4411348966844	0.0537613862898372	Fhl1	6.93436e-203
Atp8a1	OK	3.45917326897435e-88	19.8733803233167	0.0554854573956268	Atp8a1	2.91594e-87		Aass	OK	1.48606670472821e-203	30.4201748433859	0.0539269056174405	Aass	1.31235e-202
Pram1	OK	7.53961284355568e-88	19.8342352165853	0.0553678271008491	Pram1	6.35179e-87		Cntfr	OK	2.90128415231475e-203	30.3981979494218	0.0538813657716389	Cntfr	2.5606e-202
Pitpnc1	OK	7.67066694579164e-88	19.8333685518799	0.0553738297959149	Pitpnc1	6.45833e-87		Tsku	OK	4.66500901427413e-203	30.3825869716383	0.0539030729504969	Tsku	4.11476e-202
Syt15	OK	7.99525824103414e-88	19.8312840510353	0.0526863420979355	Syt15	6.72759e-87		Tceal9	OK	7.75664340579486e-203	30.3658652094452	0.0538728486060893	Tceal9	6.83763e-202
Ifng	OK	1.29084429173746e-87	19.8071750103977	0.0531801147471148	Ifng	1.08553e-86		Mtfr2	OK	1.81805964095851e-202	30.3378312143246	0.0534457698178894	Mtfr2	1.6017e-201
Cebpd	OK	1.57186185934393e-87	19.7972536038483	0.0552700535879387	Cebpd	1.32106e-86		Gpr34	OK	2.84469368171933e-202	30.3230869428709	0.0535372139116642	Gpr34	2.50466e-201
Gpr141	OK	1.80579499011807e-87	19.7902620724383	0.0549842767945808	Gpr141	1.51676e-86		mt-Cytb	OK	3.2272210710596e-202	30.3189304440104	0.0537913665755045	mt-Cytb	2.83976e-201
Rab7b	OK	2.20048570465751e-87	19.7802962781587	0.0552253009965876	Rab7b	1.84717e-86		Dcbld1	OK	6.64530920400766e-202	30.2951238862145	0.0537339317389079	Dcbld1	5.84399e-201
Syk	OK	2.70528969830537e-87	19.7698787892594	0.055186836963086	Syk	2.26957e-86		P2ry10	OK	8.26210011530973e-202	30.2879426377625	0.0535354139100405	P2ry10	7.26148e-201
Rcbtb1	OK	2.92568183412265e-87	19.76592694601	0.0551535595914153	Rcbtb1	2.453e-86		Def6	OK	1.59603979101913e-201	30.266219414428	0.0536575786628119	Def6	1.40191e-200
Mmp28	OK	3.22536447351445e-87	19.7610052067635	0.0545885948118173	Mmp28	2.70266e-86		Egr3	OK	2.81587138838042e-201	30.2474756179572	0.0536326924443242	Egr3	2.4719e-200
Fbxo5	OK	4.00795974012386e-87	19.7500369327258	0.0547837247219635	Fbxo5	3.35643e-86		Lrrc3	OK	4.03041611253721e-201	30.2356307555767	0.0534535221917176	Lrrc3	3.53597e-200
Parpbp	OK	4.42989718916389e-87	19.7449811390268	0.0541340303560281	Parpbp	3.70757e-86		Kif4	OK	1.52359713700572e-200	30.1916659364548	0.0528913766002807	Kif4	1.33589e-199
Pla2g7	OK	4.85683075063029e-87	19.7403325512018	0.0551116100998404	Pla2g7	4.06247e-86		Smco4	OK	2.21639453990173e-200	30.1792626913083	0.0535120258092908	Smco4	1.94218e-199
Igf2r	OK	8.01050148285089e-87	19.7150335161736	0.0550424803555104	Igf2r	6.69636e-86		Itgb7	OK	2.28085621574747e-200	30.1783137553921	0.0535330508539219	Itgb7	1.99748e-199
Arhgef39	OK	8.14835081748139e-87	19.714170266582	0.0546823075142543	Arhgef39	6.80755e-86		Icos	OK	3.81802060559417e-200	30.1612563891654	0.0535091890125304	Icos	3.34167e-199
Zmynd15	OK	8.41739490592112e-87	19.7125266148265	0.0550254058269405	Zmynd15	7.02815e-86		Clec4a1	OK	4.87870243301951e-200	30.1531363207302	0.0534971926702025	Clec4a1	4.26749e-199
Psma6	OK	9.12537337029253e-87	19.70843984829	0.0550239008066643	Psma6	7.61476e-86		Fmnl3	OK	1.07821272505553e-199	30.1268542827915	0.0534466972266165	Fmnl3	9.42573e-199
Nkd1	OK	1.00517765060841e-86	19.7035457291848	0.0548441028410249	Nkd1	8.38284e-86		Batf3	OK	1.11454981888332e-199	30.1257552636047	0.0534486260739432	Batf3	9.73761e-199
Chtf18	OK	1.01888165557356e-86	19.702860221234	0.0547492855673441	Chtf18	8.49209e-86		Tlr1	OK	1.78275399538837e-199	30.1101767657671	0.0534186394333785	Tlr1	1.55664e-198
Prrc2b	OK	1.42281243492065e-86	19.6859480298286	0.0549460179249428	Prrc2b	1.18517e-85		Prrg3	OK	3.22999316595561e-199	30.0904538207891	0.0532572520788481	Prrg3	2.81864e-198
Eif5a	OK	1.70459454835547e-86	19.6767906958364	0.0549344588762323	Eif5a	1.41905e-85		Pram1	OK	6.22874266923131e-199	30.0686459459401	0.0533465415245775	Pram1	5.43227e-198
Atp5b	OK	2.75885668125103e-86	19.6523684362325	0.0548673897716282	Atp5b	2.29535e-85		Slbp	OK	1.79629706362402e-198	30.0334402126598	0.0532809298596125	Slbp	1.56568e-197
Pacsin2	OK	2.78915083001881e-86	19.6518141553223	0.0548635645349845	Pacsin2	2.31918e-85		Ctnnb1	OK	2.21729967596918e-198	30.026436201765	0.0532722180597789	Ctnnb1	1.93149e-197
Ptprc	OK	3.46612918214442e-86	19.6407819189238	0.0548348266278386	Ptprc	2.88039e-85		Khk	OK	2.2562910683156e-198	30.0258562745238	0.0532707144935416	Khk	1.96429e-197
Crem	OK	4.44864403870043e-86	19.6281042738586	0.0547924969947706	Crem	3.69469e-85		Pcbd1	OK	2.84984591476695e-198	30.0180858210748	0.0531008007315684	Pcbd1	2.47957e-197
Gnas	OK	5.35970012234046e-86	19.618634514514	0.0547662148277252	Gnas	4.44871e-85		Tnfrsf21	OK	6.35863069602336e-198	29.9913680427829	0.0532101732892131	Tnfrsf21	5.5292e-197
Ccr6	OK	5.67971152545001e-86	19.6156859286047	0.0532774573456495	Ccr6	4.71155e-85		Cdc25c	OK	6.66766052040995e-198	29.9897874326847	0.0475630898850205	Cdc25c	5.7945e-197
Cpq	OK	6.32702993739799e-86	19.610197100876	0.054742005045755	Cpq	5.24543e-85		Dock10	OK	1.49197504369807e-197	29.9629488420622	0.0531593964179053	Dock10	1.29583e-196
Hjurp	OK	1.11459391343681e-85	19.5813755442484	0.0546572860504228	Hjurp	9.23511e-85		Ddah1	OK	3.51365607713829e-197	29.9343798043805	0.0530381469523221	Ddah1	3.04993e-196
Ddost	OK	1.38668536870722e-85	19.5702464750675	0.0546375059981881	Ddost	1.14828e-84		Dscc1	OK	4.4254962043769e-197	29.9266796867157	0.0529870283133603	Dscc1	3.83916e-196
Sash1	OK	1.66209423404777e-85	19.5610112725865	0.054611225007118	Sash1	1.37553e-84		Procr	OK	8.63872038765273e-197	29.9043458841447	0.0530498872636947	Procr	7.48977e-196
Plk4	OK	1.74294473474086e-85	19.5585892398269	0.0544610247583598	Plk4	1.44159e-84		Tlr2	OK	2.45737133026077e-196	29.8694055857551	0.0529928478020003	Tlr2	2.12929e-195
Parva	OK	3.30110011954751e-85	19.52599222596	0.0543654551632587	Parva	2.72874e-84		Herpud1	OK	3.20412531021853e-196	29.8605306250511	0.05297556439608	Herpud1	2.77471e-195
Tnfsf12	OK	3.55502476226959e-85	19.5222064764721	0.0544968657715846	Tnfsf12	2.93691e-84		Traf3ip3	OK	4.00138584647269e-196	29.8530967040708	0.0529487653025543	Traf3ip3	3.46309e-195
Tfec	OK	4.80988758407869e-85	19.5067551813473	0.0544583517714193	Tfec	3.97126e-84		Mcc	OK	8.59486716653062e-196	29.827504847099	0.052873009390555	Mcc	7.43426e-195
Lima1	OK	4.83281592373635e-85	19.5065120234764	0.0544584596590166	Lima1	3.98785e-84		Etv3	OK	9.0345030126035e-196	29.8258341997958	0.052910385666361	Etv3	7.80994e-195
Adrb2	OK	5.14776445704644e-85	19.5032836767109	0.0544422289108613	Adrb2	4.24525e-84		Ubash3a	OK	6.58528460628672e-195	29.7592355926511	0.0523828001342018	Ubash3a	5.68936e-194
Naa50	OK	5.93489029008331e-85	19.4960058662764	0.0544281815890335	Naa50	4.8915e-84		Padi2	OK	1.23261102616023e-194	29.7381867386458	0.0525945844833238	Padi2	1.06429e-193
Prdm1	OK	1.11624754931264e-84	19.4636617783703	0.054330639523713	Prdm1	9.19466e-84		Rab20	OK	5.34472769418311e-194	29.6888718310204	0.0526730414879645	Rab20	4.61217e-193
Coro2b	OK	1.25175189844011e-84	19.4577898867189	0.0541400222956102	Coro2b	1.03048e-83		Rin3	OK	8.68091252016026e-194	29.6725491976598	0.0526382466353011	Rin3	7.48672e-193
Plau	OK	1.3726074953559e-84	19.4530649055501	0.0543087590148496	Plau	1.12931e-83		Gpr141	OK	3.78532113851231e-193	29.6229359926248	0.0523668293239045	Gpr141	3.26268e-192
Dip2c	OK	1.5941525382066e-84	19.4453917171192	0.0542855380271667	Dip2c	1.31082e-83		Arpc5	OK	4.21517298279417e-193	29.619308927811	0.0525487883058187	Arpc5	3.63106e-192
Vgll4	OK	1.99406959183723e-84	19.4339075786702	0.0542458401483693	Vgll4	1.6387e-83		Gna11	OK	5.78420685360795e-193	29.6086355532719	0.0525177621608317	Gna11	4.97976e-192
Cdc42ep4	OK	1.99725271669571e-84	19.433825719876	0.0542185671688047	Cdc42ep4	1.64036e-83		Mtss2	OK	1.77625292350407e-192	29.5707614660011	0.0524255049924483	Mtss2	1.52832e-191
Arpc5	OK	2.70665537041792e-84	19.4182207762115	0.0542103046882009	Arpc5	2.2217e-83		Smap2	OK	2.03933312613878e-192	29.5660956998735	0.0524549256215778	Smap2	1.75366e-191
Bmyc	OK	3.74296506339172e-84	19.4015637683418	0.0541250725238019	Bmyc	3.07054e-83		Slfn1	OK	4.32320835431994e-192	29.5407003934304	0.0523863898157955	Slfn1	3.71544e-191
Zfpm1	OK	4.21021685148556e-84	19.3955155857466	0.0539901130134194	Zfpm1	3.45184e-83		Trbv12-2	OK	6.61528653506031e-192	29.5263133691839	0.0519468853722311	Trbv12-2	5.68198e-191
Ell2	OK	5.10277596326804e-84	19.3856260778016	0.0541213967699119	Ell2	4.18119e-83		Sec14l4	OK	1.29567334762328e-191	29.5035634160569	0.0521462416176262	Sec14l4	1.11223e-190
Hgd	OK	5.55391872957766e-84	19.3812669278963	0.0538551810648421	Hgd	4.5482e-83		Slc1a2	OK	3.44884704887618e-191	29.4704000570606	0.0522825439292334	Slc1a2	2.95882e-190
Agpat4	OK	5.62184386059222e-84	19.38064137376	0.0540984334439405	Agpat4	4.60115e-83		Iqgap1	OK	7.94875286502128e-191	29.4420863294117	0.0522332637034105	Iqgap1	6.8154e-190
Batf3	OK	5.96356921529939e-84	19.3776044161312	0.0540962249928615	Batf3	4.87799e-83		Pde4b	OK	1.0394976766446e-190	29.4329823370705	0.0522165640934228	Pde4b	8.90765e-190
Syn1	OK	9.0758424779355e-84	19.3559778988593	0.0540303712155819	Syn1	7.41941e-83		Magi1	OK	1.09123097388791e-190	29.4313340405161	0.0521625539269064	Magi1	9.34553e-190
Gna11	OK	9.08817705237469e-84	19.3559079184654	0.0540068651676871	Gna11	7.42518e-83		Rad51b	OK	2.60793480105995e-190	29.4017503839793	0.0520171492436486	Rad51b	2.23219e-189
Ldha	OK	9.20620859346215e-84	19.3552430150244	0.0540330446739588	Ldha	7.51725e-83		Gna13	OK	3.97444477359862e-190	29.3874334485197	0.0521374603782325	Gna13	3.39985e-189
Trbv29	OK	1.55583873878292e-83	19.3281859382052	0.0523857749925875	Trbv29	1.26967e-82		Cip2a	OK	4.48442935071915e-190	29.3833298140031	0.0520568780113267	Cip2a	3.83387e-189
Fasn	OK	1.65868583623159e-83	19.3248826648427	0.0539425067788182	Fasn	1.35281e-82		Tec	OK	4.93236111936177e-190	29.3800932208289	0.0521018487342249	Tec	4.21438e-189
Ywhag	OK	1.91883801383562e-83	19.3173620359035	0.0539176671574663	Ywhag	1.56409e-82		Nfe2l2	OK	9.6851765322727e-190	29.3571435852644	0.0520839032978138	Nfe2l2	8.27056e-189
Ssh2	OK	1.98649070219724e-83	19.3155730086268	0.0539197557861421	Ssh2	1.61829e-82		Ipcef1	OK	1.26144042486434e-189	29.3481516469529	0.0519712794485895	Ipcef1	1.07657e-188
Vasp	OK	2.38412433480919e-83	19.3061494581031	0.0538966158502847	Vasp	1.9411e-82		Abcb1b	OK	1.54664831905731e-189	29.3412134202658	0.0519835179278295	Abcb1b	1.31922e-188
Adssl1	OK	3.18202103504076e-83	19.2912305344978	0.053855003074509	Adssl1	2.58923e-82		Mb21d2	OK	2.89514249124231e-189	29.3198630492176	0.0519827995134085	Mb21d2	2.46799e-188
Lgals9	OK	3.31835963140341e-83	19.2890614382148	0.0538515915503064	Lgals9	2.69861e-82		Psma6	OK	3.0112563390988e-189	29.3185233989766	0.0520152501993579	Psma6	2.56549e-188
Smox	OK	3.55066717330294e-83	19.2855625317401	0.0538354133760427	Smox	2.88587e-82		Rims3	OK	6.43843452272729e-189	29.2926223095861	0.0519678788334554	Rims3	5.48215e-188
Xylt1	OK	4.14706554664957e-83	19.2775314769198	0.0537912949182617	Xylt1	3.36865e-82		Hlx	OK	9.02650787414268e-189	29.2810987942956	0.0519479507365227	Hlx	7.68139e-188
Cdkn1a	OK	4.16006494456906e-83	19.2773695600624	0.0538137717305252	Cdkn1a	3.37726e-82		Trib1	OK	1.0055576133736e-188	29.2774157686904	0.0519416744193207	Trib1	8.55217e-188
Tlr9	OK	4.19153310941944e-83	19.2769796813021	0.0537929169463958	Tlr9	3.40085e-82		Tpm1	OK	1.08154826050967e-188	29.2749302436877	0.0519263656795073	Tpm1	9.19316e-188
Acod1	OK	1.06061739539835e-82	19.2288890805191	0.053658283525154	Acod1	8.60048e-82		Rhoa	OK	2.63739849187723e-188	29.244500629412	0.0518837205853583	Rhoa	2.2405e-187
Itgb7	OK	1.80452487578923e-82	19.2013056497686	0.053534429299948	Itgb7	1.46243e-81		Vasp	OK	5.16268374400932e-188	29.2215512325212	0.0518419808844367	Vasp	4.38323e-187
Samhd1	OK	3.07605450923376e-82	19.1735836993701	0.0535284983225125	Samhd1	2.49148e-81		Bub1b	OK	5.74856594011674e-188	29.2178767129681	0.051690091977868	Bub1b	4.87784e-187
Agxt	OK	3.17197628403592e-82	19.1719864252933	0.0525406816049985	Agxt	2.56769e-81		Csf1	OK	1.18871845627672e-187	29.1930299253801	0.0517673550919404	Csf1	1.00809e-186
Tlr2	OK	4.30262940930223e-82	19.1561208849055	0.0534793076694848	Tlr2	3.48095e-81		Marcksl1	OK	2.37732478626667e-187	29.169306100115	0.0517500903984896	Marcksl1	2.01492e-186
Trem1	OK	4.59383956842087e-82	19.1527110813258	0.0533973317988463	Trem1	3.71441e-81		Lag3	OK	2.69943395620159e-187	29.1649547138802	0.0516905106737498	Lag3	2.28661e-186
Fyb	OK	5.14190378374686e-82	19.1468414382241	0.0534463052239228	Fyb	4.15517e-81		Neil3	OK	5.59056285100722e-187	29.1400105527847	0.050454380088068	Neil3	4.73287e-186
P2ry10	OK	5.77010502813755e-82	19.1408366391266	0.0530997022376542	P2ry10	4.66014e-81		Map4k4	OK	7.75540916694565e-187	29.1287892359782	0.0516702583357307	Map4k4	6.56182e-186
Pilrb1	OK	1.1444841066854e-81	19.105120907676	0.0533367454162174	Pilrb1	9.23795e-81		Adra1a	OK	5.36686363998152e-186	29.0623818701038	0.051494418670603	Adra1a	4.53828e-185
Sbk1	OK	2.04613908258288e-81	19.0747688385234	0.05311139000494	Sbk1	1.65064e-80		Nepn	OK	1.04896389490789e-185	29.0393411396636	0.0420535270270162	Nepn	8.86507e-185
Ezh2	OK	2.17874091139823e-81	19.0714856171811	0.0531719178237956	Ezh2	1.7566e-80		P2rx4	OK	1.10044725821898e-185	29.0376930815093	0.0515159759821279	P2rx4	9.29484e-185
Plp2	OK	2.89444713030448e-81	19.056626671136	0.0531584384853552	Plp2	2.3323e-80		Slc41a2	OK	1.93875533831978e-185	29.0182063532427	0.0514488846021428	Slc41a2	1.63662e-184
Atp6v0e	OK	3.84137390868481e-81	19.0418091417139	0.0531586137247107	Atp6v0e	3.09355e-80		Ddost	OK	2.04540025967558e-185	29.0163631781189	0.051478727808875	Ddost	1.72565e-184
Ralgapa2	OK	4.54772484248543e-81	19.0329668027117	0.0531141950321848	Ralgapa2	3.66029e-80		Trbv1	OK	2.36924075139249e-185	29.0113034512791	0.0509401243371054	Trbv1	1.99773e-184
Tmem140	OK	7.54365224956437e-81	19.0064315860247	0.0530457329674054	Tmem140	6.06813e-80		Twf1	OK	3.12329066035434e-185	29.0017886902876	0.0514533099912278	Twf1	2.63203e-184
Slc44a2	OK	1.03447257292322e-80	18.989856143461	0.0530085710547063	Slc44a2	8.31657e-80		Atox1	OK	4.90374824776954e-185	28.9862483125944	0.0514249868381262	Atox1	4.13008e-184
Abi3	OK	1.06607095394954e-80	18.9882760014515	0.0530096969195363	Abi3	8.56571e-80		Sgms1	OK	4.94108070724746e-185	28.9859869730762	0.0514086856715677	Sgms1	4.15914e-184
Dgkz	OK	1.10699466818445e-80	18.986297555296	0.0529995811963867	Dgkz	8.88945e-80		Galnt12	OK	5.9088215313614e-185	28.9798229890971	0.051370380602094	Galnt12	4.9709e-184
Ift122	OK	1.4766617952501e-80	18.9711573524973	0.052858896822536	Ift122	1.18512e-79		Cyth4	OK	9.2562617614089e-185	28.9643487488528	0.0513843118956454	Cyth4	7.78255e-184
Nfe2l2	OK	1.49079592017884e-80	18.9706565907833	0.0529591326273004	Nfe2l2	1.19578e-79		Spns2	OK	2.2831873232919e-184	28.9331977321799	0.0512862264235484	Spns2	1.91858e-183
Ctnnb1	OK	1.52385587165296e-80	18.9695035498116	0.0529579265406667	Ctnnb1	1.2216e-79		Gask1b	OK	4.37691538427536e-184	28.9107235782561	0.0512364223543895	Gask1b	3.67586e-183
Tpm1	OK	1.66191001858975e-80	18.9649438632952	0.0529308764265808	Tpm1	1.33152e-79		Rell1	OK	1.42348922332128e-183	28.8699506381267	0.0512103318382225	Rell1	1.19481e-182
Idh2	OK	2.39099280211387e-80	18.9458074914349	0.0528903469573639	Idh2	1.91456e-79		Ackr4	OK	2.85892491628928e-183	28.8458151104091	0.0511225028057716	Ackr4	2.39828e-182
Lair1	OK	5.22245072796905e-80	18.9046404840335	0.052776602714079	Lair1	4.17945e-79		Abat	OK	4.94553286861774e-183	28.8268327199181	0.051059882432128	Abat	4.14631e-182
Tes	OK	1.04960307499739e-79	18.8677834560731	0.0526477258577735	Tes	8.39503e-79		Dkk3	OK	5.41287788053806e-183	28.823703940524	0.0510824980038875	Dkk3	4.53555e-182
Klhl4	OK	1.16551770204382e-79	18.862246147772	0.0524346971554734	Klhl4	9.31686e-79		Igkv8-24	OK	2.676456290423e-182	28.7682664464194	0.0453158578987692	Igkv8-24	2.24138e-181
Clec2d	OK	1.21184056367184e-79	18.860185500352	0.0526520551052401	Clec2d	9.68165e-79		Grap	OK	3.59440435075428e-182	28.7580266244471	0.0510160385834559	Grap	3.0084e-181
Trim14	OK	1.59784969492111e-79	18.8455592437736	0.0526113911989474	Trim14	1.27583e-78		Pkm	OK	2.00850732744403e-181	28.6982064356468	0.0509141153187756	Pkm	1.6801e-180
Adgrg5	OK	1.78852997501027e-79	18.8395929483903	0.0522835477711914	Adgrg5	1.42727e-78		Slamf8	OK	3.84260796207256e-181	28.6756186447553	0.0508726625160424	Slamf8	3.21249e-180
Prr5	OK	2.03183957035133e-79	18.8328404753833	0.0519648901133685	Prr5	1.62052e-78		Zfp367	OK	7.18033680960941e-181	28.6538344888233	0.0508161691589935	Zfp367	5.99949e-180
Dbf4	OK	2.36662067691154e-79	18.8247626982494	0.0524891197813664	Dbf4	1.88646e-78		Psip1	OK	1.21099821615939e-180	28.6356095225344	0.0507997088899959	Psip1	1.01127e-179
Ccnb1	OK	2.37645412205792e-79	18.824543047673	0.0455059946031628	Ccnb1	1.89322e-78		Net1	OK	1.21621183387655e-179	28.5550344496708	0.0506423637591555	Net1	1.01505e-178
Eps8	OK	2.50073848420942e-79	18.821842448612	0.0524890910615547	Eps8	1.99111e-78		Myo1b	OK	3.28946424056913e-179	28.5202114210111	0.0505305503672078	Myo1b	2.74383e-178
Rap2b	OK	2.81763359766599e-79	18.8155201557914	0.0525263332668852	Rap2b	2.24215e-78		H1f0	OK	4.16547404932024e-179	28.5119418369965	0.050580897035264	H1f0	3.47256e-178
Ubash3a	OK	3.23100805745611e-79	18.8082634058641	0.0513882324288076	Ubash3a	2.56965e-78		Nsd2	OK	4.64012294418157e-179	28.5081614684508	0.050571698575073	Nsd2	3.86607e-178
Zfp652	OK	5.64182729803918e-79	18.778686713269	0.0524100067648937	Zfp652	4.48446e-78		Abi3	OK	5.08696203618715e-179	28.504940201296	0.0505698359776175	Abi3	4.23597e-178
Zc3h12a	OK	5.75574071456402e-79	18.7776251859193	0.0524191250145038	Zc3h12a	4.57242e-78		H1f4	OK	6.02751948408044e-179	28.4989951139964	0.0505605168319885	H1f4	5.01635e-178
Slc25a23	OK	8.10081818371695e-79	18.7594668664415	0.0521834077418432	Slc25a23	6.43174e-78		Atp6v0e	OK	1.21881975439571e-178	28.4743074811014	0.0505161761134602	Atp6v0e	1.01378e-177
Lsm2	OK	1.07753383290583e-78	18.744295564565	0.0523219944463934	Lsm2	8.55038e-78		Akr1d1	OK	1.34254855305268e-178	28.4709158740453	0.0503422347020425	Akr1d1	1.11606e-177
Rab11fip5	OK	1.23207046848155e-78	18.7371644260704	0.0522933717344716	Rab11fip5	9.77114e-78		Apobec1	OK	1.78119718673342e-178	28.4609963622431	0.0504921834211125	Apobec1	1.47988e-177
Adra1a	OK	2.2341242125963e-78	18.7054642213337	0.0521564114682991	Adra1a	1.77081e-77		Cav1	OK	3.00697114997259e-178	28.4426142913141	0.050397480096996	Cav1	2.49689e-177
Stom	OK	2.85017494691919e-78	18.6924773850373	0.0521823536044857	Stom	2.25783e-77		Tarm1	OK	8.88323321723619e-178	28.4045509533917	0.0502656953836947	Tarm1	7.37218e-177
Mctp2	OK	1.06529430687475e-77	18.6220114408111	0.0516606116135577	Mctp2	8.43423e-77		Psd3	OK	1.82055499967432e-177	28.3793087794815	0.0503478432078678	Psd3	1.51003e-176
Acot1	OK	1.08481435477369e-77	18.6210391333472	0.0519522265837831	Acot1	8.58394e-77		Gimap9	OK	2.74793136253464e-177	28.3648157393181	0.0502934105140137	Gimap9	2.27794e-176
Lrp12	OK	1.49711422743706e-77	18.6037813687208	0.0519316463033199	Lrp12	1.18397e-76		Fkbp5	OK	3.28095157961467e-177	28.358572617277	0.0503111300727898	Fkbp5	2.71827e-176
Atp5o	OK	2.20794369571723e-77	18.5829455469656	0.0518756676274784	Atp5o	1.74514e-76		Rassf2	OK	3.62693928978232e-177	28.3550414930371	0.0503042415904363	Rassf2	3.00323e-176
Ifi209	OK	2.90243232110726e-77	18.568264911619	0.0518315666190786	Ifi209	2.29277e-76		Rgs10	OK	6.07328643101563e-177	28.336877650274	0.0502726779355317	Rgs10	5.02606e-176
Adipor1	OK	4.37049485597979e-77	18.5462709028038	0.0517715368439027	Adipor1	3.45053e-76		Atp6v1a	OK	3.17842344989967e-176	28.2784831524365	0.0501684127780319	Atp6v1a	2.62889e-175
Ada	OK	4.52450359418452e-77	18.5444088825756	0.0517337572106022	Ada	3.57012e-76		Atp1a1	OK	4.6504194561056e-176	28.2650387207875	0.0501375878847467	Atp1a1	3.84423e-175
Creb5	OK	4.92265436244109e-77	18.5398734396948	0.0517486857588517	Creb5	3.88211e-76		Cd28	OK	5.44553770019386e-176	28.2594608841401	0.049800372942894	Cd28	4.49898e-175
Traf1	OK	6.62556671361032e-77	18.5238885318771	0.0516583913683403	Traf1	5.22213e-76		Cdca7	OK	1.40174701565386e-175	28.2260247908424	0.050052640003547	Cdca7	1.15744e-174
Mical2	OK	7.09800360619389e-77	18.5201805908421	0.0516944757738798	Mical2	5.59137e-76		Rnf130	OK	3.13233741320472e-174	28.1158849189162	0.0498793977211935	Rnf130	2.58497e-173
Ifi27l2a	OK	8.15731320357899e-77	18.5126899980481	0.0516802467532774	Ifi27l2a	6.42223e-76		Samhd1	OK	5.23032486446054e-174	28.0976669862978	0.0498473709014906	Samhd1	4.31392e-173
Evi2a	OK	1.27114045196657e-76	18.4887828443493	0.0516137091437184	Evi2a	1.00021e-75		Itih2	OK	2.29165317726261e-173	28.0451039442608	0.0496824931301492	Itih2	1.88908e-172
Pyroxd2	OK	1.28583471608906e-76	18.488162984216	0.051596540000048	Pyroxd2	1.0112e-75		Rfc2	OK	2.99378682284871e-173	28.0355845539104	0.0497332020298723	Rfc2	2.46649e-172
Dnase1l1	OK	1.3738564798536e-76	18.4845916210152	0.051600381670957	Dnase1l1	1.07982e-75		Abcg3	OK	3.51680266660999e-173	28.0298480764996	0.0497275944996531	Abcg3	2.89576e-172
Adam17	OK	1.51499385006604e-76	18.4793158887506	0.0515831685132631	Adam17	1.19009e-75		Grk2	OK	1.12117538778584e-172	27.9885066916176	0.0496529603898689	Grk2	9.22669e-172
Dmwd	OK	1.72384071158343e-76	18.4723463323714	0.0515521102088245	Dmwd	1.35339e-75		Nceh1	OK	1.3645769668824e-172	27.9814951868138	0.0496418133983221	Nceh1	1.12235e-171
Tpcn2	OK	1.90730992657886e-76	18.4668862760501	0.0515523625291965	Tpcn2	1.49659e-75		Vav1	OK	1.71646206555138e-172	27.9733054057796	0.0496254958531822	Vav1	1.41098e-171
Cracr2b	OK	3.5057253675609e-76	18.4339910665601	0.0514262191246646	Cracr2b	2.74928e-75		Tmem37	OK	2.33107067675745e-172	27.9623759723391	0.0496078229233441	Tmem37	1.91514e-171
Pcna	OK	3.8761505106892e-76	18.4285572604792	0.0514450100254377	Pcna	3.03808e-75		S100a13	OK	2.78674577995301e-172	27.9559981289852	0.0495934955956494	S100a13	2.28824e-171
H2-M2	OK	4.99888086896434e-76	18.4147893200616	0.0513438648193022	H2-M2	3.91588e-75		Styk1	OK	7.96438082101491e-172	27.918458099456	0.0480152052924051	Styk1	6.53602e-171
Scpep1	OK	5.74816119601721e-76	18.4072255021171	0.051385080625231	Scpep1	4.50033e-75		Runx2	OK	1.04957958828307e-171	27.908583217649	0.0494494398178624	Runx2	8.60866e-171
St6galnac4	OK	5.92398122064456e-76	18.4055934313971	0.0513790629805335	St6galnac4	4.6354e-75		Coro2b	OK	5.91616013803264e-171	27.8466309380787	0.0493554655232344	Coro2b	4.84974e-170
Hsp90ab1	OK	7.57160206828934e-76	18.3922949847508	0.0513399462849201	Hsp90ab1	5.92134e-75		Tgfb1i1	OK	1.12639107492559e-170	27.8235274156192	0.049310383813863	Tgfb1i1	9.22839e-170
Lzts2	OK	1.07307396801228e-75	18.37338142322	0.0512269869251139	Lzts2	8.38727e-75		Cdc42	OK	4.85418881077359e-170	27.7710424356095	0.0492658925769683	Cdc42	3.97477e-169
Cyfip1	OK	1.2213112837362e-75	18.3663580957037	0.0512671891157974	Cyfip1	9.5406e-75		Bicd2	OK	5.08230256876454e-170	27.7693909145294	0.0492620807638107	Bicd2	4.15925e-169
Asb2	OK	1.43046971569512e-75	18.3577744742369	0.0512351531485534	Asb2	1.11683e-74		Tcf7	OK	8.51795347651915e-170	27.7508123024503	0.0490392056062675	Tcf7	6.96704e-169
Slc12a7	OK	2.77392138276339e-75	18.3217703497426	0.0511466419469811	Slc12a7	2.16452e-74		Pls3	OK	1.03400717967308e-169	27.7438350567291	0.0491976561610263	Pls3	8.45271e-169
Ccnd1	OK	3.08821179399781e-75	18.3159286500263	0.0511296147605057	Ccnd1	2.40843e-74		Ptpn7	OK	1.1192029325833e-169	27.7409848151352	0.0491893512556837	Ptpn7	9.14409e-169
E2f8	OK	4.24669484684693e-75	18.2985799690839	0.0505547070641018	E2f8	3.31007e-74		Abca1	OK	1.27446331080089e-169	27.7363075785762	0.0492054987460875	Abca1	1.04068e-168
Atf6	OK	8.17728566121206e-75	18.262844164029	0.0509797219699542	Atf6	6.37022e-74		Plagl1	OK	1.86629114862402e-169	27.7225700546765	0.0491179771514682	Plagl1	1.5231e-168
Havcr2	OK	8.579625376323e-75	18.2602218632409	0.0509649877305922	Havcr2	6.67995e-74		Plekhm1	OK	4.44883468466551e-169	27.6912579467663	0.0491263688642875	Plekhm1	3.62874e-168
Pde1b	OK	1.25140589300667e-74	18.2396004359771	0.0509156684851541	Pde1b	9.73785e-74		Bik	OK	6.8474443136222e-169	27.6757009141421	0.0490478951272935	Bik	5.58211e-168
Apobec3	OK	2.72430556723216e-74	18.1970266309375	0.0507937269202976	Apobec3	2.11875e-73		Metrnl	OK	1.18969507372344e-168	27.6557597193352	0.0490634127616982	Metrnl	9.69315e-168
Ptk2b	OK	3.09343959223602e-74	18.1900631948694	0.0507768672489785	Ptk2b	2.40451e-73		Man2b2	OK	5.39089954765576e-168	27.6011405333293	0.0489664743317858	Man2b2	4.38986e-167
mt-Co3	OK	4.48676627602767e-74	18.1696706580676	0.0507175745135332	mt-Co3	3.48561e-73		Ambp	OK	5.48234284022946e-167	27.517089812059	0.0487819098727644	Ambp	4.46186e-166
Vwa7	OK	4.67002057495612e-74	18.1674739496564	0.0505038306928546	Vwa7	3.62597e-73		Nrn1	OK	6.8086198293229e-167	27.5092255090499	0.0486706788774726	Nrn1	5.5382e-166
Arhgap25	OK	5.08819535893873e-74	18.1627670074995	0.0507013513828814	Arhgap25	3.94847e-73		Oasl2	OK	7.01676698358604e-167	27.5081322722622	0.0488013001653743	Oasl2	5.70436e-166
Adarb1	OK	5.34852992677712e-74	18.160027758221	0.0505209040271874	Adarb1	4.14821e-73		Hirip3	OK	1.01652954171874e-166	27.494671548636	0.0487625729743102	Hirip3	8.25944e-166
Slc6a6	OK	8.32977195927608e-74	18.1356898308725	0.0506254258290202	Slc6a6	6.45684e-73		Skil	OK	3.11151461548577e-166	27.4540067306543	0.0487052128139383	Skil	2.52676e-165
Adh4	OK	8.35048426130665e-74	18.135553305656	0.0495729310564085	Adh4	6.46933e-73		Anln	OK	4.77505602450688e-166	27.4384224405599	0.0485443954476497	Anln	3.87553e-165
Saraf	OK	9.38078544356863e-74	18.1291562721852	0.050608083898042	Saraf	7.26353e-73		Adgrl3	OK	6.4550659202648e-166	27.4274480210164	0.048575710422614	Adgrl3	5.23617e-165
Fut7	OK	1.38690149267566e-73	18.1076414910678	0.0505373709613185	Fut7	1.07328e-72		Lzts2	OK	9.55136961635067e-166	27.4131775687584	0.0486070021202758	Lzts2	7.74354e-165
Cox5b	OK	2.32941838902088e-73	18.0790687461854	0.050467841162227	Cox5b	1.80168e-72		Agrn	OK	1.14767828824497e-165	27.4064866086575	0.0486046938156354	Agrn	9.29941e-165
Fgfr1	OK	2.72551265005127e-73	18.0704068454914	0.0503800225692819	Fgfr1	2.10688e-72		Tyms	OK	1.29693394726255e-164	27.317984294471	0.048400810111832	Tyms	1.0503e-163
Atp8b4	OK	3.10198963901118e-73	18.063267002423	0.0504159612697539	Atp8b4	2.39659e-72		Ivns1abp	OK	2.45220840004461e-164	27.2946880472421	0.0484222173787535	Ivns1abp	1.98479e-163
Lepr	OK	3.10974855438455e-73	18.0631291220514	0.0503720023177095	Lepr	2.40127e-72		H1f1	OK	2.55585211071593e-164	27.2931733763614	0.048387500450603	H1f1	2.06755e-163
Slc2a1	OK	3.14861486757318e-73	18.0624435669969	0.0504154674253978	Slc2a1	2.42994e-72		Prdx4	OK	3.16543937144821e-164	27.2853453843112	0.0484042406919539	Prdx4	2.55927e-163
Cept1	OK	3.20383050633566e-73	18.0614839985822	0.0504187058499971	Cept1	2.4712e-72		Ttyh2	OK	4.8387712118133e-164	27.2698087813327	0.0483782995874483	Ttyh2	3.91001e-163
mt-Nd1	OK	4.07417305455107e-73	18.0482138726133	0.0503777376080642	mt-Nd1	3.1408e-72		Klrc1	OK	7.31189395432917e-164	27.2546857330232	0.0483250890173419	Klrc1	5.90521e-163
Stra6l	OK	4.2277881612751e-73	18.0461693127339	0.0503405894612992	Stra6l	3.25743e-72		Glp1r	OK	1.18557450794671e-163	27.2369706619854	0.0479586582752677	Glp1r	9.56965e-163
Traf3ip3	OK	4.92886419057169e-73	18.0376911433594	0.0503076091125155	Traf3ip3	3.79552e-72		Timeless	OK	2.46627224706812e-163	27.2101006783601	0.0482294649279166	Timeless	1.98962e-162
Tom1	OK	7.02826091236259e-73	18.0180688209077	0.0502951720243134	Tom1	5.40922e-72		Ski	OK	4.66944245156145e-163	27.1866627967073	0.0482303449421462	Ski	3.76493e-162
Anp32e	OK	1.07321582690943e-72	17.9946319946305	0.0502297325599362	Anp32e	8.25537e-72		Naa50	OK	5.20931651754034e-163	27.1826435608308	0.0482233297915935	Naa50	4.19793e-162
Aco1	OK	1.23645806206102e-72	17.9867858426934	0.0502098052535156	Aco1	9.50586e-72		Acaa2	OK	6.26542910366101e-163	27.1758608306786	0.0482087445142284	Acaa2	5.04624e-162
Tcf4	OK	1.62897747909427e-72	17.9714983221978	0.0501480082135495	Tcf4	1.25167e-71		Ifitm6	OK	7.73132104235749e-163	27.1681341601774	0.0481938025889442	Ifitm6	6.22348e-162
Dgkd	OK	1.98103452845842e-72	17.9606408529116	0.0501284719310779	Dgkd	1.52135e-71		Ccl12	OK	1.5209013844513e-162	27.143251911421	0.0481409949959199	Ccl12	1.22361e-161
Rcsd1	OK	2.00258116429356e-72	17.960040390763	0.0501338928121042	Rcsd1	1.53706e-71		Dok2	OK	3.08081193278931e-162	27.117268568298	0.0481073189459925	Dok2	2.47726e-161
Nlrc5	OK	2.4368996349535e-72	17.9491414323756	0.0500987633138396	Nlrc5	1.8694e-71		Ada	OK	3.50356629022636e-162	27.1125326474257	0.0480915306418548	Ada	2.81565e-161
Oas2	OK	2.90378442359605e-72	17.939403010897	0.0500769442405863	Oas2	2.22634e-71		Fam53b	OK	3.96922983625902e-162	27.1079358008563	0.0480884143036906	Fam53b	3.18815e-161
Psmb8	OK	2.90661607460982e-72	17.9393488460907	0.0500771819951981	Psmb8	2.2273e-71		Psmb9	OK	6.09186354124416e-162	27.0921498101896	0.048062832710597	Psmb9	4.89041e-161
Atp6v1e1	OK	4.19067400965691e-72	17.9190052282668	0.0500201990062865	Atp6v1e1	3.2095e-71		Gltp	OK	1.11232249425696e-161	27.0699474352239	0.048023349630828	Gltp	8.92462e-161
Fam107b	OK	5.37837952889913e-72	17.9051176595886	0.0499722895581153	Fam107b	4.11689e-71		H2-Q6	OK	3.32030390587538e-161	27.0295730439038	0.0479304558707634	H2-Q6	2.66257e-160
Rab27a	OK	6.35070725030643e-72	17.8958628726534	0.0498380250017636	Rab27a	4.85852e-71		Psmb8	OK	8.83896214606902e-161	26.9933744755608	0.0478873371488195	Psmb8	7.08415e-160
Glul	OK	9.02750465180881e-72	17.8762598672088	0.0498996023431281	Glul	6.90261e-71		Adam17	OK	1.12208609714071e-160	26.984545719891	0.0478706834800722	Adam17	8.98828e-160
Galnt15	OK	9.14512430293922e-72	17.8755379595007	0.0494564619440868	Galnt15	6.98874e-71		Rnf125	OK	1.67723502218034e-160	26.9696661763925	0.0477802321742979	Rnf125	1.34279e-159
Cpd	OK	9.19832454917782e-72	17.87521447016	0.0498942110679626	Cpd	7.02558e-71		Laptm4a	OK	9.09471454409326e-160	26.9069961194057	0.0477341901627291	Laptm4a	7.27725e-159
Tgfb1	OK	9.40213708680475e-72	17.8739921940436	0.049886826731843	Tgfb1	7.17736e-71		Tmbim6	OK	1.41720346026134e-159	26.8905281993313	0.0477044338566143	Tmbim6	1.13338e-158
Sidt2	OK	9.56367987981656e-72	17.8730420323116	0.049887449183337	Sidt2	7.29671e-71		Actr3	OK	1.43326897795447e-159	26.8901095812593	0.0477035098327458	Actr3	1.1456e-158
Ltc4s	OK	1.10300815668662e-71	17.8650835276968	0.0498348443412041	Ltc4s	8.41096e-71		Tnfsf12	OK	3.3235084531058e-159	26.8588567594377	0.0476461597253924	Tnfsf12	2.65502e-158
Zfp516	OK	1.59404093258007e-71	17.8445239765256	0.0498092040804518	Zfp516	1.21487e-70		Ccnd3	OK	6.29495708393575e-159	26.8350982063847	0.0476011492102827	Ccnd3	5.02608e-158
Wwp1	OK	1.74206326591628e-71	17.8395625726299	0.0497980065423223	Wwp1	1.32697e-70		Tecpr1	OK	3.00636824031703e-158	26.7768499192168	0.0474928097850412	Tecpr1	2.39907e-157
Pold1	OK	3.76268458919405e-71	17.7964792509549	0.0496535681754424	Pold1	2.86457e-70		Mcl1	OK	3.38254536299319e-158	26.7724527776012	0.0474903253315936	Mcl1	2.6978e-157
Sat1	OK	5.13007686708355e-71	17.7791068101103	0.0496223863280995	Sat1	3.90346e-70		Agxt2	OK	4.11334944780102e-158	26.7651555778916	0.0472082487974852	Agxt2	3.27889e-157
Jaml	OK	6.58357922687997e-71	17.7651143531942	0.0493720404957035	Jaml	5.00672e-70		Malt1	OK	8.84356628866599e-158	26.7365812765618	0.0474231004002385	Malt1	7.04569e-157
Fam53b	OK	8.63083876016357e-71	17.7499144492424	0.0495422056153012	Fam53b	6.56009e-70		Il27ra	OK	3.4554461915578e-157	26.6856307727963	0.0472937892319598	Il27ra	2.75148e-156
Cd5	OK	1.10427412265931e-70	17.7360691981968	0.0490334324069019	Cd5	8.38879e-70		Traf1	OK	3.8587708767769e-157	26.6814992891021	0.0472900990257918	Traf1	3.07097e-156
Cd300lf	OK	1.29170654889395e-70	17.7272554681719	0.0494827859981881	Cd300lf	9.80735e-70		Hat1	OK	5.97794071819e-157	26.6651115650664	0.0473035303491848	Hat1	4.75493e-156
Plscr4	OK	1.4792431854214e-70	17.7196306049664	0.0493444047626486	Plscr4	1.12252e-69		Aldh18a1	OK	6.88642619677691e-157	26.6598128072635	0.0472936289410789	Aldh18a1	5.4746e-156
Ccdc12	OK	1.76857369256201e-70	17.7095779455025	0.0494341621702473	Ccdc12	1.34135e-69		Ccn1	OK	1.09793285144367e-156	26.6423347855278	0.047245724578207	Ccn1	8.72368e-156
Epn2	OK	1.98925171418324e-70	17.7029580512565	0.0493532466782869	Epn2	1.50791e-69		Pde8a	OK	1.73546295598967e-156	26.6251685107552	0.0472337025201938	Pde8a	1.37818e-155
Osbpl3	OK	2.49294571693534e-70	17.6902441654826	0.0492017140199718	Osbpl3	1.88871e-69		Map4k5	OK	2.45166597210081e-156	26.6122073904248	0.0471967679042819	Map4k5	1.94589e-155
Arl5b	OK	3.10725962169841e-70	17.6778274052544	0.0493227354385141	Arl5b	2.35285e-69		Tuba1a	OK	2.89808104050448e-156	26.6059296148128	0.0471722513875866	Tuba1a	2.29897e-155
Nod1	OK	3.17870856916867e-70	17.6765454279298	0.04934178138176	Nod1	2.40566e-69		Slc13a3	OK	9.52767139883704e-156	26.5612225181349	0.0470567716345394	Slc13a3	7.55397e-155
Cd48	OK	4.01228055983744e-70	17.6634075514886	0.0493047031402309	Cd48	3.03488e-69		Zeb2	OK	1.23908202676283e-155	26.551342198817	0.0470968250777779	Zeb2	9.81873e-155
Il12a	OK	4.09398788609933e-70	17.6622698112327	0.0475041475547829	Il12a	3.09502e-69		Tnfsf10	OK	3.80826989328901e-155	26.5090803526018	0.0470061004031363	Tnfsf10	3.01613e-154
Lamp2	OK	5.67423418833099e-70	17.6438379545106	0.0492438198522792	Lamp2	4.28737e-69		Clca3a1	OK	4.53468509847066e-155	26.5025031782509	0.0469460304698508	Clca3a1	3.58951e-154
Ccne1	OK	6.11991959637663e-70	17.6395655376601	0.0487308554643405	Ccne1	4.62164e-69		Ccl7	OK	6.24882962528165e-155	26.4904191580684	0.0469893400982477	Ccl7	4.94372e-154
Atp6v1f	OK	6.48417683361478e-70	17.636298043695	0.049229622090836	Atp6v1f	4.89409e-69		Clec2d	OK	7.0174364296751e-155	26.4860459274136	0.0469867040767134	Clec2d	5.54882e-154
Fbxl5	OK	6.97070275015892e-70	17.6322082355014	0.0492027373700969	Fbxl5	5.25849e-69		Calr	OK	1.21047916771245e-154	26.4654826333341	0.0469496139717255	Calr	9.56636e-154
Nfkbia	OK	8.12155999049784e-70	17.6235674308446	0.0491925793673451	Nfkbia	6.12338e-69		Cmah	OK	1.4230104179773e-154	26.4593785705519	0.0468994314062603	Cmah	1.124e-153
Tspan3	OK	1.09894260954728e-69	17.6064544153364	0.0491454041585481	Tspan3	8.28121e-69		Ppp1r9a	OK	1.45342101012397e-154	26.4585805284824	0.0469372741950301	Ppp1r9a	1.1474e-153
Cyb5r3	OK	1.3259042695674e-69	17.5958218078531	0.0491165143313893	Cyb5r3	9.98616e-69		Ifi205	OK	2.02203159263144e-154	26.4461161233947	0.0469155893840373	Ifi205	1.59543e-153
Park7	OK	1.65700179121133e-69	17.583189189849	0.0490811593300462	Park7	1.24732e-68		Trim14	OK	5.81638732864039e-154	26.4061909007052	0.0468448029838991	Trim14	4.58682e-153
Cyrib	OK	2.20106482182912e-69	17.5670857022813	0.0490359633585107	Cyrib	1.65598e-68		Dek	OK	1.4112841829494e-153	26.3726494884251	0.0467849776002456	Dek	1.11235e-152
Tnfsf13	OK	2.73802182531736e-69	17.5546949091949	0.048999056270291	Tnfsf13	2.05886e-68		Nkd1	OK	1.96273875766651e-153	26.3601575179163	0.0467273154011421	Nkd1	1.54617e-152
Rpn1	OK	4.79978782875689e-69	17.5227924710665	0.0489108677178721	Rpn1	3.60728e-68		Sord	OK	2.12155913531182e-153	26.3572097635959	0.0467500595540568	Sord	1.67039e-152
Tns3	OK	5.36739579499681e-69	17.5164332852236	0.0488934502851069	Tns3	4.03171e-68		Twist1	OK	2.22818530043575e-153	26.3553519165017	0.0467089003637289	Twist1	1.7534e-152
Mgat5	OK	7.91977268143871e-69	17.4942822151621	0.0488318948428503	Mgat5	5.94575e-68		Fgl2	OK	2.52376197185042e-153	26.3506319759887	0.0467461959692738	Fgl2	1.98494e-152
Tcf7l2	OK	7.96867417174944e-69	17.4939314854241	0.0488314722642124	Tcf7l2	5.97927e-68		Ghr	OK	2.76795872731866e-153	26.3471317503778	0.0466710182886214	Ghr	2.17584e-152
Map2k3	OK	8.74730629339038e-69	17.4886187856328	0.0488161975431892	Map2k3	6.56001e-68		Mtss1	OK	5.52417542985002e-153	26.3209287087995	0.0466883178262151	Mtss1	4.34013e-152
Smco4	OK	9.64037506824213e-69	17.4830771993075	0.0487086475807202	Smco4	7.22592e-68		Rtn3	OK	6.63943781083373e-153	26.3139512469562	0.046681027123373	Rtn3	5.21357e-152
Tubb4b	OK	1.08847447444954e-68	17.4761543510702	0.0487759582214816	Tubb4b	8.15429e-68		Cuedc1	OK	8.94739737684198e-153	26.3026275835457	0.0466193417760594	Cuedc1	7.02213e-152
Mmp2	OK	2.01620180561544e-68	17.4409604091437	0.0484979412428426	Mmp2	1.50963e-67		Ehd4	OK	1.58255002272532e-152	26.2809691761999	0.046622189744189	Ehd4	1.24136e-151
Rgl2	OK	2.25882398592615e-68	17.4344653595737	0.0486631248042694	Rgl2	1.69039e-67		Fnip2	OK	5.55298794709297e-152	26.2332302490961	0.0465372827202498	Fnip2	4.35348e-151
Acvrl1	OK	2.31853753343884e-68	17.4329735791683	0.0486610248072455	Acvrl1	1.73416e-67		Bst2	OK	7.41904929256204e-152	26.2222001067985	0.0465146301806557	Bst2	5.81336e-151
Vash1	OK	2.93165429417482e-68	17.4195533109845	0.0484539415342044	Vash1	2.19158e-67		Abcd1	OK	8.05641696085311e-152	26.2190614091179	0.0465128123072744	Abcd1	6.30943e-151
Slc29a3	OK	4.21970502582333e-68	17.3987016977531	0.0485629471183546	Slc29a3	3.15279e-67		Nfkbid	OK	6.4749703859026e-151	26.1395699276425	0.0463645565162655	Nfkbid	5.06822e-150
Ddx17	OK	4.48308348136289e-68	17.3952328309782	0.0485552869959451	Ddx17	3.3478e-67		Carmil2	OK	1.05127761983035e-150	26.1210496512597	0.0461556904666587	Carmil2	8.22441e-150
Eeig1	OK	5.99071893818199e-68	17.3786139771967	0.0484918663174204	Eeig1	4.47127e-67		Bcl11a	OK	1.5186113879541e-150	26.1069862014981	0.0460983932330817	Bcl11a	1.18742e-149
Gpd1	OK	6.3081345888326e-68	17.3756526560289	0.048261017140021	Gpd1	4.70568e-67		Clec4a2	OK	1.52727671928222e-150	26.1067685745919	0.0463131169425999	Clec4a2	1.19356e-149
Trib2	OK	7.92333856415298e-68	17.3625705604312	0.0482157440905547	Trib2	5.90744e-67		Rnd3	OK	5.5678788458553e-150	26.0572465134791	0.0462161947251756	Rnd3	4.34896e-149
Diaph1	OK	1.05555204130897e-67	17.3460966770958	0.0484174182163686	Diaph1	7.86576e-67		Sult1a1	OK	1.40017640905503e-149	26.0218843594337	0.046161613324683	Sult1a1	1.09307e-148
Ripor3	OK	1.08312506852373e-67	17.3446149153641	0.0481834421375661	Ripor3	8.06696e-67		Etl4	OK	1.73133842263517e-149	26.0137366988097	0.0461002926235459	Etl4	1.35088e-148
Hoxa5	OK	1.33451090460737e-67	17.3326170159955	0.0482212184144104	Hoxa5	9.93399e-67		Ccl2	OK	1.73797958879027e-149	26.0135897419616	0.0461452013596014	Ccl2	1.35535e-148
Emilin2	OK	1.43899449329565e-67	17.3282818007493	0.0483680407028633	Emilin2	1.07061e-66		Vcan	OK	2.17904768326223e-149	26.0049069919063	0.0459444695243678	Vcan	1.69841e-148
Pkm	OK	1.58071608002741e-67	17.3228780273964	0.0483509327515407	Pkm	1.17543e-66		Pik3cb	OK	4.08403309903418e-149	25.9807745251033	0.0460886127276054	Pik3cb	3.18153e-148
Dock9	OK	2.26942717450845e-67	17.3020574972998	0.0481571533076875	Dock9	1.68667e-66		Lamb2	OK	8.30506162506695e-149	25.9534810877292	0.04600233777338	Lamb2	6.46637e-148
Hat1	OK	2.5738600158424e-67	17.2948046574954	0.0482726467178417	Hat1	1.91191e-66		Gk	OK	3.161287749399e-148	25.9020026442294	0.0459436715794019	Gk	2.4601e-147
Mark4	OK	3.79876164872704e-67	17.2723568688139	0.0482056664110185	Mark4	2.8203e-66		Trgc4	OK	3.20922818430941e-148	25.9014224249699	0.0452823752248472	Trgc4	2.49609e-147
Tlr12	OK	4.07708735532935e-67	17.2682762835503	0.0481877696812925	Tlr12	3.02535e-66		Serpina3f	OK	3.43082145401835e-148	25.8988483008216	0.0459292655893318	Serpina3f	2.66703e-147
Rbms3	OK	4.90857712649191e-67	17.2575605623923	0.0474590655919413	Rbms3	3.64042e-66		Por	OK	4.15461810587609e-148	25.8914671296366	0.0459302763618558	Por	3.22799e-147
Tnfrsf1b	OK	6.66266171359965e-67	17.2399060373417	0.0481209926862111	Tnfrsf1b	4.93872e-66		Ms4a6c	OK	5.4536187316289e-148	25.8809729490317	0.0459125112583763	Ms4a6c	4.23503e-147
Septin4	OK	6.87784291789794e-67	17.2380683356366	0.0479355694048358	Septin4	5.09554e-66		Matn2	OK	5.47074439865366e-148	25.8808519850248	0.0457516439517881	Matn2	4.24609e-147
Mms22l	OK	7.99987783988843e-67	17.2293286313643	0.0479904941300208	Mms22l	5.9237e-66		Agmo	OK	8.30753402343773e-148	25.8647297646623	0.0458831085868716	Agmo	6.44446e-147
Lims1	OK	8.65217694316848e-67	17.2247937203836	0.048075903193704	Lims1	6.40334e-66		H2-Eb2	OK	9.14498880350082e-148	25.8610217356496	0.0457389360005014	H2-Eb2	7.09037e-147
Gda	OK	8.92267394992368e-67	17.2230123602113	0.0480730420869043	Gda	6.60006e-66		Ppp1r14a	OK	1.16719459431044e-147	25.8515997106903	0.0458161477843195	Ppp1r14a	9.04484e-147
E2f1	OK	1.01008009396952e-66	17.2158341321408	0.048014834371769	E2f1	7.46759e-66		Krt18	OK	1.36845736706749e-147	25.8454545258435	0.0457583948625932	Krt18	1.05989e-146
Gpr171	OK	1.03815505623657e-66	17.2142469190612	0.0477952464438631	Gpr171	7.67112e-66		Acsm3	OK	7.47773272544815e-147	25.7797615078685	0.0454815871809341	Acsm3	5.78857e-146
Ccno	OK	1.06815306377984e-66	17.2125975832194	0.0415289050552573	Ccno	7.88863e-66		Gla	OK	7.67728942202333e-147	25.7787414061736	0.0457271995217642	Gla	5.93992e-146
Ccdc125	OK	1.12337623345897e-66	17.2096785941503	0.0480206807303109	Ccdc125	8.29212e-66		Cald1	OK	7.98111071833683e-147	25.7772380732661	0.0457221344861217	Cald1	6.17175e-146
Nr1d1	OK	1.12493953864431e-66	17.2095980580495	0.0479446388218513	Nr1d1	8.2993e-66		Inpp4b	OK	9.35096165978265e-147	25.7711015333229	0.0457020969272003	Inpp4b	7.22726e-146
Spag9	OK	1.41645401976395e-66	17.1962482091567	0.0479973144050582	Spag9	1.04445e-65		Hpgds	OK	1.61691524837879e-146	25.7498750513216	0.0456793815042613	Hpgds	1.24904e-145
Pola1	OK	1.73646745568587e-66	17.1844384481979	0.047952824509367	Pola1	1.27975e-65		Bmper	OK	2.25573431299603e-146	25.7369608670252	0.0455884526041671	Bmper	1.74161e-145
Tmem171	OK	2.24425303432694e-66	17.1695546372209	0.0478463592395104	Tmem171	1.65311e-65		Klrb1f	OK	3.26713764237436e-146	25.7225852382926	0.0449494292350725	Klrb1f	2.52117e-145
C2cd2l	OK	2.83125275995182e-66	17.156062343278	0.0478702200914893	C2cd2l	2.0844e-65		Fkbp2	OK	6.5432107380649e-146	25.695611609189	0.0455833706567096	Fkbp2	5.04659e-145
Slc16a2	OK	2.91966049025692e-66	17.1542760232281	0.0476280510458601	Slc16a2	2.14836e-65		Pcdhgb2	OK	8.33908764349939e-146	25.6861857015358	0.0455511195655687	Pcdhgb2	6.42834e-145
Ccnd3	OK	3.48014287809224e-66	17.1440705812874	0.0478389507890368	Ccnd3	2.55944e-65		Ptk2	OK	2.89113487281545e-145	25.6378106303485	0.0454757900185957	Ptk2	2.22752e-144
Clec5a	OK	4.75990963427377e-66	17.1258563918807	0.0477586092548882	Clec5a	3.49881e-65		Arrb2	OK	3.11103901768594e-145	25.6349554456301	0.0454679031445483	Arrb2	2.3957e-144
Nt5c2	OK	4.77717119707873e-66	17.1256457342741	0.0477968298851804	Nt5c2	3.50966e-65		Tgfbr2	OK	7.77704755270534e-145	25.5992437457	0.0454123071392398	Tgfbr2	5.98569e-144
Mgst1	OK	6.19841052252415e-66	17.110482543927	0.0477540749530352	Mgst1	4.55143e-65		Eif5a	OK	1.14164846967969e-144	25.5842663401899	0.0453857325768735	Eif5a	8.78223e-144
Slc25a3	OK	8.30945476499732e-66	17.0934020819992	0.047709681042066	Slc25a3	6.09837e-65		Thsd7a	OK	1.1895630312064e-144	25.5826617777099	0.044776186184272	Thsd7a	9.14605e-144
Pik3cb	OK	1.39312029415178e-65	17.0632478714283	0.0476267265045984	Pik3cb	1.02189e-64		Tm6sf1	OK	1.39702047398442e-144	25.5763867928276	0.045371289561036	Tm6sf1	1.07355e-143
Dgka	OK	1.73481643154729e-65	17.0504313567148	0.0475322385402216	Dgka	1.27187e-64		Nuak1	OK	2.26333310883074e-144	25.557543647378	0.0453354102902124	Nuak1	1.73837e-143
mt-Cytb	OK	3.21647701524635e-65	17.0143072850748	0.0474883515708218	mt-Cytb	2.35691e-64		Klk8	OK	7.64210994329924e-144	25.5099604597851	0.0451366001297601	Klk8	5.86651e-143
Fads6	OK	3.69935073176445e-65	17.0061126662377	0.0474432102180355	Fads6	2.70933e-64		Dbn1	OK	9.81051696663948e-144	25.5001820509742	0.0451902802284814	Dbn1	7.52718e-143
Sft2d2	OK	3.83269075337162e-65	17.0040374873015	0.0474459689438985	Sft2d2	2.80552e-64		Sdf2l1	OK	1.63256765060514e-143	25.480233059988	0.045201015070471	Sdf2l1	1.25195e-142
Tmem106a	OK	3.90653020459985e-65	17.0029190612984	0.0474539345775351	Tmem106a	2.85808e-64		Cdk18	OK	2.3648057884448e-143	25.4657089024615	0.0451682839239234	Cdk18	1.81253e-142
Prdx4	OK	5.92391693812824e-65	16.9784986076819	0.0473834989905676	Prdx4	4.33179e-64		Aldoa	OK	9.64323250975247e-143	25.4105398046757	0.0450772274308284	Aldoa	7.3873e-142
Rtn3	OK	6.45162170341259e-65	16.9734891470244	0.0473758370803901	Rtn3	4.71521e-64		Ndufa13	OK	1.53508002488992e-142	25.3922654586476	0.045044681572039	Ndufa13	1.17535e-141
Wdr59	OK	6.92854901913929e-65	16.9693012878588	0.0473042668204517	Wdr59	5.06115e-64		Mtus1	OK	5.90492540686262e-142	25.3392364677321	0.0449505353207873	Mtus1	4.51883e-141
Jpt1	OK	7.44271825040882e-65	16.9650967275788	0.0473519973480662	Jpt1	5.43392e-64		Manf	OK	6.55307538839009e-142	25.3351323744365	0.0449432256730551	Manf	5.01224e-141
Rpa1	OK	8.58276579266452e-65	16.9567227822687	0.0473157667249939	Rpa1	6.26302e-64		Stard5	OK	6.664123180221e-142	25.3344701286343	0.0449422082662294	Stard5	5.09453e-141
Gask1b	OK	9.93473873796015e-65	16.9481235645455	0.0472377131483088	Gask1b	7.24582e-64		Rpn1	OK	6.69768249295793e-142	25.3342721607905	0.0449417259851949	Rpn1	5.11753e-141
mt-Atp8	OK	1.06735155765438e-64	16.9439054221282	0.0472912843186648	mt-Atp8	7.78061e-64		Gchfr	OK	8.94140712985493e-142	25.322882530969	0.0448618827345822	Gchfr	6.82836e-141
Sypl	OK	1.53579001095192e-64	16.9224913599001	0.0472326583922045	Sypl	1.11896e-63		Ccr7	OK	9.13682946315958e-142	25.3220300502901	0.0447616450918347	Ccr7	6.97399e-141
Cdkn3	OK	1.54789270282446e-64	16.9220291038796	0.0463349711240409	Cdkn3	1.12719e-63		Nop10	OK	3.63196898443465e-141	25.2675564007357	0.0448234795122352	Nop10	2.77079e-140
Bcr	OK	1.64845910601568e-64	16.9183217597072	0.0471339412960586	Bcr	1.1998e-63		Lbp	OK	5.91574932017683e-141	25.2482720638241	0.0447850686613653	Lbp	4.51072e-140
Nfkb2	OK	2.52879557462791e-64	16.8930983050791	0.0471505246418445	Nfkb2	1.83959e-63		Mia2	OK	6.95694710369306e-141	25.2418601425425	0.0447777748172777	Mia2	5.30188e-140
Lnx2	OK	2.60032977869963e-64	16.8914526774531	0.0470948754949732	Lnx2	1.89065e-63		Pnrc1	OK	7.04965108210958e-141	25.2413365346199	0.0447768862460518	Pnrc1	5.36976e-140
Zdhhc14	OK	2.6284879981464e-64	16.8908172470728	0.0471445107408027	Zdhhc14	1.91013e-63		Arl4d	OK	8.38331808962699e-141	25.2344819686457	0.0447347126180917	Arl4d	6.38232e-140
Tuba1a	OK	2.7295274978369e-64	16.8885916971948	0.0470455231634668	Tuba1a	1.98254e-63		Alas2	OK	8.7138360428058e-141	25.2329519571135	0.0445665361739721	Alas2	6.63052e-140
Peak1	OK	2.8521709716232e-64	16.88599806651	0.0471160410317904	Peak1	2.07055e-63		Tmem171	OK	1.67471180370293e-140	25.2070879118504	0.0446438799035393	Tmem171	1.27366e-139
Gata2	OK	3.50422718096423e-64	16.8738431253233	0.0470277692735304	Gata2	2.5426e-63		Ighg3	OK	2.16372550861194e-140	25.1969383676514	0.0419222500888404	Ighg3	1.64472e-139
Klrb1b	OK	4.20571066043126e-64	16.8630633200694	0.0468547468627856	Klrb1b	3.05001e-63		Dnm3	OK	3.85691496859064e-140	25.1740232158613	0.0430317655594381	Dnm3	2.93026e-139
Map4k2	OK	5.13181894370057e-64	16.8512983758487	0.0470038737611726	Map4k2	3.71971e-63		Gata2	OK	4.06028737514065e-140	25.171985103557	0.0446185400170323	Gata2	3.08318e-139
Snx3	OK	5.76172267657107e-64	16.8444504675607	0.0470101305862029	Snx3	4.17413e-63		mt-Nd6	OK	8.68138306650941e-140	25.1418251143702	0.044595748601108	mt-Nd6	6.58882e-139
Adamts9	OK	6.6734557763982e-64	16.8357576052764	0.0468459028957656	Adamts9	4.83216e-63		Snx29	OK	8.93640557356635e-140	25.1406753305633	0.0445967869788844	Snx29	6.77888e-139
Rfc5	OK	8.43896926102498e-64	16.8218586902518	0.046873872422888	Rfc5	6.1074e-63		Asph	OK	9.75996922606888e-140	25.1371741083154	0.0445917376650369	Asph	7.3998e-139
Dtymk	OK	1.94581326069669e-63	16.772297991874	0.0468077755248726	Dtymk	1.40749e-62		Slc44a2	OK	1.13249437213165e-139	25.1312664594142	0.0445811512698196	Slc44a2	8.58192e-139
Pde3b	OK	2.30306727460087e-63	16.7622803594843	0.046768489532963	Pde3b	1.66505e-62		Egln3	OK	1.66461389369785e-139	25.1159596145973	0.0444536342826435	Egln3	1.26078e-138
Igf1r	OK	2.48767106570103e-63	16.7576960179178	0.0466941772906023	Igf1r	1.79759e-62		Fgfr3	OK	2.10496195370217e-139	25.1066278077201	0.0444573888851029	Fgfr3	1.59348e-138
Slc39a8	OK	2.76647309031572e-63	16.7513782153065	0.0466636263536302	Slc39a8	1.99802e-62		mt-Nd5	OK	2.97633648917039e-139	25.0928488375407	0.0445127803797551	mt-Nd5	2.25196e-138
Serpinb2	OK	3.13014613817661e-63	16.74402970151	0.0454083861764282	Serpinb2	2.25952e-62		Klhl9	OK	4.35868392368977e-139	25.0776656714508	0.0444863722473114	Klhl9	3.29618e-138
Atp6v0b	OK	3.66917049918048e-63	16.7345714299462	0.0467033703484156	Atp6v0b	2.64726e-62		Rfc5	OK	4.46131399584267e-139	25.0767390789324	0.0444550251420441	Rfc5	3.37207e-138
Zfp36l1	OK	4.25183700741378e-63	16.7257930144573	0.0466813400407964	Zfp36l1	3.06607e-62		Pygb	OK	4.50967893897131e-139	25.0763097708011	0.0444839520967583	Pygb	3.40688e-138
Pdgfc	OK	4.62110287085723e-63	16.7208306231759	0.0466673996524121	Pdgfc	3.33065e-62		Slc3a2	OK	5.83798132428431e-139	25.0660290240577	0.0444648062988537	Slc3a2	4.40809e-138
Snta1	OK	6.07270881941551e-63	16.7045433745635	0.0466158261517013	Snta1	4.37465e-62		Atp6ap2	OK	1.59675034406286e-138	25.0259198163458	0.0443940835015889	Atp6ap2	1.20504e-137
Ogdh	OK	7.14689457151546e-63	16.6948249085242	0.0465963012187883	Ogdh	5.14584e-62		Susd3	OK	1.99391227678958e-138	25.0170564330514	0.0442790081449507	Susd3	1.50401e-137
Wdr1	OK	1.03421810356096e-62	16.6727532293657	0.0465285560723542	Wdr1	7.44267e-62		Kcna3	OK	4.32612449024565e-138	24.9861247943605	0.0442567100366197	Kcna3	3.26152e-137
Shroom4	OK	1.35439692199328e-62	16.6566263337859	0.0463242591418514	Shroom4	9.74183e-62		Ksr2	OK	2.14308635392258e-137	24.9221031825035	0.0442090555174965	Ksr2	1.61487e-136
Rhof	OK	1.7494779347898e-62	16.6413072126346	0.0462703238462525	Rhof	1.25771e-61		mt-Nd2	OK	5.32518738269598e-137	24.8856132404376	0.0441439820682416	mt-Nd2	4.01063e-136
Snx29	OK	1.79694007148652e-62	16.6397043647805	0.046437799311638	Snx29	1.29117e-61		Plbd2	OK	5.80285136714045e-137	24.882166695288	0.0441391711561001	Plbd2	4.36814e-136
Saa1	OK	2.053272006864e-62	16.6317171708009	0.0463663738940976	Saa1	1.4746e-61		Pgm2	OK	7.09065318689809e-137	24.8741232589428	0.0441193889887554	Pgm2	5.33482e-136
Tnfsf13b	OK	2.05808564478542e-62	16.6315768807126	0.0462135941562714	Tnfsf13b	1.47731e-61		Sort1	OK	9.23262425260107e-137	24.863526010915	0.0440922712287113	Sort1	6.94284e-136
Dpysl2	OK	2.23606932578469e-62	16.6266068824987	0.0463969210729769	Dpysl2	1.60425e-61		Cyrib	OK	1.00509237098292e-136	24.8601157824677	0.0440999114398687	Cyrib	7.55434e-136
Ccpg1	OK	2.23767416832762e-62	16.6265638861824	0.04638871203612	Ccpg1	1.60458e-61		Dusp7	OK	1.27801155775307e-136	24.850466369264	0.0440829805419522	Dusp7	9.60072e-136
Cdkn1b	OK	2.51399677808419e-62	16.6195844346806	0.0463745549317391	Cdkn1b	1.8018e-61		Il12rb1	OK	1.40445964247202e-136	24.84667560123	0.0438961252627124	Il12rb1	1.05453e-135
Slc25a5	OK	2.5244476212926e-62	16.6193357149726	0.046385765294445	Slc25a5	1.80837e-61		Aagab	OK	1.76469363482465e-136	24.8374993888657	0.0440598533508298	Aagab	1.32433e-135
Rogdi	OK	2.8633158649995e-62	16.6117821502995	0.0463434562481918	Rogdi	2.05008e-61		Nlrc5	OK	1.81097962558631e-136	24.8364586397995	0.0440559074768028	Nlrc5	1.35837e-135
Actr3	OK	3.50299172173213e-62	16.5996830985321	0.0463289836474813	Actr3	2.5068e-61		Tmpo	OK	2.41747339343403e-136	24.8248444144812	0.0440284209168109	Tmpo	1.81237e-135
Elf1	OK	3.58455618423508e-62	16.5983014097369	0.0463217350740474	Elf1	2.56386e-61		Fam169b	OK	3.5787458647491e-136	24.8090626385133	0.0438248243313478	Fam169b	2.6816e-135
Klrb1c	OK	4.41879653790592e-62	16.5857362830355	0.045803527756076	Klrb1c	3.15895e-61		Klhl4	OK	1.36001066424141e-135	24.7552779252249	0.0438449246631572	Klhl4	1.01856e-134
Npy	OK	4.67661419747287e-62	16.5823292089636	0.0461525331821439	Npy	3.34156e-61		Rpa1	OK	3.80351101285489e-135	24.7137667446708	0.0438357113188314	Rpa1	2.84713e-134
Litaf	OK	7.12674609829801e-62	16.5569960180709	0.0462108731240258	Litaf	5.08965e-61		Cd84	OK	4.39844019710046e-135	24.7078952888794	0.0438288465739135	Cd84	3.29079e-134
Xylt2	OK	1.01380914786615e-61	16.5357725572081	0.046147431910492	Xylt2	7.23657e-61		Cndp2	OK	5.13234132935582e-135	24.7016592328768	0.0438184376325467	Cndp2	3.83793e-134
Kank1	OK	1.01651632214813e-61	16.535611868867	0.045935410519534	Kank1	7.25222e-61		Lamc1	OK	5.21906504076419e-135	24.7009819819659	0.043778197580219	Lamc1	3.9008e-134
Clk1	OK	1.27425095700792e-61	16.521989653389	0.0461119225430768	Clk1	9.08638e-61		H2az1	OK	6.13765096939368e-135	24.694428363954	0.0438036489839072	H2az1	4.58504e-134
Xdh	OK	1.51366203077363e-61	16.5116033128867	0.0460843094420315	Xdh	1.07881e-60		Atp6ap1	OK	8.85523035104725e-135	24.6796040670167	0.0437777498147675	Atp6ap1	6.61182e-134
Palld	OK	1.6734269440794e-61	16.5055472188595	0.0460644715667112	Palld	1.19207e-60		Zfp36l1	OK	1.10031247345039e-134	24.6708172696263	0.0437636193326725	Zfp36l1	8.2114e-134
Vangl1	OK	1.71689640772585e-61	16.5039990886411	0.0458878401601326	Vangl1	1.22242e-60		Arhgdib	OK	3.0304130563257e-134	24.629785495219	0.0436893389594714	Arhgdib	2.26039e-133
Asah1	OK	2.24414340208821e-61	16.4878234356702	0.0460176261814122	Asah1	1.59701e-60		Coro1c	OK	3.11734736623304e-134	24.6286390067885	0.0436875731167474	Coro1c	2.32406e-133
Iqsec1	OK	3.79376206696506e-61	16.45606518104	0.0459162832157702	Iqsec1	2.6984e-60		Il18r1	OK	3.36125253064947e-134	24.6255851511043	0.043381816396609	Il18r1	2.50463e-133
Septin6	OK	4.63884434781079e-61	16.4438844924121	0.0457636691436446	Septin6	3.29782e-60		Epn1	OK	4.53586558193348e-134	24.6134317720625	0.0436609154168063	Epn1	3.37818e-133
Fcho1	OK	5.91045610154002e-61	16.4291994820798	0.0457380345334716	Fcho1	4.19971e-60		Cyb5r3	OK	5.00908289383988e-134	24.6094062470346	0.0436549924031189	Cyb5r3	3.72873e-133
Topbp1	OK	8.56250158058959e-61	16.4067052477676	0.0457712822646206	Topbp1	6.08106e-60		Ackr2	OK	5.43038042816652e-134	24.6061298978043	0.0436004626179663	Ackr2	4.0403e-133
Cacna1d	OK	1.04592687291202e-60	16.394549590992	0.0457261615764655	Cacna1d	7.42439e-60		Kctd17	OK	5.83149967486239e-134	24.6032382585377	0.0436246457820629	Kctd17	4.33655e-133
Zfp831	OK	1.21675373757824e-60	16.3853533465082	0.0451238540712135	Zfp831	8.63263e-60		Spata13	OK	8.98810667843626e-134	24.5856767278826	0.0436011601541678	Spata13	6.68057e-133
Ifnar1	OK	1.56213026629259e-60	16.3701532942334	0.0456876797027339	Ifnar1	1.10774e-59		Ccdc85b	OK	1.28526965605375e-133	24.5711492525047	0.0435736541382572	Ccdc85b	9.54818e-133
Fuca2	OK	1.63764444262603e-60	16.3672798745764	0.0456808136324606	Fuca2	1.16071e-59		Elf1	OK	1.96836770840061e-133	24.5538247415731	0.0435545822021652	Elf1	1.46155e-132
Tecpr1	OK	2.05761689370658e-60	16.3533775836675	0.0456218522850223	Tecpr1	1.45763e-59		Marveld1	OK	2.10621245762714e-133	24.5510724728187	0.0435439457917249	Marveld1	1.56312e-132
Esyt1	OK	2.24131286062615e-60	16.3481670045284	0.0456256772554558	Esyt1	1.58697e-59		Cd1d1	OK	5.5198202339305e-133	24.5118632028482	0.0434802156669711	Cd1d1	4.09445e-132
Ltbp3	OK	2.33158584117383e-60	16.3457603971623	0.0455926036630196	Ltbp3	1.65005e-59		Diaph3	OK	5.98961617972824e-133	24.5085361493167	0.0432113308718224	Diaph3	4.44069e-132
Bhlhe41	OK	2.34873999621275e-60	16.3453135948319	0.0455804190345602	Bhlhe41	1.66136e-59		Ptgis	OK	1.30942628323904e-132	24.476655106388	0.0434159898719461	Ptgis	9.70318e-132
Tlr1	OK	2.49932895680789e-60	16.3415253313812	0.0456077550116928	Tlr1	1.76699e-59		Il12a	OK	3.48663827838064e-132	24.4366774693812	0.0424302343477921	Il12a	2.58239e-131
Bcl2l1	OK	2.7700942762488e-60	16.3352531093493	0.04559061795574	Bcl2l1	1.95743e-59		Thrsp	OK	1.42319256457302e-131	24.3791469240424	0.0431395201169626	Thrsp	1.05356e-130
Zbtb18	OK	3.7361586485438e-60	16.3169960762866	0.0455169224874291	Zbtb18	2.63876e-59		Abca9	OK	1.56780448965887e-131	24.3751837250188	0.0432386922937162	Abca9	1.16003e-130
F13a1	OK	4.25978714844408e-60	16.308985663687	0.0454446828824641	F13a1	3.00707e-59		Gstm1	OK	2.10017473003137e-131	24.3632073548842	0.0431960735951511	Gstm1	1.55316e-130
Ywhah	OK	4.60076018202188e-60	16.3042810766697	0.0455038133153817	Ywhah	3.24614e-59		Ptk2b	OK	2.45464402150056e-131	24.3568157446564	0.0432060227527965	Ptk2b	1.81439e-130
Pcolce	OK	4.75606755123139e-60	16.3022522738727	0.0453523510157233	Pcolce	3.35404e-59		Kazn	OK	3.42265801849256e-131	24.3431862652022	0.0431304954938129	Kazn	2.52865e-130
Mapk3	OK	5.03949387800739e-60	16.2987144010674	0.0454862532903013	Mapk3	3.55214e-59		B3gnt5	OK	4.0328140488815e-131	24.3364577261134	0.0430261079748828	B3gnt5	2.97794e-130
Cela1	OK	6.55487507462771e-60	16.2826362615445	0.0454350395646927	Cela1	4.61795e-59		Dock9	OK	4.03675827134064e-131	24.3364176252525	0.0431292565239642	Dock9	2.97936e-130
Slc38a1	OK	7.17424782494916e-60	16.2771109126826	0.0454280116364537	Slc38a1	5.05178e-59		Bach2	OK	4.23806663368545e-131	24.3344212159217	0.0431502431440558	Bach2	3.12637e-130
[truncated: 12,741 more rows]

## Sheet: 3C
Column1	status	p_value	morans_test_statistic	morans_I	gene_name	q_value
Cd5l	OK	0	259.308	0.725043	Cd5l	0
Fcna	OK	0	252.861	0.707044	Fcna	0
H2-Eb1	OK	0	244.886	0.684734	H2-Eb1	0
Ccna2	OK	0	242.229	0.675172	Ccna2	0
H2-Ab1	OK	0	238.89	0.66797	H2-Ab1	0
H2-Aa	OK	0	237.796	0.664909	H2-Aa	0
Clec4f	OK	0	224.295	0.627162	Clec4f	0
Apoc1	OK	0	217.46	0.608049	Apoc1	0
Cd74	OK	0	212.429	0.593965	Cd74	0
Vsig4	OK	0	205.018	0.573254	Vsig4	0
Marco	OK	0	204.48	0.571741	Marco	0
Folr2	OK	0	201.49	0.563382	Folr2	0
Birc5	OK	0	198.739	0.553803	Birc5	0
Mki67	OK	0	195.035	0.544513	Mki67	0
Cdca3	OK	0	192.63	0.537414	Cdca3	0
Prc1	OK	0	187.684	0.522187	Prc1	0
Adgrf5	OK	0	184.423	0.515538	Adgrf5	0
Adgrl4	OK	0	184.144	0.514746	Adgrl4	0
Aqp1	OK	0	183.002	0.511587	Aqp1	0
Ube2c	OK	0	180.573	0.50256	Ube2c	0
Ptprb	OK	0	179.914	0.502931	Ptprb	0
Tspan7	OK	0	179.859	0.502772	Tspan7	0
Igfbp7	OK	0	178.233	0.498262	Igfbp7	0
Nusap1	OK	0	177.528	0.493459	Nusap1	0
Dmpk	OK	0	176.155	0.492509	Dmpk	0
Timd4	OK	0	175.621	0.491029	Timd4	0
Egfl7	OK	0	174.973	0.489106	Egfl7	0
C1qa	OK	0	174.956	0.488701	C1qa	0
Clec4g	OK	0	174.457	0.487681	Clec4g	0
Gpr182	OK	0	174.147	0.486813	Gpr182	0
Esam	OK	0	173.654	0.485409	Esam	0
Slc40a1	OK	0	173.619	0.485423	Slc40a1	0
Col4a1	OK	0	173.472	0.484901	Col4a1	0
Adam23	OK	0	173.002	0.483593	Adam23	0
Sparc	OK	0	171.797	0.480259	Sparc	0
Top2a	OK	0	171.08	0.477588	Top2a	0
C1qtnf1	OK	0	170.184	0.475717	C1qtnf1	0
C6	OK	0	169.729	0.474558	C6	0
Eng	OK	0	169.207	0.47303	Eng	0
Wfdc17	OK	0	169.16	0.472903	Wfdc17	0
Hspg2	OK	0	168.832	0.471916	Hspg2	0
Tpx2	OK	0	168.358	0.469279	Tpx2	0
Epb41l3	OK	0	167.334	0.467866	Epb41l3	0
Ephb4	OK	0	164.363	0.459388	Ephb4	0
Kif11	OK	0	162.888	0.453199	Kif11	0
Dnase1l3	OK	0	162.825	0.45517	Dnase1l3	0
Cfp	OK	0	161.693	0.451973	Cfp	0
Ets1	OK	0	161.197	0.450634	Ets1	0
Pde2a	OK	0	160.824	0.44954	Pde2a	0
Rrm2	OK	0	160.052	0.446504	Rrm2	0
Jam2	OK	0	159.949	0.447072	Jam2	0
Csrp1	OK	0	159.669	0.446429	Csrp1	0
Il6st	OK	0	158.704	0.443669	Il6st	0
Sema4d	OK	0	158.665	0.443611	Sema4d	0
Flt4	OK	0	156.146	0.436437	Flt4	0
Col4a2	OK	0	156.142	0.436419	Col4a2	0
F8	OK	0	155.643	0.435027	F8	0
Gpihbp1	OK	0	155.41	0.434389	Gpihbp1	0
Acer2	OK	0	155.135	0.433609	Acer2	0
Ehd3	OK	0	154.425	0.431628	Ehd3	0
Cemip2	OK	0	153.087	0.427925	Cemip2	0
Sptbn1	OK	0	152.09	0.425143	Sptbn1	0
Sema3f	OK	0	151.982	0.424761	Sema3f	0
Oit3	OK	0	150.109	0.41954	Oit3	0
C1qb	OK	0	149.282	0.416596	C1qb	0
Racgap1	OK	0	148.961	0.415302	Racgap1	0
C4b	OK	0	148.234	0.41445	C4b	0
Rasip1	OK	0	148.146	0.414038	Rasip1	0
Pcolce2	OK	0	148.056	0.413938	Pcolce2	0
Fam167b	OK	0	147.736	0.412893	Fam167b	0
Pltp	OK	0	147.683	0.412827	Pltp	0
Tinagl1	OK	0	146.722	0.410065	Tinagl1	0
Kdr	OK	0	146.364	0.409087	Kdr	0
Ctla2b	OK	0	145.846	0.407772	Ctla2b	0
Lyve1	OK	0	143.551	0.401251	Lyve1	0
Fcgr2b	OK	0	143.032	0.399879	Fcgr2b	0
Cyyr1	OK	0	142.739	0.398913	Cyyr1	0
Anln	OK	0	142.232	0.396149	Anln	0
Gimap4	OK	0	142.186	0.397402	Gimap4	0
Clec1b	OK	0	141.998	0.397013	Clec1b	0
F2r	OK	0	141.665	0.39594	F2r	0
Igfbp4	OK	0	140.771	0.393503	Igfbp4	0
Il2rb	OK	0	140.228	0.390729	Il2rb	0
Ramp2	OK	0	139.586	0.390094	Ramp2	0
Nid1	OK	0	138.109	0.385978	Nid1	0
Il18bp	OK	0	137.516	0.384476	Il18bp	0
Bmp2	OK	0	137.256	0.38363	Bmp2	0
Hmmr	OK	0	136.142	0.378097	Hmmr	0
Plxnc1	OK	0	136.109	0.380429	Plxnc1	0
Kifc1	OK	0	135.336	0.37704	Kifc1	0
Plxnd1	OK	0	135	0.377369	Plxnd1	0
S100a16	OK	0	134.315	0.375352	S100a16	0
Nkg7	OK	0	134.168	0.3737	Nkg7	0
C1qc	OK	0	133.504	0.373096	C1qc	0
Cd300lg	OK	0	132.852	0.371279	Cd300lg	0
Armcx4	OK	0	132.483	0.370255	Armcx4	0
Lifr	OK	0	132.357	0.369956	Lifr	0
Stmn1	OK	0	131.935	0.36864	Stmn1	0
Slc43a3	OK	0	131.367	0.36713	Slc43a3	0
Ctss	OK	0	131.226	0.366553	Ctss	0
Sdc3	OK	0	130.804	0.365548	Sdc3	0
Ncapd2	OK	0	130.768	0.365101	Ncapd2	0
Cd79a	OK	0	130.463	0.36342	Cd79a	0
Stab2	OK	0	130.133	0.363795	Stab2	0
Prr11	OK	0	129.748	0.360686	Prr11	0
Tek	OK	0	129.484	0.361832	Tek	0
Cyp4b1	OK	0	129.356	0.361507	Cyp4b1	0
Clec14a	OK	0	128.511	0.359129	Clec14a	0
Creg1	OK	0	128.065	0.357954	Creg1	0
Calcrl	OK	0	127.558	0.356533	Calcrl	0
Cldn5	OK	0	127.104	0.355201	Cldn5	0
Plpp3	OK	0	127.092	0.355271	Plpp3	0
Slco2a1	OK	0	126.316	0.352981	Slco2a1	0
Flt1	OK	0	125.867	0.351735	Flt1	0
Aldh2	OK	0	124.805	0.348888	Aldh2	0
Cavin2	OK	0	124.503	0.347908	Cavin2	0
Tgfbr3	OK	0	124.324	0.347401	Tgfbr3	0
Tie1	OK	0	123.976	0.346419	Tie1	0
Ms4a1	OK	0	123.629	0.343303	Ms4a1	0
Apoe	OK	0	122.895	0.34335	Apoe	0
Ltbp4	OK	0	122.633	0.342693	Ltbp4	0
Pax5	OK	0	122.293	0.340434	Pax5	0
Scd1	OK	0	121.884	0.340748	Scd1	0
Itga1	OK	0	121.736	0.340183	Itga1	0
Dlc1	OK	0	121.365	0.339192	Dlc1	0
Pecam1	OK	0	121.259	0.338972	Pecam1	0
Cdca2	OK	0	121.09	0.336474	Cdca2	0
Cd19	OK	0	120.58	0.335538	Cd19	0
Gimap3	OK	0	120.43	0.335835	Gimap3	0
Timp3	OK	0	120.367	0.336342	Timp3	0
Ctsc	OK	0	120.103	0.335652	Ctsc	0
Sh3bp5	OK	0	119.713	0.334686	Sh3bp5	0
Actn1	OK	0	118.971	0.332591	Actn1	0
Plk1	OK	0	118.883	0.330475	Plk1	0
Tpbgl	OK	0	118.51	0.331185	Tpbgl	0
Vcam1	OK	0	118.44	0.331126	Vcam1	0
Cdh5	OK	0	117.887	0.329576	Cdh5	0
Ednrb	OK	0	117.881	0.329406	Ednrb	0
Fabp4	OK	0	116.985	0.326992	Fabp4	0
Cd163	OK	0	116.716	0.326298	Cd163	0
Txn1	OK	0	116.57	0.325885	Txn1	0
Meis2	OK	0	116.558	0.325676	Meis2	0
Ninj1	OK	0	115.488	0.322851	Ninj1	0
Ifi30	OK	0	115.377	0.322527	Ifi30	0
Ptprm	OK	0	115.242	0.322189	Ptprm	0
Nr2f2	OK	0	115.235	0.321991	Nr2f2	0
Lrrc32	OK	0	114.786	0.320762	Lrrc32	0
Tm4sf1	OK	0	114.68	0.320421	Tm4sf1	0
Cd93	OK	0	114.615	0.320427	Cd93	0
Retnlg	OK	0	114.203	0.31868	Retnlg	0
Tcn2	OK	0	113.684	0.317808	Tcn2	0
Fabp7	OK	0	112.492	0.314494	Fabp7	0
Ephx1	OK	0	112.467	0.314421	Ephx1	0
Ptgs1	OK	0	111.727	0.312354	Ptgs1	0
Ighd	OK	0	111.723	0.311235	Ighd	0
Cd63	OK	0	111.591	0.311975	Cd63	0
Lat2	OK	0	111.476	0.311627	Lat2	0
Hmox1	OK	0	111.441	0.311525	Hmox1	0
Gtse1	OK	0	111.289	0.309887	Gtse1	0
Tgfbi	OK	0	111.002	0.310321	Tgfbi	0
Epas1	OK	0	110.447	0.308728	Epas1	0
Sh2d2a	OK	0	109.672	0.305276	Sh2d2a	0
Cd8a	OK	0	109.643	0.30459	Cd8a	0
Gng11	OK	0	109.34	0.305518	Gng11	0
Trbc2	OK	0	109.185	0.30377	Trbc2	0
Lgmn	OK	0	108.647	0.303544	Lgmn	0
Cyp26b1	OK	0	108.213	0.302355	Cyp26b1	0
Mcam	OK	0	107.657	0.3008	Mcam	0
Gpx1	OK	0	107.651	0.300864	Gpx1	0
Cd68	OK	0	107.339	0.299929	Cd68	0
She	OK	0	106.527	0.29766	She	0
Cxcr2	OK	0	106.435	0.297157	Cxcr2	0
Tmem204	OK	0	106.271	0.296917	Tmem204	0
Gata4	OK	0	105.73	0.295408	Gata4	0
S100a9	OK	0	105.592	0.29501	S100a9	0
Ctsb	OK	0	105.446	0.29461	Ctsb	0
Ntn4	OK	0	105.201	0.293901	Ntn4	0
Arhgef15	OK	0	104.972	0.293279	Arhgef15	0
Nherf2	OK	0	104.884	0.293066	Nherf2	0
Shank3	OK	0	104.452	0.291836	Shank3	0
Flnb	OK	0	103.992	0.290601	Flnb	0
Cd81	OK	0	103.367	0.288959	Cd81	0
S100a8	OK	0	103.294	0.28857	S100a8	0
Emcn	OK	0	102.99	0.287715	Emcn	0
Kit	OK	0	102.828	0.287252	Kit	0
Plpp1	OK	0	102.579	0.286707	Plpp1	0
Car8	OK	0	102.41	0.286095	Car8	0
Cd3e	OK	0	102.192	0.28445	Cd3e	0
Dlgap5	OK	0	101.865	0.283791	Dlgap5	0
Gpnmb	OK	0	101.273	0.283121	Gpnmb	0
Gzmb	OK	0	100.962	0.27958	Gzmb	0
Abcc3	OK	0	100.69	0.281478	Abcc3	0
Tjp1	OK	0	100.487	0.280732	Tjp1	0
Fcmr	OK	0	100.475	0.278915	Fcmr	0
Tns2	OK	0	100.278	0.280153	Tns2	0
Robo4	OK	0	100.01	0.279415	Robo4	0
Col13a1	OK	0	99.8505	0.278954	Col13a1	0
Lcn2	OK	0	99.8218	0.278715	Lcn2	0
Kif18b	OK	0	99.5012	0.274571	Kif18b	0
Cdc42ep1	OK	0	99.4267	0.277797	Cdc42ep1	0
Serpinb6a	OK	0	99.3161	0.277638	Serpinb6a	0
Chst15	OK	0	99.3057	0.277499	Chst15	0
Paqr9	OK	0	99.2929	0.277577	Paqr9	0
Trac	OK	0	98.8521	0.275331	Trac	0
Mgll	OK	0	98.5263	0.275253	Mgll	0
Fcer1g	OK	0	98.4113	0.274826	Fcer1g	0
Kif15	OK	0	98.1989	0.27284	Kif15	0
Rhoj	OK	0	98.007	0.273791	Rhoj	0
Plekhg1	OK	0	97.8493	0.273385	Plekhg1	0
Rasgrp3	OK	0	97.6776	0.272872	Rasgrp3	0
Rcn1	OK	0	97.4791	0.272415	Rcn1	0
St3gal5	OK	0	97.43	0.272351	St3gal5	0
Hpgd	OK	0	97.4119	0.272325	Hpgd	0
Siglece	OK	0	97.324	0.272076	Siglece	0
Nek2	OK	0	97.0339	0.26956	Nek2	0
Gja1	OK	0	96.9758	0.270949	Gja1	0
Pou2af1	OK	0	96.9533	0.26975	Pou2af1	0
Sema6d	OK	0	96.9187	0.270947	Sema6d	0
Tspan15	OK	0	96.7634	0.270507	Tspan15	0
Ikzf3	OK	0	96.6609	0.269495	Ikzf3	0
Aurkb	OK	0	96.311	0.268103	Aurkb	0
Amotl1	OK	0	96.2916	0.269021	Amotl1	0
Cd300e	OK	0	96.1069	0.268674	Cd300e	0
H1f1	OK	0	95.9755	0.267891	H1f1	0
Ctla2a	OK	0	95.8887	0.267901	Ctla2a	0
Il18	OK	0	95.7045	0.26755	Il18	0
Grn	OK	0	95.6262	0.267156	Grn	0
Ccr2	OK	0	95.2053	0.266042	Ccr2	0
Lck	OK	0	95.029	0.264406	Lck	0
Zfp36	OK	0	95.013	0.265588	Zfp36	0
Wfdc21	OK	0	94.5733	0.26396	Wfdc21	0
Lrg1	OK	0	94.529	0.264133	Lrg1	0
Shroom2	OK	0	94.4775	0.263918	Shroom2	0
Gimap6	OK	0	94.4584	0.263907	Gimap6	0
Myo5a	OK	0	94.2199	0.263385	Myo5a	0
Slc45a3	OK	0	94.1754	0.263264	Slc45a3	0
Tacc3	OK	0	93.9373	0.262386	Tacc3	0
Ighm	OK	0	93.7748	0.261785	Ighm	0
Sox18	OK	0	92.4567	0.258279	Sox18	0
H1f5	OK	0	92.0654	0.257132	H1f5	0
Id4	OK	0	92.0259	0.257089	Id4	0
Cdc20	OK	0	92.001	0.255978	Cdc20	0
Cdk1	OK	0	91.9543	0.256869	Cdk1	0
Cxcl13	OK	0	91.6454	0.256164	Cxcl13	0
Pclaf	OK	0	91.4123	0.255209	Pclaf	0
Inhbb	OK	0	91.0368	0.25432	Inhbb	0
Adgre1	OK	0	91.0342	0.254419	Adgre1	0
Ccl6	OK	0	90.7752	0.253735	Ccl6	0
Tmsb4x	OK	0	90.6765	0.253377	Tmsb4x	0
Bace2	OK	0	90.6635	0.253264	Bace2	0
Hdc	OK	0	90.6336	0.253211	Hdc	0
Vsir	OK	0	90.1961	0.252146	Vsir	0
Dhrs1	OK	0	90.1258	0.251949	Dhrs1	0
Ly6d	OK	0	90.0912	0.250771	Ly6d	0
Igkc	OK	0	89.9103	0.250767	Igkc	0
Ebf1	OK	0	89.841	0.248774	Ebf1	0
Adam8	OK	0	89.7571	0.250915	Adam8	0
Ushbp1	OK	0	89.6872	0.250539	Ushbp1	0
Colec12	OK	0	89.6792	0.250682	Colec12	0
Fgd5	OK	0	89.648	0.250395	Fgd5	0
Gja4	OK	0	89.5688	0.250183	Gja4	0
Ctsd	OK	0	89.452	0.249977	Ctsd	0
Tmem26	OK	0	89.4275	0.249994	Tmem26	0
Dpp4	OK	0	89.0905	0.2489	Dpp4	0
Wwtr1	OK	0	88.3806	0.2469	Wwtr1	0
Itgax	OK	0	88.3626	0.247008	Itgax	0
Gpx3	OK	0	88.1329	0.246376	Gpx3	0
Caskin2	OK	0	88.0868	0.246051	Caskin2	0
Bgn	OK	0	87.882	0.245568	Bgn	0
Rxra	OK	0	87.6247	0.244952	Rxra	0
Sema6a	OK	0	87.5816	0.244652	Sema6a	0
Tyrobp	OK	0	87.5411	0.244446	Tyrobp	0
Dusp1	OK	0	87.43	0.244399	Dusp1	0
Pglyrp1	OK	0	87.3134	0.243579	Pglyrp1	0
Gsr	OK	0	87.2917	0.244024	Gsr	0
Gfra2	OK	0	87.2339	0.243829	Gfra2	0
Exoc3l2	OK	0	86.6828	0.24211	Exoc3l2	0
Btnl9	OK	0	86.5992	0.241887	Btnl9	0
Plbd1	OK	0	86.5351	0.241908	Plbd1	0
Rasd1	OK	0	86.3928	0.241315	Rasd1	0
Btg2	OK	0	86.3015	0.241252	Btg2	0
Ccnb2	OK	0	86.2194	0.240174	Ccnb2	0
Fzd4	OK	0	86.2164	0.24083	Fzd4	0
Fpr1	OK	0	86.0977	0.240684	Fpr1	0
Pdlim1	OK	0	85.9584	0.240133	Pdlim1	0
Wnt2	OK	0	85.5595	0.238928	Wnt2	0
Tcim	OK	0	85.5315	0.238991	Tcim	0
Rspo3	OK	0	85.5253	0.238008	Rspo3	0
Ccdc80	OK	0	85.3624	0.23849	Ccdc80	0
Cnn3	OK	0	85.3215	0.238381	Cnn3	0
Csf1r	OK	0	84.9588	0.237294	Csf1r	0
Il1r1	OK	0	84.9216	0.237193	Il1r1	0
Knstrn	OK	0	84.8361	0.236294	Knstrn	0
Cd55	OK	0	84.762	0.236923	Cd55	0
Pakap.1	OK	0	84.6785	0.236559	Pakap.1	0
Anxa1	OK	0	84.6378	0.236545	Anxa1	0
Slc26a10	OK	0	84.0379	0.234685	Slc26a10	0
Npr1	OK	0	83.8956	0.234324	Npr1	0
Treml4	OK	0	83.7327	0.234063	Treml4	0
Mpeg1	OK	0	83.5	0.233192	Mpeg1	0
Kcnn4	OK	0	82.8236	0.231483	Kcnn4	0
Laptm5	OK	0	82.8175	0.231283	Laptm5	0
Man1a	OK	0	82.7926	0.231425	Man1a	0
Neil3	OK	0	82.6848	0.227935	Neil3	0
Trp53i11	OK	0	82.6679	0.230969	Trp53i11	0
Cd164	OK	0	82.5345	0.23072	Cd164	0
Acp5	OK	0	82.5171	0.2306	Acp5	0
Slamf7	OK	0	82.3352	0.230151	Slamf7	0
Ighg3	OK	0	82.125	0.161641	Ighg3	0
Selenop	OK	0	82.1004	0.229461	Selenop	0
Scn1b	OK	0	81.8139	0.228704	Scn1b	0
Cenpe	OK	0	81.1261	0.225271	Cenpe	0
Snrk	OK	0	81.0598	0.226486	Snrk	0
S100a11	OK	0	81.0003	0.226375	S100a11	0
H2-Ob	OK	0	80.9526	0.22542	H2-Ob	0
Amotl2	OK	0	80.8898	0.225935	Amotl2	0
Iqgap3	OK	0	79.9503	0.222716	Iqgap3	0
Blk	OK	0	79.922	0.221713	Blk	0
Mmp9	OK	0	79.7388	0.222731	Mmp9	0
Tcf19	OK	0	79.4636	0.221537	Tcf19	0
Ly6e	OK	0	79.2153	0.22134	Ly6e	0
Ect2	OK	0	79.1314	0.220311	Ect2	0
Cd72	OK	0	78.838	0.220374	Cd72	0
Arhgap31	OK	0	78.816	0.220265	Arhgap31	0
Ctsh	OK	0	78.2773	0.218729	Ctsh	0
Fam171a1	OK	0	78.1303	0.218199	Fam171a1	0
Tbc1d10c	OK	0	78.1142	0.217894	Tbc1d10c	0
Septin1	OK	0	77.9389	0.217288	Septin1	0
Ankle1	OK	0	77.8393	0.214942	Ankle1	0
Hecw2	OK	0	77.7754	0.217229	Hecw2	0
Serpina3g	OK	0	77.6244	0.216915	Serpina3g	0
Adgre4	OK	0	77.6195	0.216975	Adgre4	0
Podxl	OK	0	77.5657	0.216611	Podxl	0
Uhrf1	OK	0	77.4145	0.216233	Uhrf1	0
Tsc22d1	OK	0	77.4094	0.216309	Tsc22d1	0
Thy1	OK	0	77.3785	0.215428	Thy1	0
Kif2c	OK	0	77.2164	0.21257	Kif2c	0
Abtb3	OK	0	77.1564	0.215668	Abtb3	0
Lmnb1	OK	0	76.7935	0.214603	Lmnb1	0
Prex2	OK	0	76.3521	0.213213	Prex2	0
Cdkn2c	OK	0	76.234	0.212797	Cdkn2c	0
P2ry13	OK	0	76.1981	0.212995	P2ry13	0
Ddah2	OK	0	75.9153	0.212026	Ddah2	0
Kif20a	OK	0	75.6503	0.210048	Kif20a	0
Runx3	OK	0	75.4822	0.2109	Runx3	0
Bcam	OK	0	75.476	0.210685	Bcam	0
Stab1	OK	0	75.35	0.210627	Stab1	0
Mest	OK	0	75.2333	0.210122	Mest	0
Adgrl2	OK	0	74.9614	0.209354	Adgrl2	0
Erg	OK	0	74.9209	0.209258	Erg	0
Knl1	OK	0	74.6859	0.205908	Knl1	0
Trbc1	OK	0	74.5238	0.207173	Trbc1	0
Hilpda	OK	0	74.5133	0.208281	Hilpda	0
Ccl5	OK	0	74.2799	0.207353	Ccl5	0
Tmem88	OK	0	74.1959	0.207298	Tmem88	0
Cd300ld	OK	0	74.1126	0.207144	Cd300ld	0
Psap	OK	0	74.0233	0.20684	Psap	0
Cxcl2	OK	0	73.9811	0.206793	Cxcl2	0
Sox17	OK	0	73.8928	0.206349	Sox17	0
Bcar1	OK	0	73.8865	0.206351	Bcar1	0
Tmc3	OK	0	73.6507	0.205827	Tmc3	0
Ciita	OK	0	73.6074	0.205647	Ciita	0
Itk	OK	0	73.5898	0.204942	Itk	0
Pxdn	OK	0	73.5627	0.205432	Pxdn	0
Csrp2	OK	0	73.4451	0.205136	Csrp2	0
S100a6	OK	0	73.1435	0.204345	S100a6	0
Ccl4	OK	0	72.9538	0.203923	Ccl4	0
Fcgrt	OK	0	72.6538	0.203088	Fcgrt	0
Msr1	OK	0	72.572	0.202791	Msr1	0
Aif1	OK	0	72.4844	0.202556	Aif1	0
Dnm1	OK	0	72.1973	0.142612	Dnm1	0
Slpi	OK	0	72.1488	0.201461	Slpi	0
Spp1	OK	0	72.1036	0.201508	Spp1	0
Lrrc25	OK	0	71.9541	0.201076	Lrrc25	0
Rgs3	OK	0	71.8784	0.200822	Rgs3	0
Il1b	OK	0	71.7391	0.200525	Il1b	0
Mxd1	OK	0	71.7272	0.200362	Mxd1	0
Thbd	OK	0	71.6167	0.200144	Thbd	0
Efhd2	OK	0	71.5821	0.200059	Efhd2	0
Ptprcap	OK	0	71.4732	0.199143	Ptprcap	0
Bcl2a1b	OK	0	71.2861	0.199261	Bcl2a1b	0
Ms4a8a	OK	0	71.2409	0.199118	Ms4a8a	0
Serpinh1	OK	0	71.1418	0.198686	Serpinh1	0
Dll4	OK	0	71.1372	0.198645	Dll4	0
Enpep	OK	0	71.0059	0.198304	Enpep	0
C3ar1	OK	0	70.8602	0.198057	C3ar1	0
Lpl	OK	0	70.8325	0.197964	Lpl	0
Adamts1	OK	0	70.7429	0.197566	Adamts1	0
Fabp5	OK	0	70.7131	0.197649	Fabp5	0
Ctnnd1	OK	0	70.5049	0.197079	Ctnnd1	0
Fcgr4	OK	0	70.4503	0.196892	Fcgr4	0
Egr1	OK	0	70.4107	0.196805	Egr1	0
Bmp6	OK	0	70.3842	0.196547	Bmp6	0
Coro1a	OK	0	70.2322	0.196308	Coro1a	0
Clic4	OK	0	70.2064	0.196243	Clic4	0
Tox	OK	0	70.0961	0.193948	Tox	0
Mzb1	OK	0	69.7477	0.192734	Mzb1	0
Kif23	OK	0	69.7269	0.194845	Kif23	0
Slc15a3	OK	0	69.6858	0.194661	Slc15a3	0
Emb	OK	0	69.5689	0.194411	Emb	0
Heg1	OK	0	69.534	0.194349	Heg1	0
Fermt2	OK	0	69.3416	0.193616	Fermt2	0
Cfb	OK	0	69.2373	0.193525	Cfb	0
Qsox1	OK	0	69.1611	0.193226	Qsox1	0
Msrb3	OK	0	69.1597	0.193122	Msrb3	0
Kcna2	OK	0	69.0692	0.193024	Kcna2	0
Jak1	OK	0	68.8549	0.19246	Jak1	0
Btla	OK	0	68.8325	0.19129	Btla	0
Arap3	OK	0	68.7134	0.19202	Arap3	0
Siglecg	OK	0	68.6757	0.190482	Siglecg	0
Plvap	OK	0	68.5	0.191263	Plvap	0
Cd3g	OK	0	68.2476	0.18971	Cd3g	0
C5ar1	OK	0	68.0782	0.190276	C5ar1	0
Adgrg3	OK	0	68.0186	0.189939	Adgrg3	0
Pid1	OK	0	67.9729	0.189997	Pid1	0
Slc16a9	OK	0	67.9174	0.189823	Slc16a9	0
Cd7	OK	0	67.8712	0.188723	Cd7	0
Akap12	OK	0	67.7216	0.189104	Akap12	0
Hyal2	OK	0	67.5944	0.188885	Hyal2	0
Ltb	OK	0	67.5132	0.188469	Ltb	0
Emp1	OK	0	67.436	0.188474	Emp1	0
Ctsw	OK	0	67.3887	0.18697	Ctsw	0
Fos	OK	0	67.3015	0.188118	Fos	0
H2ac24	OK	0	67.2036	0.187764	H2ac24	0
Sell	OK	0	67.1892	0.187666	Sell	0
Elk3	OK	0	66.9308	0.187052	Elk3	0
Nr4a1	OK	0	66.8934	0.186963	Nr4a1	0
C2	OK	0	66.8218	0.186756	C2	0
Cfap69	OK	0	66.8056	0.186561	Cfap69	0
Tfpi	OK	0	66.8013	0.186676	Tfpi	0
Plac8	OK	0	66.7726	0.186624	Plac8	0
Cd3d	OK	0	66.6895	0.185472	Cd3d	0
Fcer2a	OK	0	66.6519	0.184832	Fcer2a	0
Clec1a	OK	0	66.2944	0.185118	Clec1a	0
Lilra5	OK	0	66.0995	0.184759	Lilra5	0
Il1a	OK	0	65.948	0.184332	Il1a	0
Spc24	OK	0	65.9036	0.182974	Spc24	0
H2ac8	OK	0	65.7864	0.183765	H2ac8	0
Exoc3l	OK	0	65.7582	0.183596	Exoc3l	0
Chst2	OK	0	65.493	0.182839	Chst2	0
Cdca8	OK	0	65.449	0.182105	Cdca8	0
Fam167a	OK	0	65.3235	0.182566	Fam167a	0
Bmpr2	OK	0	65.0677	0.18186	Bmpr2	0
Ccl24	OK	0	65.0616	0.181846	Ccl24	0
Esco2	OK	0	65.03	0.179711	Esco2	0
Ctsz	OK	0	64.9423	0.181382	Ctsz	0
Hebp1	OK	0	64.9373	0.181509	Hebp1	0
Junb	OK	0	64.6449	0.18069	Junb	0
Ndrg1	OK	0	64.4514	0.18003	Ndrg1	0
Ms4a7	OK	0	64.4048	0.180019	Ms4a7	0
Aspm	OK	0	64.3735	0.176252	Aspm	0
Melk	OK	0	64.3574	0.178368	Melk	0
Sh3bgrl2	OK	0	64.2642	0.179619	Sh3bgrl2	0
Rab3b	OK	0	64.0623	0.178802	Rab3b	0
Spic	OK	0	64.0557	0.179041	Spic	0
Rasgrp2	OK	0	63.8709	0.178517	Rasgrp2	0
Insr	OK	0	63.8269	0.178348	Insr	0
Mrc1	OK	0	63.7634	0.178212	Mrc1	0
Hp	OK	0	63.7451	0.178067	Hp	0
Cox5a	OK	0	63.5727	0.177684	Cox5a	0
Ifitm1	OK	0	63.5679	0.177547	Ifitm1	0
Alcam	OK	0	63.5625	0.177635	Alcam	0
Spib	OK	0	63.2786	0.175968	Spib	0
Cdr2l	OK	0	63.1662	0.176346	Cdr2l	0
Cybb	OK	0	63.1522	0.17646	Cybb	0
Emilin1	OK	0	63.1401	0.176425	Emilin1	0
Tmem86a	OK	0	63.1254	0.176433	Tmem86a	0
Fmnl1	OK	0	62.8437	0.175624	Fmnl1	0
Rgs1	OK	0	62.8093	0.175535	Rgs1	0
Efnb2	OK	0	62.7983	0.17537	Efnb2	0
Cfl1	OK	0	62.7051	0.175115	Cfl1	0
Axl	OK	0	62.2859	0.173965	Axl	0
Nfib	OK	0	62.134	0.173486	Nfib	0
Rgl1	OK	0	62.1039	0.173583	Rgl1	0
Siglec1	OK	0	62.0855	0.173527	Siglec1	0
Cxcr5	OK	0	62.0803	0.171945	Cxcr5	0
Lrp1	OK	0	62.0335	0.173246	Lrp1	0
Ppp1r16b	OK	0	61.929	0.172923	Ppp1r16b	0
Gzma	OK	0	61.9244	0.171619	Gzma	0
Scarb1	OK	0	61.9028	0.173021	Scarb1	0
Cd24a	OK	0	61.7043	0.172272	Cd24a	0
Cep55	OK	0	61.6726	0.17074	Cep55	0
Ppic	OK	0	61.5992	0.171962	Ppic	0
Pbk	OK	0	61.5874	0.169551	Pbk	0
Spc25	OK	0	61.5615	0.171083	Spc25	0
Cip2a	OK	0	61.365	0.17098	Cip2a	0
Espl1	OK	0	61.287	0.169772	Espl1	0
Rrm1	OK	0	61.2663	0.171179	Rrm1	0
Slfn4	OK	0	61.2116	0.170966	Slfn4	0
Lhfpl2	OK	0	61.0076	0.170463	Lhfpl2	0
Ckap2l	OK	0	60.9331	0.169263	Ckap2l	0
Plod1	OK	0	60.5249	0.16917	Plod1	0
Ccnd2	OK	0	60.3754	0.168728	Ccnd2	0
Ms4a4b	OK	0	60.0465	0.166933	Ms4a4b	0
Igf1	OK	0	59.9325	0.167509	Igf1	0
S100a4	OK	0	59.7656	0.166943	S100a4	0
Cst3	OK	0	59.7447	0.166865	Cst3	0
Mapk12	OK	0	59.72	0.166723	Mapk12	0
Ncoa4	OK	0	59.6774	0.166799	Ncoa4	0
Anpep	OK	0	59.6715	0.166778	Anpep	0
Lcp1	OK	0	59.5907	0.16648	Lcp1	0
Ncapg	OK	0	59.3746	0.164356	Ncapg	0
Hgf	OK	0	59.3278	0.165802	Hgf	0
Arhgap29	OK	0	59.2848	0.165585	Arhgap29	0
Cttn	OK	0	59.1687	0.165368	Cttn	0
Fam124a	OK	0	59.0805	0.164931	Fam124a	0
Egr2	OK	0	58.9875	0.164848	Egr2	0
Pcdh12	OK	0	58.9782	0.164638	Pcdh12	0
Cenpf	OK	0	58.9446	0.162279	Cenpf	0
Eid1	OK	0	58.7303	0.164149	Eid1	0
Cstb	OK	0	58.6589	0.163916	Cstb	0
Ripor2	OK	0	58.5209	0.163307	Ripor2	0
Ccl3	OK	0	58.504	0.163514	Ccl3	0
Smpdl3a	OK	0	58.3406	0.163059	Smpdl3a	0
Akr1b8	OK	0	58.3213	0.162957	Akr1b8	0
Tex2	OK	0	57.9467	0.161914	Tex2	0
Myo9a	OK	0	57.9302	0.161913	Myo9a	0
Gns	OK	0	57.9	0.161798	Gns	0
Blvrb	OK	0	57.7562	0.161422	Blvrb	0
Serpina3n	OK	0	57.7004	0.161108	Serpina3n	0
Add3	OK	0	57.6646	0.161077	Add3	0
Chp2	OK	0	57.6281	0.161049	Chp2	0
Procr	OK	0	57.6124	0.161	Procr	0
Pi16	OK	0	57.4518	0.160274	Pi16	0
Notch1	OK	0	57.3238	0.160189	Notch1	0
Abcc9	OK	0	57.206	0.159707	Abcc9	0
Cd9	OK	0	57.2052	0.159885	Cd9	0
Tmem132e	OK	0	57.0426	0.159201	Tmem132e	0
Bub1	OK	0	57.0366	0.157352	Bub1	0
Mcemp1	OK	0	57.0311	0.159217	Mcemp1	0
Fbp1	OK	0	57.0052	0.158553	Fbp1	0
Iglc3	OK	0	56.969	0.156535	Iglc3	0
Gimap7	OK	0	56.9089	0.157556	Gimap7	0
Znrf1	OK	0	56.9043	0.159013	Znrf1	0
Mybl2	OK	0	56.901	0.158305	Mybl2	0
Foxm1	OK	0	56.8386	0.157641	Foxm1	0
Gsn	OK	0	56.7513	0.158604	Gsn	0
Ldb2	OK	0	56.7109	0.15831	Ldb2	0
Cd83	OK	0	56.648	0.158325	Cd83	0
Pdcd1	OK	0	56.5783	0.157138	Pdcd1	0
Nedd4	OK	0	56.5365	0.157846	Nedd4	0
Rab32	OK	0	56.5024	0.1579	Rab32	0
Hip1r	OK	0	56.4423	0.157218	Hip1r	0
Khdrbs3	OK	0	56.4029	0.157427	Khdrbs3	0
Dock6	OK	0	56.1822	0.156885	Dock6	0
Cd302	OK	0	56.1764	0.157006	Cd302	0
Tmsb10	OK	0	56.1536	0.156904	Tmsb10	0
Ccl9	OK	0	56.0572	0.156673	Ccl9	0
Galnt18	OK	0	55.9065	0.156051	Galnt18	0
Hfe	OK	0	55.7617	0.155843	Hfe	0
Pimreg	OK	0	55.7364	0.152143	Pimreg	0
Lgals3	OK	0	55.6334	0.155449	Lgals3	0
Adgre5	OK	0	55.5315	0.155202	Adgre5	0
S100a10	OK	0	55.5202	0.155146	S100a10	0
Tbx2	OK	0	55.4766	0.154827	Tbx2	0
Myct1	OK	0	55.3447	0.154487	Myct1	0
Ecscr	OK	0	55.1872	0.154038	Ecscr	0
Wdfy3	OK	0	55.1386	0.154079	Wdfy3	0
Plec	OK	0	55.0819	0.153931	Plec	0
Tk1	OK	0	54.8577	0.153306	Tk1	0
Gimap8	OK	0	54.8399	0.153107	Gimap8	0
Vat1	OK	0	54.8331	0.153235	Vat1	0
Npc2	OK	0	54.7937	0.15309	Npc2	0
Itm2b	OK	0	54.788	0.153037	Itm2b	0
Ms4a4a	OK	0	54.5985	0.152588	Ms4a4a	0
Gm2a	OK	0	54.5584	0.152457	Gm2a	0
Kif22	OK	0	54.4721	0.150852	Kif22	0
Cacna1i	OK	0	54.3616	0.149543	Cacna1i	0
Pros1	OK	0	54.3608	0.151894	Pros1	0
Rbm17	OK	0	54.3231	0.151826	Rbm17	0
Nr1h3	OK	0	54.2796	0.151694	Nr1h3	0
Ptafr	OK	0	54.2086	0.151488	Ptafr	0
Cenpm	OK	0	54.187	0.15028	Cenpm	0
Acly	OK	0	54.1828	0.151432	Acly	0
Bub1b	OK	0	54.1807	0.150757	Bub1b	0
Efnb1	OK	0	54.067	0.151021	Efnb1	0
Afap1l1	OK	0	54.0043	0.150727	Afap1l1	0
Tspan18	OK	0	53.8964	0.150465	Tspan18	0
Adam15	OK	0	53.786	0.150304	Adam15	0
Kif14	OK	0	53.5536	0.146934	Kif14	0
Cyba	OK	0	53.427	0.149254	Cyba	0
Fosl2	OK	0	53.2944	0.148941	Fosl2	0
Sdc4	OK	0	53.2798	0.148901	Sdc4	0
Nectin2	OK	0	53.2754	0.148819	Nectin2	0
Slc37a2	OK	0	53.2711	0.148883	Slc37a2	0
Cxcr6	OK	0	53.2642	0.147077	Cxcr6	0
Klf6	OK	0	53.1881	0.148651	Klf6	0
Gzmk	OK	0	52.9986	0.146742	Gzmk	0
Mmp27	OK	0	52.9548	0.147992	Mmp27	0
Mmp25	OK	0	52.9341	0.147453	Mmp25	0
Dysf	OK	0	52.9199	0.14789	Dysf	0
Lyz2	OK	0	52.8816	0.147729	Lyz2	0
Fxyd5	OK	0	52.8188	0.147619	Fxyd5	0
Rbpj	OK	0	52.7616	0.147443	Rbpj	0
Ccm2l	OK	0	52.6441	0.146936	Ccm2l	0
Slc39a1	OK	0	52.638	0.147075	Slc39a1	0
Osmr	OK	0	52.3549	0.14614	Osmr	0
Cd177	OK	0	52.3444	0.145617	Cd177	0
Phldb2	OK	0	52.2169	0.145746	Phldb2	0
S1pr1	OK	0	52.1823	0.145728	S1pr1	0
Msrb1	OK	0	52.0872	0.145568	Msrb1	0
Degs1	OK	0	52.0847	0.145561	Degs1	0
Il36g	OK	0	51.9977	0.144943	Il36g	0
Myo10	OK	0	51.9518	0.145184	Myo10	0
Osbpl8	OK	0	51.8887	0.145016	Osbpl8	0
Vegfc	OK	0	51.8163	0.144531	Vegfc	0
Fam43a	OK	0	51.8136	0.144782	Fam43a	0
Fam20c	OK	0	51.7849	0.144727	Fam20c	0
Il21r	OK	0	51.7703	0.144669	Il21r	0
Rad51	OK	0	51.7657	0.143949	Rad51	0
Tspan9	OK	0	51.6795	0.144345	Tspan9	0
Lamp1	OK	0	51.6299	0.14425	Lamp1	0
Il1r2	OK	0	51.6222	0.143956	Il1r2	0
Tmem64	OK	0	51.617	0.144174	Tmem64	0
Slc48a1	OK	0	51.4596	0.143815	Slc48a1	0
App	OK	0	51.3898	0.143582	App	0
Esm1	OK	0	51.3488	0.143197	Esm1	0
Padi4	OK	0	51.3121	0.142926	Padi4	0
Slc11a1	OK	0	51.2801	0.14325	Slc11a1	0
Unc93b1	OK	0	51.1966	0.143004	Unc93b1	0
Pcyox1	OK	0	51.176	0.143025	Pcyox1	0
Loxl2	OK	0	51.0633	0.142528	Loxl2	0
Ano6	OK	0	51.0536	0.142681	Ano6	0
Rbpms	OK	0	50.9983	0.142496	Rbpms	0
Lama4	OK	0	50.9723	0.142266	Lama4	0
H2ax	OK	0	50.8956	0.142193	H2ax	0
Cd53	OK	0	50.8758	0.142138	Cd53	0
Slc27a1	OK	0	50.822	0.142027	Slc27a1	0
Tspan4	OK	0	50.7465	0.141823	Tspan4	0
Ucp2	OK	0	50.7445	0.141752	Ucp2	0
Fcrla	OK	0	50.5497	0.140192	Fcrla	0
Ets2	OK	0	50.4846	0.141091	Ets2	0
Arap2	OK	0	50.3742	0.140761	Arap2	0
Il13ra2	OK	0	50.3438	0.140448	Il13ra2	0
Txnrd1	OK	0	50.3438	0.14069	Txnrd1	0
Lipa	OK	0	50.2928	0.140524	Lipa	0
Pcdhgc3	OK	0	50.2883	0.14038	Pcdhgc3	0
Ndfip1	OK	0	50.2168	0.140333	Ndfip1	0
Cd59a	OK	0	50.1484	0.140007	Cd59a	0
B3gnt3	OK	0	50.1369	0.140027	B3gnt3	0
Sntb1	OK	0	50.0441	0.139666	Sntb1	0
Gnmt	OK	0	49.9339	0.139103	Gnmt	0
Nfkbiz	OK	0	49.9168	0.1395	Nfkbiz	0
Pf4	OK	0	49.8561	0.139331	Pf4	0
Clec4n	OK	0	49.8474	0.139306	Clec4n	0
Cdca5	OK	0	49.8017	0.138542	Cdca5	0
Aurka	OK	0	49.7931	0.138521	Aurka	0
Adpgk	OK	0	49.6416	0.138734	Adpgk	0
Atp6v0c	OK	0	49.6235	0.138631	Atp6v0c	0
Cxcl16	OK	0	49.5765	0.138534	Cxcl16	0
Hgsnat	OK	0	49.4127	0.138093	Hgsnat	0
Zap70	OK	0	49.3384	0.137013	Zap70	0
G0s2	OK	0	49.3328	0.137533	G0s2	0
Tmem176a	OK	0	49.1889	0.137452	Tmem176a	0
Fscn1	OK	0	49.1212	0.137126	Fscn1	0
Hdac7	OK	0	49.0703	0.13702	Hdac7	0
Slc29a1	OK	0	49.0697	0.137135	Slc29a1	0
Cd14	OK	0	48.9636	0.136836	Cd14	0
Sorl1	OK	0	48.9536	0.136794	Sorl1	0
Hck	OK	0	48.9004	0.136626	Hck	0
Egr3	OK	0	48.8135	0.136327	Egr3	0
Lat	OK	0	48.7678	0.135593	Lat	0
Syne1	OK	0	48.6758	0.135954	Syne1	0
Dchs1	OK	0	48.6362	0.135769	Dchs1	0
Kif4	OK	0	48.3953	0.133228	Kif4	0
Lhx6	OK	0	48.377	0.13451	Lhx6	0
Adamts4	OK	0	48.2638	0.13472	Adamts4	0
Arrb1	OK	0	48.1758	0.134623	Arrb1	0
Pim1	OK	0	48.0957	0.134403	Pim1	0
Pear1	OK	0	48.028	0.134051	Pear1	0
Selp	OK	0	48.016	0.133966	Selp	0
Ctsl	OK	0	47.9324	0.133952	Ctsl	0
Dusp3	OK	0	47.8319	0.133658	Dusp3	0
Crim1	OK	0	47.8164	0.133564	Crim1	0
Plxna2	OK	0	47.8087	0.133488	Plxna2	0
Fcgr3	OK	0	47.7692	0.133478	Fcgr3	0
Clec4b1	OK	0	47.6527	0.13316	Clec4b1	0
Adgra2	OK	0	47.6075	0.132843	Adgra2	0
Dapk2	OK	0	47.5352	0.132614	Dapk2	0
Mcm10	OK	0	47.4921	0.132357	Mcm10	0
Ctdsp2	OK	0	47.4202	0.132503	Ctdsp2	0
Chil1	OK	0	47.4045	0.132139	Chil1	0
Txk	OK	0	47.3632	0.131199	Txk	0
Prok2	OK	0	47.3611	0.131219	Prok2	0
H2-DMb1	OK	0	47.17	0.131805	H2-DMb1	0
Atp6v1b2	OK	0	47.1682	0.131783	Atp6v1b2	0
Irf7	OK	0	46.9626	0.131232	Irf7	0
Trem2	OK	0	46.9455	0.131194	Trem2	0
Me2	OK	0	46.8962	0.131046	Me2	0
Fmo1	OK	0	46.8956	0.130834	Fmo1	0
Rnf144a	OK	0	46.8815	0.130849	Rnf144a	0
Kdm6b	OK	0	46.754	0.130656	Kdm6b	0
Sh2d1b1	OK	0	46.7481	0.130615	Sh2d1b1	0
Arhgap45	OK	0	46.7144	0.130513	Arhgap45	0
Rcc1	OK	0	46.6787	0.130438	Rcc1	0
Ly6g	OK	0	46.6231	0.129145	Ly6g	0
Bmp4	OK	0	46.6136	0.124154	Bmp4	0
Grb10	OK	0	46.5977	0.130007	Grb10	0
Tmem65	OK	0	46.5911	0.130203	Tmem65	0
Blvra	OK	0	46.4711	0.129856	Blvra	0
Ckap2	OK	0	46.2991	0.128422	Ckap2	0
Sgpp1	OK	0	46.2041	0.129106	Sgpp1	0
Klf2	OK	0	46.1518	0.128972	Klf2	0
Rac2	OK	0	46.1443	0.128922	Rac2	0
Sema4a	OK	0	46.088	0.128725	Sema4a	0
Fasl	OK	0	46.0826	0.127495	Fasl	0
Armcx1	OK	0	46.0528	0.128522	Armcx1	0
Cd36	OK	0	46.0303	0.12863	Cd36	0
Ass1	OK	0	45.854	0.128094	Ass1	0
Robo1	OK	0	45.7415	0.127621	Robo1	0
Mcm7	OK	0	45.5895	0.127357	Mcm7	0
F11r	OK	0	45.584	0.127376	F11r	0
H2-Q7	OK	0	45.5762	0.127273	H2-Q7	0
Cebpa	OK	0	45.5178	0.1272	Cebpa	0
Cd8b1	OK	0	45.4789	0.126079	Cd8b1	0
Arhgap22	OK	0	45.4618	0.127027	Arhgap22	0
Smc2	OK	0	45.4502	0.126902	Smc2	0
Colgalt1	OK	0	45.4454	0.126989	Colgalt1	0
Dab2ip	OK	0	45.3898	0.12665	Dab2ip	0
Ms4a4c	OK	0	45.2038	0.126252	Ms4a4c	0
Rapgef5	OK	0	45.1724	0.126216	Rapgef5	0
Ier2	OK	0	45.1101	0.126056	Ier2	0
Ccnf	OK	0	45.0426	0.124954	Ccnf	0
Rfk	OK	0	44.9909	0.125699	Rfk	0
Srgn	OK	0	44.933	0.125549	Srgn	0
Fam20a	OK	0	44.9031	0.125211	Fam20a	0
Mmp12	OK	0	44.8787	0.125414	Mmp12	0
Ly6a	OK	0	44.8333	0.125253	Ly6a	0
Pif1	OK	0	44.7574	0.121733	Pif1	0
Adh1	OK	0	44.7514	0.124632	Adh1	0
Tnfaip2	OK	0	44.7507	0.125054	Tnfaip2	0
Fkbp1a	OK	0	44.7089	0.124912	Fkbp1a	0
Fn1	OK	0	44.6853	0.124802	Fn1	0
Ctsa	OK	0	44.5221	0.124331	Ctsa	0
Prdx5	OK	0	44.5045	0.124341	Prdx5	0
Ston1	OK	0	44.4943	0.124162	Ston1	0
Mat1a	OK	0	44.4737	0.123892	Mat1a	0
Troap	OK	0	44.4156	0.121881	Troap	0
Icam2	OK	0	44.329	0.123814	Icam2	0
Jcad	OK	0	44.3038	0.123648	Jcad	0
Dmd	OK	0	44.2706	0.123518	Dmd	0
Rarb	OK	0	44.2608	0.123454	Rarb	0
Gimap1	OK	0	44.2565	0.123497	Gimap1	0
Tamalin	OK	0	44.2364	0.123469	Tamalin	0
Gadd45b	OK	0	44.2316	0.123596	Gadd45b	0
Pla2g15	OK	0	44.2085	0.123535	Pla2g15	0
Cyp4f18	OK	0	44.1381	0.123308	Cyp4f18	0
Mmp8	OK	0	44.1311	0.123167	Mmp8	0
Pde8a	OK	0	44.0645	0.123137	Pde8a	0
Itgb3	OK	0	44.0281	0.122879	Itgb3	0
Pik3ap1	OK	0	43.9741	0.122828	Pik3ap1	0
Tagap	OK	0	43.7906	0.122335	Tagap	0
Xcl1	OK	0	43.7822	0.11981	Xcl1	0
Dst	OK	0	43.7157	0.122161	Dst	0
Rapgef3	OK	0	43.7135	0.121943	Rapgef3	0
Anxa4	OK	0	43.7034	0.122127	Anxa4	0
Ripply3	OK	0	43.7022	0.121911	Ripply3	0
Fcgr1	OK	0	43.6191	0.121881	Fcgr1	0
Id2	OK	0	43.532	0.121628	Id2	0
Atf3	OK	0	43.4788	0.121498	Atf3	0
Aldob	OK	0	43.4648	0.121204	Aldob	0
Nrp2	OK	0	43.4628	0.121446	Nrp2	0
Fchsd2	OK	0	43.4162	0.12127	Fchsd2	0
Ank2	OK	0	43.4063	0.121261	Ank2	0
Emp3	OK	0	43.3893	0.121239	Emp3	0
Ngp	OK	0	43.3861	0.119536	Ngp	0
Asf1b	OK	0	43.3055	0.120655	Asf1b	0
Mertk	OK	0	43.2969	0.120982	Mertk	0
Tmem119	OK	0	43.2748	0.120794	Tmem119	0
Cavin1	OK	0	43.1852	0.120499	Cavin1	0
Ly86	OK	0	43.1625	0.120602	Ly86	0
Rel	OK	0	43.1075	0.120455	Rel	0
Pmp22	OK	0	42.9903	0.120133	Pmp22	0
Masp1	OK	0	42.9049	0.119726	Masp1	0
Jak3	OK	0	42.6307	0.119096	Jak3	0
Rdh12	OK	0	42.5959	0.118034	Rdh12	0
Arhgef7	OK	0	42.5874	0.118995	Arhgef7	0
Mmp14	OK	0	42.575	0.118971	Mmp14	0
Ncaph	OK	0	42.5015	0.118392	Ncaph	0
Cd79b	OK	0	42.342	0.118226	Cd79b	0
Cd52	OK	0	42.2772	0.118116	Cd52	0
Pck1	OK	0	42.2047	0.117548	Pck1	0
Mxd4	OK	0	41.9806	0.117283	Mxd4	0
Tspo	OK	0	41.8992	0.11708	Tspo	0
Rad54l	OK	0	41.786	0.116527	Rad54l	0
Zbtb46	OK	0	41.7506	0.116542	Zbtb46	0
Niban2	OK	0	41.7501	0.116663	Niban2	0
Ahnak	OK	0	41.7276	0.116557	Ahnak	0
Dennd3	OK	0	41.6297	0.116176	Dennd3	0
Stap1	OK	0	41.6079	0.116264	Stap1	0
Per1	OK	0	41.59	0.116214	Per1	0
Uox	OK	0	41.4661	0.115474	Uox	0
Man2b1	OK	0	41.4385	0.115785	Man2b1	0
Jun	OK	0	41.4308	0.115769	Jun	0
Wnt9b	OK	0	41.3938	0.115155	Wnt9b	0
B4galnt1	OK	0	41.3933	0.11561	B4galnt1	0
Serinc3	OK	0	41.285	0.115349	Serinc3	0
Brca1	OK	0	41.2367	0.114591	Brca1	0
Itga6	OK	0	41.1887	0.115066	Itga6	0
Bok	OK	0	41.1405	0.114804	Bok	0
H1f3	OK	0	41.1282	0.114793	H1f3	0
Prickle1	OK	0	41.0883	0.114605	Prickle1	0
Cbs	OK	0	41.0038	0.11389	Cbs	0
Dab2	OK	0	40.9981	0.114558	Dab2	0
Nckap1	OK	0	40.9702	0.114309	Nckap1	0
Myzap	OK	0	40.9386	0.114169	Myzap	0
Hmgcs2	OK	0	40.9358	0.113586	Hmgcs2	0
Adcy4	OK	0	40.8856	0.114194	Adcy4	0
Cmtm8	OK	0	40.8745	0.114071	Cmtm8	0
Bcl6b	OK	0	40.8184	0.113912	Bcl6b	0
Dbn1	OK	0	40.748	0.113708	Dbn1	0
Ms4a6d	OK	0	40.7186	0.113769	Ms4a6d	0
Vamp8	OK	0	40.615	0.113469	Vamp8	0
Cdh13	OK	0	40.5734	0.113006	Cdh13	0
Itsn1	OK	0	40.5619	0.113339	Itsn1	0
Ece1	OK	0	40.5408	0.113275	Ece1	0
Pkmyt1	OK	0	40.4854	0.112832	Pkmyt1	0
Cd247	OK	0	40.4451	0.111859	Cd247	0
Slco2b1	OK	0	40.2987	0.112578	Slco2b1	0
Gzmc	OK	0	40.2652	0.106947	Gzmc	0
Fignl1	OK	0	40.2456	0.1123	Fignl1	0
Numb	OK	0	40.2312	0.112385	Numb	0
Cd86	OK	0	40.2168	0.112375	Cd86	0
St3gal4	OK	0	40.2141	0.112369	St3gal4	0
Thsd1	OK	0	40.1412	0.111923	Thsd1	0
P2ry6	OK	0	40.1105	0.112075	P2ry6	0
Ifitm2	OK	0	40.1033	0.112026	Ifitm2	0
Cd2	OK	0	40.1026	0.111292	Cd2	0
Pld3	OK	0	40.0913	0.112021	Pld3	0
Myo1f	OK	0	39.9159	0.111532	Myo1f	0
Ccr1	OK	0	39.8649	0.111378	Ccr1	0
Chst3	OK	0	39.8451	0.110868	Chst3	0
Gstm2	OK	0	39.8019	0.111042	Gstm2	0
Schip1	OK	0	39.7097	0.110773	Schip1	0
Il7r	OK	0	39.6307	0.110633	Il7r	0
Rgs10	OK	0	39.6293	0.110734	Rgs10	0
Btg1	OK	0	39.6217	0.110707	Btg1	0
Ptprj	OK	0	39.5778	0.110586	Ptprj	0
Slc7a8	OK	0	39.5344	0.110453	Slc7a8	0
Lsp1	OK	0	39.5252	0.110389	Lsp1	0
Hpd	OK	0	39.4422	0.109615	Hpd	0
Csf3r	OK	0	39.3149	0.109844	Csf3r	0
Cfh	OK	0	39.2654	0.109716	Cfh	0
Clspn	OK	0	39.2648	0.109097	Clspn	0
Ccr5	OK	0	39.2288	0.109606	Ccr5	0
Mcm5	OK	0	39.1949	0.109466	Mcm5	0
Nfe2	OK	0	39.1416	0.109119	Nfe2	0
Eef1a1	OK	0	39.1062	0.109197	Eef1a1	0
Sgo2a	OK	0	39.0132	0.10712	Sgo2a	0
Cyp2d22	OK	0	38.9961	0.108783	Cyp2d22	0
Gpr4	OK	0	38.9524	0.108656	Gpr4	0
Pkp4	OK	0	38.942	0.108806	Pkp4	0
Il1rn	OK	0	38.8746	0.108622	Il1rn	0
Mxra8	OK	0	38.8524	0.108401	Mxra8	0
Ptpn1	OK	0	38.811	0.108443	Ptpn1	0
F10	OK	0	38.7897	0.108315	F10	0
Idh1	OK	0	38.7687	0.108328	Idh1	0
Tcf7l1	OK	0	38.7591	0.108154	Tcf7l1	0
Cnksr3	OK	0	38.7043	0.10811	Cnksr3	0
Rras	OK	0	38.6497	0.107985	Rras	0
Evl	OK	0	38.6302	0.107906	Evl	0
Tgm2	OK	0	38.5413	0.10767	Tgm2	0
Dhrs3	OK	0	38.4923	0.107554	Dhrs3	0
Tat	OK	0	38.4817	0.107223	Tat	0
Pilra	OK	0	38.448	0.107428	Pilra	0
M6pr	OK	0	38.4304	0.107368	M6pr	0
Vcl	OK	0	38.3254	0.107047	Vcl	0
Capg	OK	0	38.2858	0.106977	Capg	0
H2-DMa	OK	0	38.2842	0.106971	H2-DMa	0
Ms4a6b	OK	0	38.253	0.106882	Ms4a6b	0
Prickle2	OK	0	38.1787	0.106451	Prickle2	0
Cdo1	OK	0	38.1471	0.106257	Cdo1	0
Fth1	OK	0	38.1185	0.106481	Fth1	0
Sirpa	OK	0	38.105	0.106442	Sirpa	0
Itm2c	OK	0	38.0783	0.10638	Itm2c	0
Acap1	OK	0	37.9909	0.105872	Acap1	0
Cadm1	OK	0	37.9596	0.106058	Cadm1	0
Tmem176b	OK	0	37.9586	0.10606	Tmem176b	0
Fen1	OK	0	37.9419	0.105989	Fen1	0
Nav1	OK	0	37.9365	0.105977	Nav1	0
Plekho1	OK	0	37.9187	0.105949	Plekho1	0
Dpysl3	OK	0	37.9167	0.105771	Dpysl3	0
Apold1	OK	0	37.9096	0.105729	Apold1	0
Ces2g	OK	0	37.8825	0.105654	Ces2g	0
Sds	OK	0	37.8635	0.104844	Sds	0
Lcp2	OK	0	37.7112	0.105367	Lcp2	0
Mtfr2	OK	0	37.639	0.104246	Mtfr2	0
Myof	OK	0	37.6091	0.10508	Myof	0
Dpep2	OK	0	37.5306	0.104835	Dpep2	0
Maf	OK	5.02155140647347e-308	37.4977	0.104762	Maf	7.938E-307
Ablim1	OK	2.92002067161613e-307	37.4508	0.104156	Ablim1	4.6107E-306
Prdx1	OK	1.45341486389502e-306	37.4079	0.104514	Prdx1	2.2924E-305
Lax1	OK	2.13139729716303e-306	37.3977	0.103628	Lax1	3.358E-305
Nqo2	OK	2.11023804424368e-305	37.3364	0.104293	Nqo2	3.3209E-304
Slc2a3	OK	1.53340372196741e-304	37.2832	0.104072	Slc2a3	2.4104E-303
Jup	OK	1.19006476879237e-303	37.2283	0.104017	Jup	1.8686E-302
Myo7a	OK	1.82590243992705e-302	37.1549	0.103814	Myo7a	2.8638E-301
Adgrg1	OK	2.55135671885774e-302	37.1459	0.103619	Adgrg1	3.9972E-301
Txnip	OK	6.49791199396799e-302	37.1208	0.103718	Txnip	1.0169E-300
Tacc1	OK	1.43032797930049e-301	37.0995	0.103652	Tacc1	2.2359E-300
Ddhd1	OK	1.0454454084785e-300	37.0459	0.103509	Ddhd1	1.6324E-299
Fbln2	OK	1.47521014520122e-300	37.0366	0.102386	Fbln2	2.301E-299
Lgals3bp	OK	1.79949744874757e-300	37.0312	0.103432	Lgals3bp	2.8037E-299
Aldh18a1	OK	2.43526822959155e-300	37.0231	0.103434	Aldh18a1	3.79E-299
Hexa	OK	2.46505242872112e-300	37.0228	0.103424	Hexa	3.8321E-299
Cxcl14	OK	3.12447357469089e-300	37.0164	0.103424	Cxcl14	4.8519E-299
H2bc4	OK	2.18904796467547e-299	36.9638	0.103278	H2bc4	3.3956E-298
Atrnl1	OK	1.2970701566484e-298	36.9156	0.103095	Atrnl1	2.0097E-297
Entpd1	OK	1.75458190371824e-298	36.9075	0.103121	Entpd1	2.7156E-297
Mecom	OK	6.31526112887929e-298	36.8728	0.10275	Mecom	9.7637E-297
Pglyrp2	OK	9.22879251072234e-298	36.8625	0.101659	Pglyrp2	1.4252E-296
Spag5	OK	2.60928136447019e-297	36.8343	0.101146	Spag5	4.0252E-296
Dusp5	OK	1.39922689365381e-296	36.7887	0.102776	Dusp5	2.1562E-295
Zcchc14	OK	2.59595599472579e-296	36.7719	0.102657	Zcchc14	3.9959E-295
Ctsj	OK	5.53471545800396e-295	36.6887	0.102329	Ctsj	8.5102E-294
Cnr2	OK	6.51901916994881e-295	36.6842	0.102421	Cnr2	1.0013E-293
Cd38	OK	6.91727110225723e-295	36.6826	0.102489	Cd38	1.0613E-293
Tbc1d2b	OK	6.97600164635836e-295	36.6824	0.102493	Tbc1d2b	1.0691E-293
Cd34	OK	1.04913436991891e-294	36.6713	0.102375	Cd34	1.6061E-293
Zeb1	OK	1.43187028990965e-293	36.6	0.102113	Zeb1	2.1897E-292
Kif20b	OK	4.60437659400528e-292	36.5051	0.101361	Kif20b	7.0335E-291
Prkch	OK	2.84606827802776e-291	36.4552	0.101841	Prkch	4.3429E-290
Ptms	OK	3.80801036535153e-291	36.4472	0.101833	Ptms	5.8044E-290
Plcb4	OK	8.64783311542717e-291	36.4247	0.101585	Plcb4	1.3167E-289
Stard5	OK	2.06453988184562e-289	36.3376	0.101529	Stard5	3.1401E-288
Tgfbr1	OK	7.71738731486473e-289	36.3013	0.101426	Tgfbr1	1.1725E-287
Sptan1	OK	1.3621591686309e-288	36.2857	0.101377	Sptan1	2.0673E-287
Rarg	OK	1.46453015863093e-287	36.2202	0.101098	Rarg	2.2203E-286
Amigo2	OK	2.79432854728643e-286	36.1388	0.10067	Amigo2	4.2318E-285
Ptges	OK	6.34026423351603e-285	36.0523	0.0980529	Ptges	9.5915E-284
Cdc42bpb	OK	3.09468369204279e-284	36.0084	0.100602	Cdc42bpb	4.6766E-283
Itga8	OK	2.82046129421692e-283	35.947	0.100304	Itga8	4.2576E-282
Alox5	OK	3.12255881021537e-283	35.9442	0.100157	Alox5	4.7086E-282
Akr1a1	OK	1.92326573555843e-282	35.8936	0.100209	Akr1a1	2.897E-281
Helz2	OK	5.28044211756802e-282	35.8655	0.100203	Helz2	7.9455E-281
Fam174b	OK	1.28739825874287e-281	35.8406	0.0999037	Fam174b	1.9351E-280
Gngt2	OK	5.79724479011484e-280	35.7343	0.0998334	Gngt2	8.7045E-279
Rasgrp4	OK	8.37609669902958e-280	35.724	0.0996341	Rasgrp4	1.2563E-278
Gpr35	OK	3.37409864496761e-279	35.685	0.0997031	Gpr35	5.0554E-278
Aldh8a1	OK	1.03275224237004e-277	35.5891	0.0985218	Aldh8a1	1.5457E-276
Vwf	OK	4.20811190605315e-277	35.5496	0.0982452	Vwf	6.2916E-276
Pcdh17	OK	7.43198831378606e-276	35.4688	0.0988741	Pcdh17	1.11E-274
Glyat	OK	1.30894862968298e-275	35.4529	0.0974085	Glyat	1.9529E-274
Urah	OK	1.60316300217921e-275	35.4472	0.0983146	Urah	2.3893E-274
Ccl2	OK	4.22069228028616e-275	35.4199	0.0989574	Ccl2	6.2837E-274
Igsf6	OK	1.65888793717875e-274	35.3812	0.0988523	Igsf6	2.4671E-273
Clec4d	OK	2.9847731995448e-274	35.3647	0.0987966	Clec4d	4.4343E-273
Rnasek	OK	4.48324372713602e-274	35.3532	0.0987673	Rnasek	6.6535E-273
Plagl1	OK	1.98547043060586e-273	35.3111	0.0984673	Plagl1	2.9435E-272
Fkbp9	OK	3.60972846972925e-273	35.2942	0.0985521	Fkbp9	5.3458E-272
Arhgef10l	OK	4.11406765941117e-273	35.2905	0.0985349	Arhgef10l	6.0863E-272
Sdc1	OK	6.06483747880468e-273	35.2795	0.0985361	Sdc1	8.9628E-272
Clec4e	OK	6.92592378768561e-273	35.2757	0.0985095	Clec4e	1.0225E-271
Chaf1a	OK	1.3472674470738e-272	35.2568	0.098404	Chaf1a	1.9869E-271
Tmx1	OK	7.00517472587258e-272	35.2101	0.0983758	Tmx1	1.032E-270
Plcg1	OK	8.66270155389307e-272	35.2041	0.0982609	Plcg1	1.2748E-270
Tpp1	OK	2.71231302081692e-271	35.1717	0.0982632	Tpp1	3.9874E-270
Crispld2	OK	3.19334331573766e-271	35.167	0.0975019	Crispld2	4.6897E-270
Thbs1	OK	1.04783757732232e-270	35.1332	0.0981178	Thbs1	1.5372E-269
BC005537	OK	2.40092474996211e-270	35.1097	0.0980392	BC005537	3.5186E-269
Daglb	OK	5.30021038561017e-270	35.0871	0.0980303	Daglb	7.7595E-269
Ptprs	OK	1.58658433362929e-269	35.0559	0.0979297	Ptprs	2.3203E-268
Gmnn	OK	1.95137073725445e-269	35.05	0.0978861	Gmnn	2.8509E-268
Cd44	OK	2.48863264354202e-269	35.043	0.0978899	Cd44	3.632E-268
Lrp5	OK	7.9973438336227e-269	35.0097	0.097815	Lrp5	1.166E-267
Blnk	OK	1.13660090920937e-268	34.9997	0.0977818	Blnk	1.6554E-267
Arl15	OK	2.2158193797633e-268	34.9806	0.0976725	Arl15	3.2238E-267
Synpo	OK	4.40045638713103e-268	34.961	0.0974812	Synpo	6.3957E-267
Plekhm1	OK	1.67223386407259e-267	34.9229	0.0975705	Plekhm1	2.4279E-266
Mb21d2	OK	2.22797342062127e-267	34.9147	0.0973436	Mb21d2	3.2315E-266
Oaz2	OK	1.91945050566056e-265	34.7869	0.0971567	Oaz2	2.7811E-264
Dhfr	OK	3.82111454963131e-264	34.7009	0.0967474	Dhfr	5.5308E-263
Tnfrsf18	OK	1.92302351329079e-263	34.6543	0.0960254	Tnfrsf18	2.7806E-262
Dnajc9	OK	3.00717326466715e-263	34.6414	0.096751	Dnajc9	4.3437E-262
Dcbld1	OK	6.63578765880042e-263	34.6186	0.0966491	Dcbld1	9.5753E-262
Smc4	OK	9.93277671614875e-263	34.6069	0.0966453	Smc4	1.4318E-261
Fabp1	OK	2.04181058925868e-262	34.5861	0.0964222	Fabp1	2.9402E-261
Syngr1	OK	2.6698126933664e-262	34.5784	0.0965678	Syngr1	3.8407E-261
Kcnj8	OK	1.60709882706048e-260	34.4598	0.0960651	Kcnj8	2.3095E-259
Sh3bgrl3	OK	1.05260771606701e-258	34.3383	0.0959291	Sh3bgrl3	1.5111E-257
Cdkn2a	OK	1.13406045866142e-258	34.3361	0.0958898	Cdkn2a	1.6264E-257
Nlrp3	OK	1.44379649626524e-258	34.3291	0.0959092	Nlrp3	2.0685E-257
Uroc1	OK	3.32964117916974e-258	34.3048	0.0949222	Uroc1	4.7655E-257
Prkd2	OK	8.23268572582451e-258	34.2784	0.0956804	Prkd2	1.1771E-256
Mef2c	OK	5.48111919947876e-256	34.1558	0.095389	Mef2c	7.8288E-255
Hmox2	OK	2.19250455364823e-255	34.1152	0.0953117	Hmox2	3.1284E-254
Bcar3	OK	3.37504044606132e-255	34.1026	0.0952158	Bcar3	4.8109E-254
Pfn1	OK	6.32524995211076e-255	34.0842	0.0951792	Pfn1	9.0071E-254
Mad2l1	OK	8.13966334480704e-255	34.0768	0.0949777	Mad2l1	1.1579E-253
Clec12a	OK	3.5280653757491e-254	34.0338	0.0950805	Clec12a	5.0138E-253
Fmo2	OK	5.10097936122198e-254	34.0229	0.0916134	Fmo2	7.2417E-253
Pstpip1	OK	1.39510909602783e-253	33.9934	0.0949327	Pstpip1	1.9786E-252
Ctla4	OK	1.50669150135526e-253	33.9911	0.0941471	Ctla4	2.1347E-252
Tpm4	OK	2.44261629471197e-253	33.9769	0.0949263	Tpm4	3.4573E-252
Olfm1	OK	2.46818219490139e-253	33.9766	0.0948493	Olfm1	3.4899E-252
Rhoc	OK	3.27546549955422e-253	33.9683	0.0949028	Rhoc	4.6268E-252
Ska2	OK	3.57589626538112e-253	33.9657	0.0945733	Ska2	5.0461E-252
Ttyh2	OK	2.91470918734026e-252	33.9039	0.0947228	Ttyh2	4.1089E-251
Tnfaip1	OK	9.73816844542471e-251	33.8004	0.0943989	Tnfaip1	1.3714E-249
Npdc1	OK	1.40920224636328e-250	33.7894	0.09418	Npdc1	1.9826E-249
Tdo2	OK	7.24055985666935e-250	33.741	0.093225	Tdo2	1.0177E-248
Tmem268	OK	1.57126748099652e-249	33.7181	0.0941981	Tmem268	2.2062E-248
Itgam	OK	3.10335958450453e-249	33.6979	0.0941463	Itgam	4.3531E-248
Plk2	OK	4.89021401635759e-249	33.6844	0.0940927	Plk2	6.8526E-248
Hnf4a	OK	1.18441947352057e-248	33.6582	0.0934776	Hnf4a	1.6581E-247
Dpys	OK	3.16919048531378e-248	33.6289	0.0924797	Dpys	4.4321E-247
Spint1	OK	7.93017472148494e-248	33.6017	0.0936803	Spint1	1.1079E-246
Gimap5	OK	1.1769380231846e-247	33.5899	0.0936707	Gimap5	1.6427E-246
Mxd3	OK	5.62580038900227e-247	33.5434	0.0910165	Mxd3	7.8443E-246
Taok2	OK	6.47629220445216e-246	33.4705	0.0935006	Taok2	9.0213E-245
Brip1	OK	6.75768962954098e-246	33.4692	0.0932318	Brip1	9.404E-245
Pgm2	OK	3.26877377203742e-245	33.4221	0.0933538	Pgm2	4.5443E-244
Iqgap2	OK	3.79618725191108e-245	33.4177	0.0933602	Iqgap2	5.2723E-244
Nynrin	OK	1.48137854158539e-244	33.3769	0.0930206	Nynrin	2.0554E-243
Unc45b	OK	5.10675065257871e-243	33.2708	0.0927304	Unc45b	7.0785E-242
Hells	OK	4.14510857184521e-242	33.2079	0.0927017	Hells	5.7399E-241
Pmepa1	OK	5.20686352245319e-242	33.201	0.0926501	Pmepa1	7.2031E-241
Zfp36l2	OK	6.00040348538791e-242	33.1967	0.0927438	Zfp36l2	8.2927E-241
Trbv1	OK	1.97269057973292e-241	33.1609	0.0909654	Trbv1	2.7236E-240
Cyp1b1	OK	7.03049390943481e-241	33.1226	0.0904826	Cyp1b1	9.6973E-240
Mprip	OK	1.21130645217505e-240	33.1062	0.0924756	Mprip	1.6691E-239
Nck1	OK	1.52792671368367e-240	33.0992	0.0924655	Nck1	2.1034E-239
Tmem154	OK	3.38442301644551e-240	33.0751	0.0919937	Tmem154	4.6545E-239
H2-DMb2	OK	4.29252044760439e-240	33.068	0.0920261	H2-DMb2	5.8976E-239
Card10	OK	5.02700859535446e-240	33.0632	0.0922105	Card10	6.9E-239
Cd207	OK	6.21417314536219e-240	33.0568	0.0923478	Cd207	8.5212E-239
Myl12a	OK	1.26103212446151e-239	33.0354	0.0922808	Myl12a	1.7275E-238
Cmklr1	OK	1.3603501762583e-239	33.0331	0.0922869	Cmklr1	1.8617E-238
Cd300a	OK	2.23992392864823e-238	32.9483	0.0920376	Cd300a	3.0625E-237
Ska1	OK	4.46943284127443e-238	32.9273	0.0888738	Ska1	6.1049E-237
Trps1	OK	3.35155245984375e-237	32.8661	0.0918173	Trps1	4.5735E-236
Itgal	OK	7.49003631173532e-236	32.7715	0.0915414	Itgal	1.0211E-234
Arhgef18	OK	1.6979606211324e-235	32.7466	0.0913665	Arhgef18	2.3125E-234
Iglc2	OK	8.65919752631354e-235	32.6968	0.090128	Iglc2	1.1782E-233
Cdc45	OK	1.01440798525032e-234	32.692	0.0910611	Cdc45	1.3789E-233
Samd5	OK	1.55660238451871e-234	32.6789	0.0902038	Samd5	2.1139E-233
Tmpo	OK	1.60131702990963e-234	32.6781	0.0912511	Tmpo	2.1725E-233
Atp6v0d2	OK	6.93104876528561e-234	32.6332	0.0911445	Atp6v0d2	9.3943E-233
Mafb	OK	6.9983733753538e-234	32.6329	0.0911572	Mafb	9.4764E-233
Mcm6	OK	1.28103364994404e-233	32.6144	0.0910908	Mcm6	1.733E-232
Entrep1	OK	1.60264465007273e-233	32.6076	0.0907929	Entrep1	2.166E-232
H2az1	OK	3.26696677242537e-232	32.5151	0.0908186	H2az1	4.411E-231
Yap1	OK	6.38331037797532e-232	32.4945	0.0906054	Yap1	8.6104E-231
Sik1	OK	1.12711212022903e-231	32.477	0.0907094	Sik1	1.5189E-230
Ccl7	OK	2.80245317266089e-231	32.4489	0.090647	Ccl7	3.773E-230
Itpkb	OK	6.63120697062737e-231	32.4224	0.0905789	Itpkb	8.9192E-230
Maged2	OK	2.42135129600945e-229	32.3114	0.0901737	Maged2	3.2537E-228
Dok2	OK	2.47680370571844e-229	32.3107	0.090264	Dok2	3.325E-228
Spi1	OK	2.84349698658338e-229	32.3064	0.0902399	Spi1	3.8136E-228
Ksr2	OK	2.24674121835488e-226	32.0994	0.0896676	Ksr2	3.0104E-225
Nkiras2	OK	1.03715636654878e-224	31.9799	0.0893421	Nkiras2	1.3884E-223
Lig1	OK	1.29834321694852e-224	31.9729	0.0892909	Lig1	1.7363E-223
Ccne2	OK	1.35788338719699e-224	31.9715	0.0884133	Ccne2	1.8143E-223
Bard1	OK	2.01614029124977e-224	31.9591	0.0887903	Bard1	2.6912E-223
Plek	OK	3.38018710401154e-224	31.943	0.0892264	Plek	4.5077E-223
Tuba1c	OK	5.86607534417363e-224	31.9257	0.089187	Tuba1c	7.8153E-223
Cstdc4	OK	7.41188121608899e-224	31.9184	0.0886381	Cstdc4	9.8654E-223
Ndc80	OK	3.70997376527144e-223	31.868	0.0879742	Ndc80	4.9334E-222
Dbndd2	OK	4.74781543458006e-223	31.8602	0.0890062	Dbndd2	6.3076E-222
Plaat3	OK	6.8841734377077e-223	31.8486	0.0889689	Plaat3	9.1371E-222
Nlrp12	OK	1.44762929576376e-222	31.8253	0.0884328	Nlrp12	1.9196E-221
Cd200r2	OK	1.68960462086671e-222	31.8204	0.0794706	Cd200r2	2.2383E-221
Ung	OK	4.67240827817954e-222	31.7885	0.0887089	Ung	6.184E-221
Actg1	OK	6.7783330118133e-222	31.7768	0.0887417	Actg1	8.9628E-221
Fam171a2	OK	7.71880845892409e-222	31.7727	0.0885427	Fam171a2	1.0197E-220
Atp2b4	OK	9.02469203844979e-222	31.7678	0.0885524	Atp2b4	1.1911E-220
H3f3b	OK	1.01277674989552e-221	31.7641	0.0887385	H3f3b	1.3354E-220
Arhgap23	OK	1.48611497257508e-221	31.7521	0.0884882	Arhgap23	1.9577E-220
Fhl3	OK	6.07256334405831e-221	31.7078	0.08858	Fhl3	7.992E-220
Ccrl2	OK	2.97582152689643e-219	31.5849	0.088223	Ccrl2	3.9128E-218
Slco3a1	OK	2.08890250479374e-218	31.5232	0.0879747	Slco3a1	2.744E-217
Myo1e	OK	6.06422528183394e-218	31.4894	0.0879697	Myo1e	7.9587E-217
Slc6a8	OK	1.15870623502576e-217	31.4689	0.0879071	Slc6a8	1.5193E-216
Ctnnal1	OK	3.32397657665149e-217	31.4354	0.0869288	Ctnnal1	4.3543E-216
Ccdc8	OK	4.04233514859622e-217	31.4292	0.0875881	Ccdc8	5.2904E-216
Pik3c2b	OK	7.16974363966354e-217	31.411	0.0876193	Pik3c2b	9.3746E-216
Diaph3	OK	1.27244749624864e-216	31.3927	0.0867505	Diaph3	1.6622E-215
Tmem14c	OK	1.33662613090361e-216	31.3911	0.0876952	Tmem14c	1.7444E-215
Vim	OK	4.57712850516378e-216	31.3519	0.0875771	Vim	5.9681E-215
Rassf2	OK	1.0594850112762e-215	31.3252	0.0875094	Rassf2	1.3802E-214
Pdgfb	OK	3.0358037576827e-215	31.2916	0.0874144	Pdgfb	3.951E-214
Lrrc8a	OK	5.84117017160589e-215	31.2707	0.0873347	Lrrc8a	7.5951E-214
Pld4	OK	7.03257886760207e-215	31.2648	0.0873349	Pld4	9.1359E-214
Klrc1	OK	7.26497838389886e-215	31.2637	0.0865075	Klrc1	9.4291E-214
H3c1	OK	1.30986618771713e-214	31.2449	0.0872185	H3c1	1.6985E-213
Depdc1a	OK	7.63903620198059e-214	31.1885	0.0843647	Depdc1a	9.8963E-213
Scimp	OK	1.21816457702258e-213	31.1735	0.087087	Scimp	1.5767E-212
S1pr4	OK	1.22379731662301e-213	31.1734	0.0867547	S1pr4	1.5825E-212
Plxnb2	OK	6.35188650775971e-213	31.1205	0.0869356	Plxnb2	8.2061E-212
Stard10	OK	1.0064200747461e-212	31.1058	0.0866444	Stard10	1.299E-211
Sox7	OK	8.66828627791789e-211	30.9623	0.0862822	Sox7	1.1178E-209
Spon1	OK	2.28263745009082e-210	30.9311	0.0861319	Spon1	2.9409E-209
Fgr	OK	1.18960499784039e-209	30.8777	0.0862575	Fgr	1.5312E-208
Spry4	OK	1.7704027644774e-209	30.8648	0.0860417	Spry4	2.2768E-208
Gja5	OK	1.84394940402551e-209	30.8635	0.0848999	Gja5	2.3692E-208
Cytip	OK	2.1681337481143e-209	30.8583	0.0861991	Cytip	2.7832E-208
Antxr2	OK	9.91716845426762e-209	30.809	0.086038	Antxr2	1.2719E-207
Map4k5	OK	1.48125783042221e-208	30.796	0.0859729	Map4k5	1.898E-207
Prg4	OK	4.5637333758109e-208	30.7595	0.0821186	Prg4	5.8423E-207
Lmna	OK	1.90976276881997e-207	30.713	0.0857988	Lmna	2.4426E-206
Mgl2	OK	1.08612560431226e-206	30.6564	0.0853119	Mgl2	1.3879E-205
Ifitm3	OK	1.18270008748591e-206	30.6536	0.0856321	Ifitm3	1.5099E-205
Fyn	OK	1.23284004303237e-206	30.6523	0.0856229	Fyn	1.5725E-205
Zfand5	OK	2.18738151587923e-206	30.6336	0.0855762	Zfand5	2.7875E-205
Noct	OK	2.74278579777711e-206	30.6262	0.0855522	Noct	3.4921E-205
Fpr2	OK	5.09990058619258e-206	30.606	0.0854983	Fpr2	6.4874E-205
Cald1	OK	1.55808336206703e-205	30.5695	0.0853721	Cald1	1.9802E-204
Igsf8	OK	1.86149459233042e-205	30.5637	0.0853809	Igsf8	2.3637E-204
Gpm6a	OK	1.94923838839947e-205	30.5622	0.0842151	Gpm6a	2.4728E-204
Rai14	OK	2.11469634218077e-205	30.5595	0.0853313	Rai14	2.6803E-204
Ttc7b	OK	5.88923837590551e-205	30.526	0.085253	Ttc7b	7.4578E-204
Anxa5	OK	1.03490468331232e-204	30.5075	0.085199	Anxa5	1.3094E-203
Grap	OK	6.69868625682857e-204	30.4463	0.0850264	Grap	8.4675E-203
Mtch1	OK	5.6279653424547e-203	30.3764	0.084855	Mtch1	7.1077E-202
Slc1a5	OK	2.38985775423798e-202	30.3288	0.0846974	Slc1a5	3.0155E-201
Slc8b1	OK	4.0162451194231e-202	30.3117	0.0846771	Slc8b1	5.0631E-201
Slfn2	OK	4.30491587843166e-202	30.3094	0.0846626	Slfn2	5.4222E-201
Aldh1a1	OK	6.50408085894799e-202	30.2958	0.0842015	Aldh1a1	8.1848E-201
Cit	OK	1.67279835231029e-201	30.2647	0.0835412	Cit	2.1032E-200
Tubb5	OK	2.95538223902182e-201	30.2459	0.0844915	Tubb5	3.7124E-200
Anxa3	OK	2.31834514741371e-200	30.1778	0.0842974	Anxa3	2.9096E-199
Cspg4	OK	2.80349580078527e-200	30.1715	0.0729605	Cspg4	3.5154E-199
Kctd12	OK	7.90812333087515e-200	30.1371	0.0841685	Kctd12	9.9073E-199
Camk2n1	OK	1.13903553593465e-199	30.125	0.0840211	Camk2n1	1.4257E-198
Klre1	OK	5.47496667531672e-198	29.9964	0.0825157	Klre1	6.8469E-197
F7	OK	2.23132653473097e-197	29.9495	0.0835317	F7	2.788E-196
Mfge8	OK	2.50075299065517e-197	29.9457	0.083539	Mfge8	3.1218E-196
Ralgps2	OK	3.14555200742614e-197	29.9381	0.0834983	Ralgps2	3.9233E-196
Tmem165	OK	3.81173327081099e-197	29.9317	0.0836111	Tmem165	4.75E-196
Crip2	OK	6.02737841551994e-197	29.9164	0.0835285	Crip2	7.5044E-196
Ifitm6	OK	3.18410855328658e-196	29.8607	0.0833764	Ifitm6	3.9609E-195
Trf	OK	8.81893400726045e-196	29.8266	0.0833165	Trf	1.0961E-194
Otc	OK	2.50391704551154e-195	29.7917	0.0821048	Otc	3.1092E-194
Itgb5	OK	1.6400740560346e-194	29.7286	0.0830433	Itgb5	2.0348E-193
Fam234a	OK	2.04878227804274e-194	29.7211	0.0830241	Fam234a	2.5396E-193
Pttg1ip	OK	8.48758180537448e-194	29.6733	0.0828885	Pttg1ip	1.0512E-192
Stx2	OK	9.22064053669111e-194	29.6705	0.0828482	Stx2	1.1409E-192
Ptpre	OK	1.08820951463491e-193	29.6649	0.0828669	Ptpre	1.3453E-192
Sulf2	OK	7.91978860207749e-192	29.5202	0.0824545	Sulf2	9.7826E-191
Tmcc2	OK	8.65114459498649e-192	29.5172	0.0823684	Tmcc2	1.0677E-190
Cd300lb	OK	8.7448635603428e-192	29.5169	0.0824533	Cd300lb	1.0783E-190
Sdcbp	OK	1.30084147995523e-191	29.5034	0.0823748	Sdcbp	1.6026E-190
Ccdc9b	OK	1.59132807716258e-191	29.4966	0.0821786	Ccdc9b	1.9587E-190
Snx2	OK	2.07537895564476e-191	29.4876	0.0823695	Snx2	2.5523E-190
Nrarp	OK	5.00815030744569e-191	29.4578	0.0820493	Nrarp	6.1537E-190
Impdh1	OK	5.1853633956386e-190	29.3784	0.0820536	Impdh1	6.3659E-189
Pah	OK	7.70308700556099e-190	29.3649	0.0814342	Pah	9.4485E-189
Tgm1	OK	1.51345326183651e-189	29.342	0.0819333	Tgm1	1.8548E-188
Kazn	OK	1.9266407489898e-189	29.3337	0.0817377	Kazn	2.3591E-188
Abhd15	OK	2.90814498606144e-189	29.3197	0.0818138	Abhd15	3.5578E-188
Map4k1	OK	4.66256612284834e-189	29.3036	0.0818076	Map4k1	5.6992E-188
Crip1	OK	1.22374246925135e-188	29.2707	0.0817646	Crip1	1.4945E-187
Pik3r5	OK	1.41044923285189e-188	29.2659	0.0817517	Pik3r5	1.721E-187
Rcn3	OK	2.72712745827654e-188	29.2434	0.0815426	Rcn3	3.3248E-187
Slc16a3	OK	3.68355708911341e-188	29.2331	0.0816416	Slc16a3	4.4869E-187
Pitpnm2	OK	5.33084193519196e-188	29.2205	0.0814795	Pitpnm2	6.4879E-187
Irf2bp2	OK	5.62667516413956e-188	29.2186	0.081616	Irf2bp2	6.842E-187
Cd84	OK	6.47258550938663e-188	29.2138	0.0815987	Cd84	7.8638E-187
Dhrs9	OK	6.97606789974628e-188	29.2113	0.0815008	Dhrs9	8.4682E-187
Anxa2	OK	2.36642487417139e-187	29.1695	0.0814816	Anxa2	2.8701E-186
Cndp2	OK	5.75947854880664e-187	29.139	0.0813923	Cndp2	6.9793E-186
Csf2ra	OK	6.68130971014768e-187	29.1339	0.0813799	Csf2ra	8.0894E-186
Osm	OK	2.61141792430202e-186	29.0871	0.0811639	Osm	3.1591E-185
Psd3	OK	2.82359291793003e-186	29.0844	0.0812431	Psd3	3.4128E-185
Jarid2	OK	6.31808608070248e-185	28.9775	0.0809315	Jarid2	7.63E-184
Klrd1	OK	6.50724113717141e-185	28.9765	0.0804295	Klrd1	7.8517E-184
Itgb2	OK	1.23034126469168e-184	28.9545	0.0808518	Itgb2	1.4833E-183
Eml1	OK	1.69219515943335e-184	28.9435	0.0806637	Eml1	2.0383E-183
Ttk	OK	5.85924802750555e-184	28.9006	0.0789528	Ttk	7.0516E-183
Nxn	OK	8.8262868223484e-184	28.8865	0.0805398	Nxn	1.0613E-182
Hs6st1	OK	2.1699921196364e-183	28.8554	0.0806043	Hs6st1	2.6071E-182
Atp6v1g1	OK	2.80169440107541e-183	28.8465	0.0805771	Atp6v1g1	3.3632E-182
Arhgef12	OK	6.52327322177222e-183	28.8172	0.0804841	Arhgef12	7.824E-182
Rell1	OK	1.20442355258225e-182	28.796	0.0804052	Rell1	1.4434E-181
Nostrin	OK	2.48020221973177e-182	28.7709	0.0802446	Nostrin	2.9697E-181
Bin2	OK	3.76071457023693e-182	28.7565	0.0803224	Bin2	4.4991E-181
Usp12	OK	7.17220347677552e-182	28.734	0.080265	Usp12	8.5731E-181
Clec4a1	OK	2.48011672809447e-181	28.6909	0.0801438	Clec4a1	2.962E-180
Mcub	OK	4.68269391539379e-181	28.6687	0.0800392	Mcub	5.5879E-180
Inpp5a	OK	8.58850330811054e-181	28.6476	0.0799361	Inpp5a	1.024E-179
Gpr132	OK	1.12098724769945e-180	28.6383	0.079921	Gpr132	1.3354E-179
Rpa2	OK	1.90593535107888e-180	28.6198	0.0798959	Rpa2	2.2686E-179
Oasl2	OK	3.72734440447442e-180	28.5964	0.0798797	Oasl2	4.4328E-179
P2rx4	OK	9.36655434829799e-180	28.5642	0.0797839	P2rx4	1.113E-178
Ier5	OK	2.11008865240508e-179	28.5358	0.079704	Ier5	2.5052E-178
Atp13a2	OK	3.504300378514e-179	28.518	0.0796584	Atp13a2	4.157E-178
Lyz1	OK	8.69549734146674e-179	28.4861	0.0795677	Lyz1	1.0306E-177
Ehd4	OK	1.432421247615e-178	28.4686	0.0795209	Ehd4	1.6964E-177
Nrm	OK	1.83111000599672e-178	28.46	0.0794486	Nrm	2.1667E-177
Pdcd4	OK	5.8929787273187e-178	28.419	0.0793222	Pdcd4	6.9671E-177
Sema6b	OK	1.12051694553275e-177	28.3964	0.0792873	Sema6b	1.3236E-176
Rhob	OK	1.70983725725289e-177	28.3815	0.0792772	Rhob	2.0181E-176
Twist1	OK	2.26691540953661e-177	28.3716	0.0790665	Twist1	2.6734E-176
Ackr2	OK	3.34166422829535e-177	28.3579	0.0790009	Ackr2	3.9375E-176
Hmcn1	OK	3.62832236761889e-177	28.355	0.0789258	Hmcn1	4.2717E-176
Glp1r	OK	3.29128730873817e-176	28.2773	0.0781571	Glp1r	3.8717E-175
Mt2	OK	3.41265861436749e-176	28.276	0.078972	Mt2	4.0111E-175
Bcl6	OK	8.02739272295531e-176	28.2457	0.0788961	Bcl6	9.4272E-175
Alb	OK	1.35038269901358e-175	28.2273	0.0788338	Alb	1.5845E-174
Clca3a1	OK	1.57978186821555e-175	28.2218	0.0786521	Clca3a1	1.8522E-174
Basp1	OK	2.08559801850063e-175	28.212	0.0788003	Basp1	2.4432E-174
Tceal9	OK	2.13127417944772e-175	28.2112	0.0787965	Tceal9	2.4946E-174
Cxcr4	OK	9.76386423901787e-175	28.1573	0.0786385	Cxcr4	1.1419E-173
Icos	OK	1.52628398094886e-174	28.1414	0.0785606	Icos	1.7835E-173
Mcm2	OK	1.88415781820903e-174	28.1339	0.0785677	Mcm2	2.1999E-173
Fkbp5	OK	4.36730547895802e-174	28.1041	0.0785007	Fkbp5	5.0948E-173
Cmah	OK	5.09312475950736e-173	28.0166	0.0779067	Cmah	5.9366E-172
Vamp5	OK	5.50609963326346e-173	28.0139	0.0781862	Vamp5	6.4127E-172
Gna13	OK	1.834927326698e-171	27.8886	0.0778946	Gna13	2.1353E-170
Exo1	OK	2.20019367743975e-171	27.8821	0.0775489	Exo1	2.5582E-170
Pls3	OK	3.49215072031379e-171	27.8655	0.0777283	Pls3	4.0571E-170
Irak2	OK	4.09929514724009e-171	27.8598	0.0778163	Irak2	4.7585E-170
Skil	OK	4.80321392463687e-171	27.8541	0.0778041	Skil	5.571E-170
Clta	OK	5.40585237696459e-171	27.8499	0.0777407	Clta	6.2648E-170
Iglc1	OK	5.56713029137464e-171	27.8488	0.0767639	Iglc1	6.4464E-170
Edn1	OK	7.55094203425389e-171	27.8379	0.0769386	Edn1	8.7364E-170
Col8a1	OK	1.18975816503715e-170	27.8216	0.0703119	Col8a1	1.3754E-169
Bst1	OK	7.6541377970589e-170	27.7547	0.0773977	Bst1	8.8412E-169
Cdc25b	OK	1.48669065800692e-169	27.7308	0.0773216	Cdc25b	1.7159E-168
Haao	OK	3.59311519380787e-169	27.699	0.0770539	Haao	4.1436E-168
Twf1	OK	3.72686197925691e-169	27.6976	0.0773669	Twf1	4.2943E-168
Coq7	OK	4.73037045584024e-169	27.689	0.0773289	Coq7	5.4461E-168
Nfkbid	OK	2.57590584405329e-168	27.6278	0.0771532	Nfkbid	2.9632E-167
Atp2a3	OK	3.63786039072604e-168	27.6154	0.076826	Atp2a3	4.1815E-167
Ackr1	OK	3.94096309101194e-168	27.6125	0.0769528	Ackr1	4.5262E-167
Cbfa2t3	OK	1.57265135407471e-167	27.5624	0.0769016	Cbfa2t3	1.8047E-166
Gatm	OK	3.13823283697176e-167	27.5373	0.0769181	Gatm	3.5984E-166
Incenp	OK	5.92385140776693e-167	27.5143	0.076835	Incenp	6.7869E-166
Itga9	OK	7.32512507605808e-167	27.5066	0.0768236	Itga9	8.3855E-166
Enpp6	OK	2.14457723614655e-166	27.4675	0.0765751	Enpp6	2.453E-165
H2-K1	OK	1.27208241487315e-165	27.4027	0.0765323	H2-K1	1.4539E-164
Nnmt	OK	1.39840379432624e-165	27.3993	0.0755236	Nnmt	1.5969E-164
Apoc3	OK	2.47249925755845e-165	27.3785	0.076306	Apoc3	2.8212E-164
Plaur	OK	3.76451644033314e-165	27.3632	0.0764299	Plaur	4.292E-164
Orm1	OK	2.25761108115351e-164	27.2977	0.0760387	Orm1	2.5718E-163
Baiap3	OK	4.35256213926365e-164	27.2737	0.0718136	Baiap3	4.9544E-163
Rasal2	OK	7.69256968827123e-164	27.2528	0.0760481	Rasal2	8.7491E-163
Tgfb2	OK	9.22474289867226e-164	27.2462	0.0750649	Tgfb2	1.0483E-162
Sgk1	OK	9.67756270917921e-164	27.2444	0.0760983	Sgk1	1.0989E-162
Sgce	OK	1.02167020218114e-163	27.2424	0.0759631	Sgce	1.1592E-162
Arl4d	OK	1.17535393493505e-163	27.2373	0.0759174	Arl4d	1.3325E-162
Irf5	OK	1.24921451971289e-163	27.2351	0.0760646	Irf5	1.4151E-162
Cds2	OK	1.49209335704783e-163	27.2285	0.0760327	Cds2	1.6888E-162
[truncated: 12,826 more rows]

## Sheet: 5B
	log2fc	log10pvla
[truncated: 547 more rows]

[truncated: 23 more sheets: 5C, 5D, 5E, 5F, 5G, 5H, 6E, 7C, 7D, S2, S3A, S3B, S3C, S4, S6A, S6B, S7A, S7C, S8C, S10A …]
